# Supplementary material for: Conserved role for PCBP1 in altered RNA splicing in the hippocampus after chronic alcohol exposure
Source: Mol Psychiatry. 2023 Aug 3;28(10):4215–24. doi: 10.1038/s41380-023-02184-y (PMC10827656; doi:10.1038/s41380-023-02184-y)
Supplement: Supplementary file 4 — Supplementary file 1 [file 41380_2023_2184_MOESM4_ESM.xlsx]

## Sheet: Withdrawal vs Control_junctions
ID	Gene overlap	Chr	Start	End	Strand (1=+,2=-)	Intron motif (0: non-canonical; 1: GT/AG, 2: CT/AC, 3: GC/AG, 4: CT/GC, 5: AT/AC, 6: GT/AT)	Annotated (0=no,1=yes)	logFC	logCPM	pValue	qValue
1.15740922.15742806.1.1.1	307449_Mcc +;293016_Map7 +	1	15740922	15742806	1	1	1	-0.35307	3.48766	0.000115709	0.0937972
1.21853022.21853400.2.2.1	307449_Mcc +;64032_Ctgf -	1	21853022	21853400	2	2	1	1.36773	2.22978	1.35678e-05	0.0285172
1.21853613.21853742.2.2.1	307449_Mcc +;64032_Ctgf -	1	21853613	21853742	2	2	1	1.3847	2.15414	2.78853e-06	0.0117082
1.21853995.21854179.2.2.1	307449_Mcc +;64032_Ctgf -	1	21853995	21854179	2	2	1	1.34606	1.14394	4.929e-05	0.0597382
1.21854403.21854489.2.2.1	307449_Mcc +;64032_Ctgf -	1	21854403	21854489	2	2	1	1.41076	0.961912	0.000151327	0.106545
1.56666082.56667613.2.2.1	292406_Thbs2 -	1	56666082	56667613	2	2	1	1.36255	0.233595	0.000841534	0.225604
1.56949813.56959035.1.1.0	100125364_LOC100125364 +;292404_Phf10 -	1	56949813	56959035	1	1	0	-1.52976	-1.38699	9.47403e-05	0.0850774
1.57726566.57727327.1.1.1	308215_Chd1 +	1	57726566	57727327	1	1	1	0.619005	0.93398	0.000253676	0.135507
1.59156536.59178523.1.1.1	292381_Lix1 +	1	59156536	59178523	1	1	1	-0.390978	4.29334	0.000523503	0.182153
1.59178688.59196725.1.1.1	292381_Lix1 +	1	59178688	59196725	1	1	1	-0.324698	4.13891	0.000387728	0.163333
1.59196867.59199376.1.1.1	292381_Lix1 +	1	59196867	59199376	1	1	1	-0.36757	4.44684	0.000244333	0.134784
1.65544725.65544810.2.2.1	116698_Trim28 -	1	65544725	65544810	2	2	1	0.35331	3.86316	0.000134117	0.100941
1.78221813.78224037.2.2.0	684934_Ccdc9 -	1	78221813	78224037	2	2	0	0.546935	2.07588	3.01333e-05	0.0470009
1.82115626.82115735.2.2.1	292721_Erf -	1	82115626	82115735	2	2	1	0.605493	1.48767	7.97986e-05	0.0777088
1.84001604.84001977.2.2.1	292729_Snrpa -	1	84001604	84001977	2	2	1	0.63286	1.894	1.33262e-06	0.00758976
1.85394135.85394477.1.1.1	292755_Nccrp1 +;292750_Plekhg2 +	1	85394135	85394477	1	1	1	0.922619	-0.373557	0.000781406	0.219963
1.85394512.85394602.1.1.1	292755_Nccrp1 +;292750_Plekhg2 +	1	85394512	85394602	1	1	1	0.965876	-0.491023	0.000605581	0.19615
1.89346016.89346946.2.2.1	29409_Mag -	1	89346016	89346946	2	2	1	-0.598482	3.27596	1.48148e-05	0.0294594
1.101371827.101375152.2.2.1	361574_Snrnp70 -	1	101371827	101375152	2	2	1	0.344096	4.33596	0.000320562	0.150928
1.126969694.126969907.1.1.1	100361269_Snrpa1 +	1	126969694	126969907	1	1	1	0.358592	3.12674	0.000108615	0.0894978
1.142719763.142719918.2.2.0	308751_Wdr73 -	1	142719763	142719918	2	2	0	-0.77308	0.393618	0.000533439	0.184753
1.148425676.148426814.2.2.1	681825_Vbp1 -	1	148425676	148426814	2	2	1	0.248469	4.55104	0.000551808	0.185911
1.154032718.154050435.1.1.1	361602_Me3 +	1	154032718	154050435	1	1	1	-0.394225	3.54144	0.000871112	0.230237
1.162382008.162385098.2.2.1	25357_Thrsp -	1	162382008	162385098	2	2	1	-0.524899	2.14572	0.000121342	0.0967944
1.164116717.164117803.2.2.1	252900_Dgat2 -	1	164116717	164117803	2	2	1	-0.478838	3.46575	0.000907012	0.233369
1.166478082.166484636.1.1.1	361617_Arap1 +	1	166478082	166484636	1	1	1	0.878393	-0.145894	0.000401777	0.165987
1.168957940.168958578.1.1.1	100134871_LOC100134871 +	1	168957940	168958578	1	1	1	-1.07035	4.67936	0.000164409	0.110071
1.168971527.168972209.2.2.1	24440_Hbb -	1	168971527	168972209	2	2	1	-1.38863	3.32232	1.36646e-06	0.00758976
1.168972433.168972541.2.2.1	24440_Hbb -	1	168972433	168972541	2	2	1	-1.18099	5.31746	2.27508e-05	0.0392169
1.170652652.170653089.2.2.1	171061_Mrpl17 -	1	170652652	170653089	2	2	1	0.769785	-0.0213397	0.000552898	0.185911
1.175445237.175445667.1.1.1	25026_Adm +	1	175445237	175445667	1	1	1	1.39034	-1.3746	0.000876627	0.230237
1.175446093.175446288.1.1.1	25026_Adm +	1	175446093	175446288	1	1	1	1.20179	-0.744783	0.000802598	0.222895
1.188333157.188334476.1.1.1	365360_Tmc5 +	1	188333157	188334476	1	1	1	-1.21838	-1.19827	0.000781499	0.219963
1.189954261.189955765.2.2.1	309041_Thumpd1 -;117024_Crym -	1	189954261	189955765	2	2	1	-0.52909	4.95167	0.000997706	0.242714
1.189959354.189959873.2.2.1	309041_Thumpd1 -;117024_Crym -	1	189959354	189959873	2	2	1	-0.493934	3.95974	0.000617567	0.199171
1.189960038.189960038.0.0.1	309041_Thumpd1 -;117024_Crym -	1	189960038	189960038	2	2	1	-0.627075	4.11003	0.000106734	0.0894599
1.193218908.193219194.1.1.1	252854_Slc5a11 +	1	193218908	193219194	1	1	1	0.757506	0.20455	0.000819623	0.224103
1.193223838.193226402.1.1.1	252854_Slc5a11 +	1	193223838	193226402	1	1	1	0.615939	1.34637	0.000992022	0.241903
1.197545869.197546014.2.2.0	293476_Xpo6 -	1	197545869	197546014	2	2	0	1.2186	-0.713827	0.000567231	0.189456
1.197989343.197989419.2.2.1	293485_Cln3 -	1	197989343	197989419	2	2	1	-0.572461	1.22036	0.000315641	0.149747
1.197989467.197991817.2.2.1	293485_Cln3 -	1	197989467	197991817	2	2	1	-0.491965	1.37209	0.000939651	0.237521
1.201499579.201523374.1.1.1	65164_Htra1 +	1	201499579	201523374	1	1	1	0.640307	3.51651	6.79657e-06	0.0188752
1.201523475.201523836.1.1.1	65164_Htra1 +	1	201523475	201523836	1	1	1	0.695623	4.6472	6.43487e-06	0.0185846
1.201542428.201542892.1.1.1	65164_Htra1 +	1	201542428	201542892	1	1	1	0.518946	4.72437	0.000142264	0.102572
1.201544748.201545116.1.1.1	65164_Htra1 +	1	201544748	201545116	1	1	1	0.547722	4.98627	0.000297477	0.145263
1.201545175.201546530.1.1.1	65164_Htra1 +	1	201545175	201546530	1	1	1	0.557127	4.80295	0.000236031	0.134079
1.201546627.201547810.1.1.1	65164_Htra1 +	1	201546627	201547810	1	1	1	0.544567	4.86648	0.000416246	0.168711
1.213811015.213811520.2.2.1	361673_Ifitm3 -	1	213811015	213811520	2	2	1	0.718981	1.96994	0.000212166	0.124968
1.215522213.215536527.2.2.1	293632_Ifitm10 -	1	215522213	215536527	2	2	1	0.595152	2.28484	0.00047647	0.176229
1.217024964.217026064.1.1.1	64191_Dhcr7 +	1	217024964	217026064	1	1	1	-0.627359	1.06379	0.000687922	0.207995
1.221863104.221864464.1.1.1	116595_Nrxn2 +	1	221863104	221864464	1	1	1	0.888627	0.52263	0.000786172	0.219963
1.234788736.234789375.1.1.1	259275_Ostf1 +	1	234788736	234789375	1	1	1	-0.397748	2.87795	6.73364e-05	0.0701267
1.236721160.236729354.2.2.1	293823_Prune2 -	1	236721160	236729354	2	2	1	-0.325333	3.56283	0.000630327	0.200919
1.247799541.247799906.2.2.1	373544_Ermp1 -	1	247799541	247799906	2	2	1	-0.453233	2.1549	0.000862156	0.229246
1.247809672.247812912.2.2.1	373544_Ermp1 -	1	247809672	247812912	2	2	1	-0.411965	2.27037	0.000928496	0.236006
1.251223778.251226353.1.1.1	294103_Papss2 +	1	251223778	251226353	1	1	1	0.809377	-0.182765	0.000925892	0.235849
1.252894879.252897533.1.1.1	25055_Lipa -;294091_Ifit2 +	1	252894879	252897533	1	1	1	0.998179	0.00940257	0.000163772	0.110071
1.261509699.261512734.1.1.1	309378_Golga7b +	1	261509699	261512734	1	1	1	0.486939	3.52309	0.000907145	0.233369
2.25142178.25145531.2.2.1	29625_Crhbp -	2	25142178	25145531	2	2	1	1.05958	1.21824	4.88198e-06	0.0162697
2.25145650.25149096.2.2.1	29625_Crhbp -	2	25145650	25149096	2	2	1	0.900874	1.19006	1.49294e-05	0.0294594
2.25149246.25150649.2.2.1	29625_Crhbp -	2	25149246	25150649	2	2	1	1.13719	1.17815	1.72143e-07	0.00430262
2.25150861.25152267.2.2.1	29625_Crhbp -	2	25150861	25152267	2	2	1	1.25505	0.418066	1.09128e-07	0.00327313
2.25152799.25153135.2.2.1	29625_Crhbp -	2	25152799	25153135	2	2	1	1.05393	0.352755	8.62215e-05	0.0820053
2.30277140.30278715.2.2.1	294687_Bdp1 -	2	30277140	30278715	2	2	1	-0.65725	0.454429	0.000623421	0.19977
2.52427601.52431599.1.1.1	29637_Hmgcs1 +	2	52427601	52431599	1	1	1	-0.442609	3.48046	0.000123544	0.0974901	Colors indicate upregulation or downregulation
2.52427601.52436345.1.1.1	29637_Hmgcs1 +	2	52427601	52436345	1	1	1	-0.452414	2.37288	0.000427737	0.170792
2.52431659.52436345.1.1.1	29637_Hmgcs1 +	2	52431659	52436345	1	1	1	-0.427126	3.6594	6.02575e-05	0.0650118
2.52436804.52437189.1.1.1	29637_Hmgcs1 +	2	52436804	52437189	1	1	1	-0.360909	4.31473	0.000488317	0.176461
2.52441446.52442004.1.1.1	29637_Hmgcs1 +	2	52441446	52442004	1	1	1	-0.344512	4.95547	0.000210758	0.124968
2.52442131.52442295.1.1.1	29637_Hmgcs1 +	2	52442131	52442295	1	1	1	-0.40935	5.05733	0.000147679	0.105462
2.52442460.52443376.1.1.1	29637_Hmgcs1 +	2	52442460	52443376	1	1	1	-0.334741	5.2646	0.000774239	0.219963
2.60549465.60551054.2.2.1	294804_Rai14 -	2	60549465	60551054	2	2	1	1.17301	-0.34195	0.000806326	0.223015
2.62414094.62421278.2.2.1	65034_Pdzd2 -	2	62414094	62421278	2	2	1	0.919458	0.670787	1.24024e-05	0.0273521
2.102707854.102725949.2.2.1	25429_Cyp7b1 -	2	102707854	102725949	2	2	1	-0.49441	2.65398	0.00082189	0.224103
2.104744622.104751598.1.1.1	24268_Cp +	2	104744622	104751598	1	1	1	0.96616	1.02825	0.000157849	0.109088
2.104751847.104753565.1.1.1	24268_Cp +	2	104751847	104753565	1	1	1	0.931465	1.16264	5.49395e-05	0.0631907
2.104763427.104772244.1.1.1	24268_Cp +	2	104763427	104772244	1	1	1	0.75693	1.20421	0.000232641	0.132656
2.156397228.156399156.2.2.1	103691573_LOC103691573 -	2	156397228	156399156	2	2	1	-1.26863	-0.653174	0.000359748	0.158212
2.177885500.177924910.2.2.1	310533_Rapgef2 -	2	177885500	177924910	2	2	1	1.26446	-0.846027	0.000492869	0.177678
2.187396805.187397191.2.2.1	64057_Hapln2 -	2	187396805	187397191	2	2	1	0.42336	3.56572	0.00103643	0.247107
2.187397375.187397506.2.2.1	64057_Hapln2 -	2	187397375	187397506	2	2	1	0.488264	4.46229	3.20623e-06	0.0129954
2.187397624.187397746.2.2.1	64057_Hapln2 -	2	187397624	187397746	2	2	1	0.498132	4.47098	4.31188e-07	0.00497415
2.187398101.187398311.2.2.1	64057_Hapln2 -	2	187398101	187398311	2	2	1	0.719021	1.76483	1.31442e-05	0.0285172
2.187398421.187401288.2.2.1	64057_Hapln2 -	2	187398421	187401288	2	2	1	0.442721	3.64686	0.000117742	0.0946566
2.187398454.187401288.2.2.1	64057_Hapln2 -	2	187398454	187401288	2	2	1	0.565927	3.55441	5.78502e-05	0.0634516
2.187587636.187590888.1.1.0	100911992_LOC100911992 +	2	187587636	187590888	1	1	0	1.17551	0.129968	1.64858e-05	0.0315759
2.188705698.188706066.2.2.1	295248_Zbtb7b -	2	188705698	188706066	2	2	1	0.569067	1.33766	5.09657e-05	0.0600436
2.189900811.189903078.2.2.1	295214_S100a1 -	2	189900811	189903078	2	2	1	-0.298656	3.74237	0.000107191	0.0894599
2.189906080.189906919.1.1.1	295213_S100a13 +	2	189906080	189906919	1	1	1	-0.438969	4.56202	7.53225e-06	0.0190053
2.189907111.189912281.1.1.1	295213_S100a13 +	2	189907111	189912281	1	1	1	-0.312367	4.49658	0.000866846	0.230086
2.193898601.193900840.1.1.1	81778_S100a10 +	2	193898601	193900840	1	1	1	0.394964	3.37074	0.00097801	0.24089
2.198338801.198339071.2.2.1	365875_Bola1 -	2	198338801	198339071	2	2	1	-0.411931	2.24463	0.000445986	0.173723
2.198704136.198704241.2.2.1	690254_Polr3gl -	2	198704136	198704241	2	2	1	-0.41348	2.54242	0.000308023	0.1484
2.207275482.207275948.1.1.1	295342_Rhoc +	2	207275482	207275948	1	1	1	0.468318	2.39948	0.000330988	0.151333
2.216933423.216934012.1.1.1	25654_Col11a1 +	2	216933423	216934012	1	1	1	0.890688	1.03217	0.000176723	0.114235
2.227101953.227103332.2.2.1	295425_Usp53 -	2	227101953	227103332	2	2	1	0.596511	1.78767	1.06138e-05	0.0241169
2.227103430.227124375.2.2.1	295425_Usp53 -	2	227103430	227124375	2	2	1	0.484096	1.87219	0.000483181	0.176461
2.227136108.227136186.2.2.1	295425_Usp53 -	2	227136108	227136186	2	2	1	0.7141	1.15069	8.97241e-05	0.0830596
2.248276951.248280335.1.1.1	171164_Gbp2 +	2	248276951	248280335	1	1	1	1.14088	-0.116028	0.00095674	0.240334
3.2443734.2443809.2.2.1	296554_Tubb4b -	3	2443734	2443809	2	2	1	0.29793	5.90994	0.000648174	0.203357
3.2509001.2512275.2.2.1	24408_Grin1 -	3	2509001	2512275	2	2	1	-0.340106	3.10308	0.00100202	0.242762
3.3311206.3336023.1.1.1	60444_Kcnt1 +	3	3311206	3336023	1	1	1	0.909854	-0.282821	0.000728232	0.214559
3.3325925.3336023.1.1.1	60444_Kcnt1 +	3	3325925	3336023	1	1	1	1.21801	0.047829	0.000784787	0.219963
3.11708933.11712675.1.1.1	497010_Eng +	3	11708933	11712675	1	1	1	0.682498	1.28502	0.000196306	0.120161
3.48097104.48106098.1.1.1	295645_Slc4a10 +	3	48097104	48106098	1	1	1	-0.877388	0.969638	2.56007e-06	0.011292
3.62903100.62943399.2.2.1	140928_Pde11a -	3	62903100	62943399	2	2	1	-1.37491	-1.33332	0.000395838	0.164896
3.81332748.81334228.2.2.1	170917_Cry2 -	3	81332748	81334228	2	2	1	0.4136	3.18128	0.00034901	0.154395
3.109867896.109868232.1.1.1	445442_Thbs1 +	3	109867896	109868232	1	1	1	3.03352	0.98161	0.000417967	0.168945
3.110483504.110483597.1.1.1	296078_Pak6 +	3	110483504	110483597	1	1	1	0.583297	1.87296	0.000923638	0.235849
3.111609907.111610295.1.1.1	25232_Tyro3 +	3	111609907	111610295	1	1	1	0.380146	3.67222	0.000301658	0.146404
3.122197655.122205237.2.2.1	29190_Pdyn -	3	122197655	122205237	2	2	1	-0.648312	2.40227	0.00101048	0.243241
3.123179736.123184553.2.2.1	280670_Lzts3 -	3	123179736	123184553	2	2	1	-0.399365	3.6314	0.00029723	0.145263
3.124097263.124097408.1.1.1	308652_Smox +	3	124097263	124097408	1	1	1	0.387528	2.82257	0.000762809	0.21898
3.124098169.124099084.1.1.1	308652_Smox +	3	124098169	124099084	1	1	1	0.487106	2.72557	0.000664282	0.205812
3.142781449.142781696.2.2.1	84398_Cd93 -	3	142781449	142781696	2	2	1	1.17895	-0.538126	0.000392392	0.163916
3.151069285.151069364.1.1.1	311569_Acss2 +	3	151069285	151069364	1	1	1	-0.422295	2.73787	0.000544673	0.185135
3.163773799.163774705.1.1.1	362274_Ddx27 +	3	163773799	163774705	1	1	1	0.393214	1.9757	0.00088834	0.231884
3.168474189.168481932.1.1.1	502694_Dok5 +	3	168474189	168481932	1	1	1	1.13922	1.25131	0.000891021	0.231986
3.171296196.171296440.2.2.1	311676_Pmepa1 -	3	171296196	171296440	2	2	1	0.626698	2.16492	0.00097271	0.24089
3.171296492.171302381.2.2.1	311676_Pmepa1 -	3	171296492	171302381	2	2	1	0.682729	2.06955	0.000770287	0.219963
3.171302540.171342538.2.2.1	311676_Pmepa1 -	3	171302540	171342538	2	2	1	0.660882	1.46847	0.000970255	0.24089
3.176446979.176453655.2.2.1	296469_Nkain4 -	3	176446979	176453655	2	2	1	-0.486541	2.86616	0.000171584	0.112374
3.176453854.176454744.2.2.1	296469_Nkain4 -	3	176453854	176454744	2	2	1	-0.544737	2.74235	4.30395e-05	0.0561262
3.176454826.176455083.2.2.1	296469_Nkain4 -	3	176454826	176455083	2	2	1	-0.518899	3.02489	4.01776e-05	0.0533214
4.7821320.7822543.2.2.1	100909675_LOC100909675 -	4	7821320	7822543	2	2	1	1.11787	-0.643289	0.000503062	0.178361
4.23010661.23011456.2.2.1	683667_Sri -	4	23010661	23011456	2	2	1	-0.370034	3.87411	0.000126765	0.0974901
4.23012826.23016151.2.2.1	683667_Sri -	4	23012826	23016151	2	2	1	-0.315786	3.65974	0.000313778	0.149385
4.50109159.50111775.1.1.1	25613_Ptprz1 +	4	50109159	50111775	1	1	1	0.555906	2.27279	7.52275e-05	0.0742213
4.50112094.50114832.1.1.1	25613_Ptprz1 +	4	50112094	50114832	1	1	1	0.330055	3.60614	0.000981377	0.24089
4.50120226.50122686.1.1.1	25613_Ptprz1 +	4	50120226	50122686	1	1	1	0.370638	3.14496	0.000435846	0.172007
4.50132429.50133683.1.1.1	25613_Ptprz1 +	4	50132429	50133683	1	1	1	0.364401	4.13808	9.15613e-05	0.0837267
4.50133831.50137454.1.1.1	25613_Ptprz1 +	4	50133831	50137454	1	1	1	0.332061	3.73309	0.00104119	0.247454
4.56760910.56762161.2.2.1	296952_Kcp -	4	56760910	56762161	2	2	1	-0.810475	0.359182	0.000498024	0.177827
4.57003578.57003762.1.1.1	500065_Tspan33 +	4	57003578	57003762	1	1	1	-0.413141	2.70894	0.000775146	0.219963
4.57038078.57038456.1.1.1	25273_Smo +	4	57038078	57038456	1	1	1	-0.757222	0.337666	0.000278759	0.140497
4.57041113.57041345.1.1.1	25273_Smo +	4	57041113	57041345	1	1	1	-0.850314	1.40806	3.14257e-07	0.00471281
4.62746939.62747444.1.1.1	362335_Nup205 +	4	62746939	62747444	1	1	1	0.723394	0.889029	5.58127e-05	0.0634095
4.67610721.67615953.2.2.1	296995_Mrps33 -	4	67610721	67615953	2	2	1	-0.347541	3.14453	0.00089583	0.232431
4.70296926.70298052.1.1.1	89828_Chl1 +	4	70296926	70298052	1	1	1	-0.397097	3.11196	0.000572973	0.190104
4.78694631.78699632.1.1.1	113955_Gpnmb +	4	78694631	78699632	1	1	1	0.806712	0.728116	0.000497058	0.177827
4.78706424.78710208.1.1.1	113955_Gpnmb +	4	78706424	78710208	1	1	1	0.757398	1.43325	0.000274793	0.140497
4.81238342.81239316.2.2.0	362361_Hnrnpa2b1 -	4	81238342	81239316	2	2	0	0.60777	1.40479	0.000543743	0.185135
4.81241280.81243489.2.2.0	362361_Hnrnpa2b1 -	4	81241280	81243489	2	2	0	0.328957	2.99018	0.000641228	0.203028
4.116267144.116267357.2.2.1	312495_Cyp26b1 -	4	116267144	116267357	2	2	1	0.891375	0.785026	0.000460482	0.176229
4.117490792.117491372.2.2.1	113892_Nat8f3 -	4	117490792	117491372	2	2	1	-0.783142	2.68145	0.000504526	0.178361
4.117491593.117491856.2.2.1	113892_Nat8f3 -	4	117491593	117491856	2	2	1	-0.767734	2.04947	0.000191253	0.118992
4.126617851.126618667.2.2.1	312574_Lrig1 -	4	126617851	126618667	2	2	1	0.534161	1.30913	0.000978437	0.24089
4.126618815.126619401.2.2.1	312574_Lrig1 -	4	126618815	126619401	2	2	1	0.677692	1.08836	0.000478544	0.176329
4.133719902.133720653.2.2.1	312607_Pdzrn3 -	4	133719902	133720653	2	2	1	0.630524	1.26476	0.00019055	0.118992
4.146259055.146276858.1.1.1	79212_Slc6a1 +	4	146259055	146276858	1	1	1	0.294324	3.88116	0.000690738	0.208008
4.150671853.150674622.2.2.1	24239_Cacna1c -	4	150671853	150674622	2	2	1	-0.626759	0.999671	0.000548005	0.185135
4.150674656.150681902.2.2.1	24239_Cacna1c -	4	150674656	150681902	2	2	1	-0.646523	0.460094	0.000665606	0.205812
4.157388189.157390027.2.2.1	24932_Cd4 -	4	157388189	157390027	2	2	1	-1.11202	-0.219393	0.000495883	0.177827
4.157873135.157873326.1.1.1	25625_Tnfrsf1a +	4	157873135	157873326	1	1	1	0.725845	0.891291	0.000387213	0.163333
4.158162485.158164385.1.1.1	116669_Vwf +	4	158162485	158164385	1	1	1	0.626983	1.4785	0.000889082	0.231884
4.169161737.169175812.1.1.1	25314_Emp1 +	4	169161737	169175812	1	1	1	1.12484	0.267181	0.00017644	0.114235
4.169181418.169181599.1.1.1	25314_Emp1 +	4	169181418	169181599	1	1	1	0.943682	0.737106	0.000515977	0.179952
4.175730059.175736572.1.1.1	84511_Slco1c1 +	4	175730059	175736572	1	1	1	0.416117	3.27941	0.000105989	0.0894599
4.175763748.175768112.1.1.1	84511_Slco1c1 +	4	175763748	175768112	1	1	1	0.360558	3.48765	0.000467486	0.176229
5.63197448.63200275.1.1.1	298068_Sec61b +	5	63197448	63200275	1	1	1	0.318869	3.20747	0.000345765	0.153583
5.79190776.79191022.2.2.1	362530_Akna -	5	79190776	79191022	2	2	1	0.798387	-0.112029	0.000936955	0.237352
5.79196427.79197000.2.2.1	362530_Akna -	5	79196427	79197000	2	2	1	1.00896	-0.395242	0.000291849	0.144696
5.113912140.113912633.2.2.1	298247_Mysm1 -	5	113912140	113912633	2	2	1	-0.586145	1.67009	0.000477097	0.176229
5.114015545.114026359.1.1.0	100911221_LOC100911221 +	5	114015545	114026359	1	1	0	-1.45886	-0.974216	3.54535e-05	0.0487785
5.117378103.117382868.2.2.1	313385_Kank4 -	5	117378103	117382868	2	2	1	-0.857161	0.140627	0.000465733	0.176229
5.120304245.120305584.1.1.1	29223_Ak4 +	5	120304245	120305584	1	1	1	-0.506903	2.49663	0.00039959	0.16554
5.126932852.126934275.1.1.1	298312_Yipf1 +	5	126932852	126934275	1	1	1	-0.341791	2.99815	0.00102324	0.245524
5.140990944.140991553.1.1.1	298510_Pabpc4 +	5	140990944	140991553	1	1	1	0.751264	0.61579	0.000252106	0.135507
5.144146993.144147343.1.1.1	360230_Stk40 +	5	144146993	144147343	1	1	1	0.601001	1.97989	0.000414048	0.168711
5.148278918.148279000.1.1.1	366474_Col16a1 +	5	148278918	148279000	1	1	1	0.417551	2.37186	0.000157744	0.109088
5.148294919.148295422.1.1.1	366474_Col16a1 +	5	148294919	148295422	1	1	1	0.442156	3.18126	0.000191202	0.118992
5.152196194.152196789.2.2.1	114637_Hmgn2 -	5	152196194	152196789	2	2	1	-0.314664	4.10963	0.00088769	0.231884
5.152197848.152198642.2.2.1	114637_Hmgn2 -	5	152197848	152198642	2	2	1	-0.352369	4.22957	0.000684167	0.207278
5.157357844.157364033.2.2.1	500572_Otud3 -	5	157357844	157364033	2	2	1	0.97658	0.00756197	0.000876524	0.230237
5.160409270.160410158.2.2.1	298609_Efhd2 -	5	160409270	160410158	2	2	1	0.355785	4.94009	0.000367449	0.159651
5.160411601.160423479.2.2.1	298609_Efhd2 -	5	160411601	160423479	2	2	1	0.345646	4.44091	0.000642244	0.203028
5.168092733.168094028.2.2.1	78962_Per3 -	5	168092733	168094028	2	2	1	-0.489904	1.77332	0.000680941	0.207278
5.168099310.168099465.2.2.1	78962_Per3 -	5	168099310	168099465	2	2	1	-0.663366	1.84444	7.09415e-05	0.0720261
5.168100226.168104232.2.2.1	78962_Per3 -	5	168100226	168104232	2	2	1	-0.775592	1.54426	4.45673e-05	0.0571251
5.168106119.168109599.2.2.1	78962_Per3 -	5	168106119	168109599	2	2	1	-0.537011	2.01422	0.000346066	0.153583
6.15759382.15772939.2.2.1	108351176_LOC108351176 -	6	15759382	15772939	2	2	1	-1.12604	-0.45629	0.000900339	0.232854
6.15772989.15777705.2.2.1	108351176_LOC108351176 -	6	15772989	15777705	2	2	1	-1.24417	-0.870427	0.000377194	0.161159
6.48909036.48909285.1.1.1	554172_Pxdn +	6	48909036	48909285	1	1	1	-0.623981	1.60612	0.000136637	0.100941
6.48969430.48969430.0.0.1	554172_Pxdn +	6	48969430	48969430	1	1	1	-0.542212	1.92426	0.000269505	0.140337
6.76267777.76268236.2.2.1	25493_Nfkbia -	6	76267777	76268236	2	2	1	0.530385	2.77634	0.000367131	0.159651
6.76269601.76270111.2.2.1	25493_Nfkbia -	6	76269601	76270111	2	2	1	0.493846	2.37781	0.000123155	0.0974901
6.91532591.91533088.1.1.0	314190_Klhdc1 +	6	91532591	91533088	1	1	0	1.38012	-1.36482	0.000783744	0.219963
6.99641326.99641561.1.1.1	314249_Plekhg3 +	6	99641326	99641561	1	1	1	-0.46762	3.24399	0.000926303	0.235849
6.99650630.99652667.1.1.1	314249_Plekhg3 +	6	99650630	99652667	1	1	1	-0.426214	3.46501	0.000125933	0.0974901
6.122967068.122970157.1.1.1	299246_Ttc8 +	6	122967068	122970157	1	1	1	-0.546838	1.3886	0.000412851	0.168711
6.124124558.124126898.1.1.0	117263_Psmc1 +	6	124124558	124126898	1	1	0	1.47585	-1.01701	2.71744e-05	0.0452807
6.126647976.126648643.1.1.1	314399_Ubr7 +	6	126647976	126648643	1	1	1	0.454759	2.2389	4.76972e-05	0.0590418
6.132025285.132026012.2.2.0	299295_Setd3 -	6	132025285	132026012	2	2	0	-1.1292	0.464067	0.00026161	0.138584
6.136143336.136143414.2.2.1	24264_Ckb -	6	136143336	136143414	2	2	1	0.315363	7.44521	0.000237832	0.134334
6.136143839.136144414.2.2.1	24264_Ckb -	6	136143839	136144414	2	2	1	0.281033	7.86008	0.000689738	0.208008
7.3335273.3335430.1.1.1	29186_Cd63 +	7	3335273	3335430	1	1	1	0.385066	4.09138	0.000105745	0.0894599
7.11791933.11792169.2.2.1	362831_Dot1l -	7	11791933	11792169	2	2	1	0.648927	2.10892	6.53017e-05	0.0694546
7.11792235.11792971.2.2.1	362831_Dot1l -	7	11792235	11792971	2	2	1	0.582935	2.09741	0.000943766	0.237521
7.11797781.11798178.2.2.1	362831_Dot1l -	7	11797781	11798178	2	2	1	0.834928	1.51171	9.89257e-05	0.0867579
7.11798293.11798498.2.2.1	362831_Dot1l -	7	11798293	11798498	2	2	1	0.678016	1.40577	0.000643062	0.203028
7.11804458.11808381.2.2.1	362831_Dot1l -	7	11804458	11808381	2	2	1	0.600628	1.19124	0.000943956	0.237521
7.11809019.11810723.2.2.1	362831_Dot1l -	7	11809019	11810723	2	2	1	0.739876	1.84149	8.29883e-07	0.00655027
7.12215599.12215950.2.2.1	314627_Plk5 -	7	12215599	12215950	2	2	1	-0.786757	2.01334	0.000107915	0.0894599
7.12216029.12216228.2.2.1	314627_Plk5 -	7	12216029	12216228	2	2	1	-0.763829	2.32392	0.000671428	0.206432
7.12216302.12216637.2.4.1	314627_Plk5 -	7	12216302	12216637	2	4	1	-0.757173	2.02374	0.00037428	0.16083
7.12216715.12216902.2.2.1	314627_Plk5 -	7	12216715	12216902	2	2	1	-0.921829	2.25052	6.63099e-07	0.00621519
7.12217030.12217115.2.2.1	314627_Plk5 -	7	12217030	12217115	2	2	1	-0.858118	1.88942	8.15029e-06	0.0197141
7.12218006.12218087.2.2.1	314627_Plk5 -	7	12218006	12218087	2	2	1	-0.692524	2.01368	0.00072984	0.214612
7.12218176.12218913.2.2.1	314627_Plk5 -	7	12218176	12218913	2	2	1	-0.843522	2.0479	3.04006e-05	0.0470009
7.12316659.12316790.1.1.1	25257_Gamt +	7	12316659	12316790	1	1	1	-0.393695	2.88866	0.000748096	0.215749
7.12433144.12434821.1.1.0	314622_Cbarp +	7	12433144	12434821	1	1	0	0.431846	3.74224	0.000210156	0.124968
7.12512518.12512670.1.1.1	314619_Sbno2 +	7	12512518	12512670	1	1	1	0.879941	0.815185	0.000908218	0.233369
7.12513878.12513947.1.1.1	314619_Sbno2 +	7	12513878	12513947	1	1	1	0.751877	1.04507	0.0007811	0.219963
7.38769063.38770016.1.1.1	29139_Dcn +	7	38769063	38770016	1	1	1	-0.478548	2.49975	0.000243782	0.134784
7.40249148.40250550.1.1.1	314787_Cep290 +	7	40249148	40250550	1	1	1	-0.619306	0.548477	0.000966313	0.24089
7.42328672.42331404.1.1.1	60427_Kitlg +	7	42328672	42331404	1	1	1	-0.480207	1.69589	0.000984285	0.24089
7.42337921.42338538.1.1.1	60427_Kitlg +	7	42337921	42338538	1	1	1	-0.586027	1.96684	0.000561273	0.187885
7.70515985.70520451.2.2.1	314906_Kif5a -	7	70515985	70520451	2	2	1	0.444529	5.56341	6.30518e-06	0.0185846
7.70520564.70520878.2.2.1	314906_Kif5a -	7	70520564	70520878	2	2	1	0.412201	6.05934	0.000105816	0.0894599
7.70520907.70521386.2.2.1	314906_Kif5a -	7	70520907	70521386	2	2	1	0.419585	6.28245	5.66888e-05	0.0634516
7.70521455.70521756.2.2.1	314906_Kif5a -	7	70521455	70521756	2	2	1	0.485818	5.99925	4.21597e-07	0.00497415
7.70521911.70522113.2.2.1	314906_Kif5a -	7	70521911	70522113	2	2	1	0.474572	5.7946	1.44369e-06	0.00773233
7.70522331.70524632.2.2.1	314906_Kif5a -	7	70522331	70524632	2	2	1	0.465269	6.34916	1.15246e-06	0.0075144
7.70524738.70524861.2.2.1	314906_Kif5a -	7	70524738	70524861	2	2	1	0.463289	6.65354	3.85e-06	0.0148044
7.70524934.70525165.2.2.1	314906_Kif5a -	7	70524934	70525165	2	2	1	0.489373	6.37546	1.4974e-06	0.00774344
7.70525227.70525767.2.2.1	314906_Kif5a -	7	70525227	70525767	2	2	1	0.493221	6.37476	4.66726e-06	0.0161426
7.70525870.70526571.2.2.1	314906_Kif5a -	7	70525870	70526571	2	2	1	0.422189	6.71258	4.0746e-05	0.0536014
7.70526682.70526782.2.2.1	314906_Kif5a -	7	70526682	70526782	2	2	1	0.449644	6.49153	2.30235e-06	0.0104629
7.70526848.70527326.2.2.1	314906_Kif5a -	7	70526848	70527326	2	2	1	0.438414	6.69218	1.38814e-05	0.0285172
7.70527445.70527725.2.2.1	314906_Kif5a -	7	70527445	70527725	2	2	1	0.438583	6.28827	3.51563e-05	0.0487785
7.70527915.70529215.2.2.1	314906_Kif5a -	7	70527915	70529215	2	2	1	0.483253	6.11908	1.33234e-06	0.00758976
7.70529363.70529646.2.2.1	314906_Kif5a -	7	70529363	70529646	2	2	1	0.494702	6.02292	2.43006e-07	0.00431218
7.70529854.70530569.2.2.1	314906_Kif5a -	7	70529854	70530569	2	2	1	0.454833	6.5653	3.26913e-05	0.0485208
7.70530639.70532235.2.2.1	314906_Kif5a -	7	70530639	70532235	2	2	1	0.44564	6.38741	1.97473e-05	0.035581
7.70532412.70533057.2.2.1	314906_Kif5a -	7	70532412	70533057	2	2	1	0.409628	6.50683	3.1804e-05	0.0479088
7.70533207.70533748.2.2.1	314906_Kif5a -	7	70533207	70533748	2	2	1	0.46646	6.45377	9.27766e-06	0.0217397
7.70533898.70534038.2.2.1	314906_Kif5a -	7	70533898	70534038	2	2	1	0.423938	6.11618	3.19462e-05	0.0479088
7.70534144.70535902.2.2.1	314906_Kif5a -	7	70534144	70535902	2	2	1	0.406318	6.27783	2.98279e-05	0.0470009
7.70536028.70536262.2.2.1	314906_Kif5a -	7	70536028	70536262	2	2	1	0.479655	6.27509	4.50425e-06	0.0160831
7.70536351.70536494.2.2.1	314906_Kif5a -	7	70536351	70536494	2	2	1	0.437935	6.44485	6.8845e-05	0.0707156
7.70536551.70537172.2.2.1	314906_Kif5a -	7	70536551	70537172	2	2	1	0.475319	6.46572	3.78044e-06	0.0148044
7.70537222.70537688.2.2.1	314906_Kif5a -	7	70537222	70537688	2	2	1	0.461403	6.23446	7.46601e-06	0.0190053
7.70537794.70538196.2.2.1	314906_Kif5a -	7	70537794	70538196	2	2	1	0.416308	5.91641	0.000100397	0.0875127
7.70538271.70538365.2.2.1	314906_Kif5a -	7	70538271	70538365	2	2	1	0.488727	5.98601	1.1362e-05	0.0254318
7.70538454.70552571.2.2.1	314906_Kif5a -	7	70538454	70552571	2	2	1	0.442816	5.63989	9.4119e-05	0.0850286
7.70967390.70967749.2.2.1	314910_Nab2 -	7	70967390	70967749	2	2	1	0.528131	2.10794	0.000821056	0.224103
7.73258116.73259346.2.2.1	65151_Rida -	7	73258116	73259346	2	2	1	-0.321008	3.70727	0.000265215	0.138584
7.73259416.73260185.2.2.1	65151_Rida -	7	73259416	73260185	2	2	1	-0.363316	3.50277	8.74916e-05	0.0820053
7.73260241.73261022.2.2.1	65151_Rida -	7	73260241	73261022	2	2	1	-0.388753	3.4405	0.000458716	0.176229
7.92610945.92613122.2.2.1	299907_Ext1 -	7	92610945	92613122	2	2	1	0.441874	1.96098	0.00100778	0.24298
7.94375239.94375372.1.1.1	81526_Nov +	7	94375239	94375372	1	1	1	-0.425941	3.50668	0.000336993	0.152222
7.94375599.94376945.1.1.1	81526_Nov +	7	94375599	94376945	1	1	1	-0.481371	3.9707	0.000186573	0.118558
7.94378447.94381501.1.1.1	81526_Nov +	7	94378447	94381501	1	1	1	-0.463345	3.87913	0.000172344	0.112374
7.107439938.107441692.1.1.1	314964_Phf20l1 +	7	107439938	107441692	1	1	1	-0.367481	2.00934	0.00096108	0.24089
7.107750587.107753077.2.2.1	314964_Phf20l1 +;299923_Ndrg1 -	7	107750587	107753077	2	2	1	0.368794	3.3568	0.000445806	0.173723
7.107765133.107775580.2.2.1	314964_Phf20l1 +;299923_Ndrg1 -	7	107765133	107775580	2	2	1	0.457803	3.23476	7.19949e-06	0.0190053
7.120528014.120529537.2.2.1	360426_Pla2g6 -	7	120528014	120529537	2	2	1	-0.444404	2.15077	0.000125139	0.0974901
7.120537846.120539107.2.2.1	360426_Pla2g6 -	7	120537846	120539107	2	2	1	-0.684382	1.18978	0.000167166	0.110926
7.123034269.123046930.1.1.1	29362_Tef +	7	123034269	123046930	1	1	1	-0.527324	2.64412	0.000741637	0.215146
7.123047249.123052951.1.1.1	29362_Tef +	7	123047249	123052951	1	1	1	-0.41444	4.15842	6.67518e-06	0.0188752
7.123053173.123055219.1.1.1	29362_Tef +	7	123053173	123055219	1	1	1	-0.308005	4.61266	0.000494911	0.177827
7.127007041.127008265.1.1.1	315203_Gramd4 +	7	127007041	127008265	1	1	1	0.506302	1.6326	0.000739259	0.215146
7.129862212.129862286.1.1.1	64534_Pim3 +	7	129862212	129862286	1	1	1	0.44605	2.86567	0.000137563	0.101127
7.138091462.138092367.2.2.1	29642_Slc38a2 -	7	138091462	138092367	2	2	1	0.583445	3.11524	6.44407e-06	0.0185846
7.138092466.138092571.2.2.1	29642_Slc38a2 -	7	138092466	138092571	2	2	1	0.547423	3.64905	4.39233e-06	0.016066
7.138092717.138092957.2.2.1	29642_Slc38a2 -	7	138092717	138092957	2	2	1	0.529574	3.69665	3.51826e-05	0.0487785
7.138093083.138093589.2.2.1	29642_Slc38a2 -	7	138093083	138093589	2	2	1	0.474063	3.39328	8.90325e-05	0.0829313
7.138093691.138093791.2.2.1	29642_Slc38a2 -	7	138093691	138093791	2	2	1	0.447936	3.37329	7.20419e-05	0.0720261
7.138093872.138094273.2.2.1	29642_Slc38a2 -	7	138093872	138094273	2	2	1	0.49482	3.23978	3.3325e-05	0.0485208
7.138094436.138094528.2.2.1	29642_Slc38a2 -	7	138094436	138094528	2	2	1	0.432793	3.21542	0.000211984	0.124968
7.138094588.138094797.2.2.1	29642_Slc38a2 -	7	138094588	138094797	2	2	1	0.537897	3.51683	8.89866e-06	0.0211826
7.138094881.138096120.2.2.1	29642_Slc38a2 -	7	138094881	138096120	2	2	1	0.570034	3.29073	1.51504e-05	0.0295072
7.138096203.138096322.2.2.1	29642_Slc38a2 -	7	138096203	138096322	2	2	1	0.576273	3.47364	6.30797e-07	0.00621519
7.138096416.138096536.2.2.1	29642_Slc38a2 -	7	138096416	138096536	2	2	1	0.603433	4.25554	2.58788e-07	0.00431218
7.138096611.138099003.2.2.1	29642_Slc38a2 -	7	138096611	138099003	2	2	1	0.591689	3.60217	2.22038e-05	0.0391745
7.138099120.138099264.2.2.1	29642_Slc38a2 -	7	138099120	138099264	2	2	1	0.496453	3.48923	0.000420969	0.169253
7.138099347.138099738.2.2.1	29642_Slc38a2 -	7	138099347	138099738	2	2	1	0.572666	3.51695	5.97958e-06	0.0185846
7.138099934.138100514.2.2.1	29642_Slc38a2 -	7	138099934	138100514	2	2	1	0.428013	3.1737	0.000683351	0.207278
7.139731897.139734488.2.2.1	315287_Asb8 -	7	139731897	139734488	2	2	1	-0.418819	2.61833	8.48656e-05	0.0820053
7.143782469.143783245.2.2.1	60356_Csad -	7	143782469	143783245	2	2	1	0.441263	1.90265	0.000873889	0.230237
8.21957328.21958173.2.2.1	84350_Dnmt1 -	8	21957328	21958173	2	2	1	0.644253	1.1116	0.000177921	0.114516
8.22038385.22043462.1.1.1	25464_Icam1 +	8	22038385	22043462	1	1	1	1.2922	-1.14216	0.00105888	0.248509
8.71035737.71036512.2.2.1	100362785_Ankdd1a -	8	71035737	71036512	2	2	1	-0.69386	1.04876	0.000808979	0.223015
8.71037929.71038438.2.2.1	100362785_Ankdd1a -	8	71037929	71038438	2	2	1	-0.783006	0.790009	0.000140268	0.101621
8.71038535.71038844.2.2.1	100362785_Ankdd1a -	8	71038535	71038844	2	2	1	-0.962947	0.887789	0.000159952	0.110035
8.72487207.72492866.2.2.1	691658_LOC691658 -	8	72487207	72492866	2	2	1	-0.396209	2.68173	0.00105821	0.248509
8.73827361.73827635.1.1.1	363087_Vps13c +	8	73827361	73827635	1	1	1	-0.370912	3.27327	0.000263298	0.138584
8.87097388.87100665.2.2.1	25683_Col12a1 -	8	87097388	87100665	2	2	1	1.64355	0.417345	0.000744961	0.215259
8.94879673.94882671.2.2.1	300880_Cep162 -	8	94879673	94882671	2	2	1	-0.975617	-0.224151	0.000368343	0.159651
8.105323920.105332914.2.4.1	171394_Clstn2 -	8	105323920	105332914	2	4	1	-0.637861	2.18714	0.000622667	0.19977
8.111217855.111218123.1.1.1	65157_Amotl2 +	8	111217855	111218123	1	1	1	0.459512	1.74011	0.000555903	0.186504
8.117271362.117271470.1.1.1	25473_Lamb2 +	8	117271362	117271470	1	1	1	0.523923	1.97253	0.000179658	0.11514
8.120441850.120442502.2.2.1	363153_Arpp21 -	8	120441850	120442502	2	2	1	0.96516	3.7198	6.85318e-05	0.0707156
8.120442593.120443287.2.2.1	363153_Arpp21 -	8	120442593	120443287	2	2	1	0.651235	4.7491	0.000115188	0.0937972
8.120443330.120444298.2.2.1	363153_Arpp21 -	8	120443330	120444298	2	2	1	0.642648	4.89926	0.000316534	0.149747
8.120446458.120446542.2.2.1	363153_Arpp21 -	8	120446458	120446542	2	2	1	1.01618	2.09075	0.000357609	0.157734
8.122115297.122119366.1.1.1	114514_Clasp2 +	8	122115297	122119366	1	1	1	-0.348022	3.75757	0.000289845	0.144409
8.130451739.130453247.2.2.1	686091_Ccdc13 -	8	130451739	130453247	2	2	1	-0.825282	0.0229211	0.000260515	0.138541
9.9722514.9722850.1.1.1	24232_C3 +	9	9722514	9722850	1	1	1	-0.828257	1.10968	0.00021566	0.124968
9.9723014.9723109.1.1.1	24232_C3 +	9	9723014	9723109	1	1	1	-0.941522	0.531941	0.000163831	0.110071
9.9724141.9724238.1.1.1	24232_C3 +	9	9724141	9724238	1	1	1	-0.895299	0.629741	0.000103613	0.0893022
9.9724330.9724413.1.1.1	24232_C3 +	9	9724330	9724413	1	1	1	-0.823561	0.202024	0.000614422	0.198584
9.9725075.9725159.1.1.1	24232_C3 +	9	9725075	9725159	1	1	1	-1.17937	0.344723	2.13363e-06	0.010172
9.9727178.9727326.1.1.1	24232_C3 +	9	9727178	9727326	1	1	1	-0.795674	0.867975	0.000703632	0.209784
9.9729479.9730145.1.1.1	24232_C3 +	9	9729479	9730145	1	1	1	-0.992434	0.966948	0.00017221	0.112374
9.9730289.9731758.1.1.1	24232_C3 +	9	9730289	9731758	1	1	1	-0.801015	0.702009	0.00100778	0.24298
9.9735625.9736438.1.1.1	24232_C3 +	9	9735625	9736438	1	1	1	-0.895644	0.97111	0.000406535	0.167491
9.9736538.9737925.1.1.1	24232_C3 +	9	9736538	9737925	1	1	1	-0.870463	1.11359	0.00012947	0.0983646
9.9738083.9738905.1.1.1	24232_C3 +	9	9738083	9738905	1	1	1	-0.882651	0.864431	4.77005e-05	0.0590418
9.9739070.9740171.1.3.1	24232_C3 +	9	9739070	9740171	1	3	1	-0.972409	0.488333	1.12302e-06	0.0075144
9.9740331.9740814.1.1.1	24232_C3 +	9	9740331	9740814	1	1	1	-0.657014	0.994211	0.000589186	0.192941
9.9744685.9744968.1.1.1	24232_C3 +	9	9744685	9744968	1	1	1	-0.926441	1.28138	5.02523e-05	0.0600436
9.9745053.9746507.1.1.1	24232_C3 +	9	9745053	9746507	1	1	1	-0.979747	1.17993	2.81058e-06	0.0117082
9.9746592.9746670.1.1.1	24232_C3 +	9	9746592	9746670	1	1	1	-0.821907	1.40064	1.37125e-05	0.0285172
9.11065100.11065462.1.1.1	363334_Stap2 +	9	11065100	11065462	1	1	1	-1.08654	-0.0811496	5.17448e-05	0.0601552
9.12881750.12888108.1.1.1	501095_Rftn1 +	9	12881750	12888108	1	1	1	-0.885944	-0.307468	0.000458443	0.176229
9.13478481.13480707.1.1.1	316201_Daam2 +	9	13478481	13480707	1	1	1	0.393222	2.8906	0.000129483	0.0983646
9.17341421.17344310.1.1.1	83785_Vegfa +	9	17341421	17344310	1	1	1	0.596692	3.40547	7.04361e-06	0.0190053
9.17347367.17348145.1.1.1	83785_Vegfa +	9	17347367	17348145	1	1	1	0.59311	2.52315	0.000812701	0.223508
9.17348223.17348548.1.1.1	83785_Vegfa +	9	17348223	17348548	1	1	1	0.46729	4.33934	0.00101294	0.243441
9.17351643.17353772.1.1.1	83785_Vegfa +	9	17351643	17353772	1	1	1	0.464404	4.00991	0.000440481	0.172474
9.19953850.19959117.2.2.1	301265_Pla2g7 -	9	19953850	19959117	2	2	1	-0.447	2.60811	0.000544707	0.185135
9.52023484.52032507.1.1.1	84032_Col3a1 +	9	52023484	52032507	1	1	1	1.3309	1.09915	0.000245545	0.134784
9.52032708.52032916.1.1.1	84032_Col3a1 +	9	52032708	52032916	1	1	1	1.15043	1.42373	0.000653383	0.204137
9.52033480.52034684.1.1.1	84032_Col3a1 +	9	52033480	52034684	1	1	1	1.15081	1.07579	0.000311919	0.148973
9.52041900.52042221.1.1.1	84032_Col3a1 +	9	52041900	52042221	1	1	1	1.27944	1.32887	0.000193603	0.118992
9.52042267.52042378.1.1.1	84032_Col3a1 +	9	52042267	52042378	1	1	1	1.07637	1.41635	0.000984655	0.24089
9.52042720.52042826.1.1.1	84032_Col3a1 +	9	52042720	52042826	1	1	1	1.09184	1.53979	0.000840697	0.225604
9.52042935.52043677.1.1.1	84032_Col3a1 +	9	52042935	52043677	1	1	1	1.37299	1.54813	0.000110394	0.0904673
9.52043732.52044250.1.1.1	84032_Col3a1 +	9	52043732	52044250	1	1	1	1.24929	1.53703	0.000139544	0.101621
9.52045639.52045947.1.1.1	84032_Col3a1 +	9	52045639	52045947	1	1	1	1.19791	1.61156	0.000321045	0.150928
9.52046574.52047040.1.1.1	84032_Col3a1 +	9	52046574	52047040	1	1	1	1.29097	1.57561	0.000413322	0.168711
9.52047086.52047551.1.1.1	84032_Col3a1 +	9	52047086	52047551	1	1	1	1.23705	1.50252	0.000397148	0.164984
9.52047651.52047736.1.1.1	84032_Col3a1 +	9	52047651	52047736	1	1	1	1.26706	1.38424	0.000279182	0.140497
9.52047845.52048088.1.1.1	84032_Col3a1 +	9	52047845	52048088	1	1	1	1.08292	1.60888	0.000211835	0.124968
9.52048143.52048691.1.1.1	84032_Col3a1 +	9	52048143	52048691	1	1	1	1.28553	1.18358	0.000202516	0.122241
9.52054183.52054628.1.1.1	84032_Col3a1 +	9	52054183	52054628	1	1	1	0.983384	1.54701	0.000909864	0.233369
9.52054737.52054971.1.1.1	84032_Col3a1 +	9	52054737	52054971	1	1	1	1.09851	1.59741	0.000483737	0.176461
9.52055026.52055115.1.1.1	84032_Col3a1 +	9	52055026	52055115	1	1	1	1.08467	1.69881	0.000582794	0.192088
9.64957306.64958249.1.1.1	54349_Aox1 +	9	64957306	64958249	1	1	1	-0.719095	0.885735	0.000991801	0.241903
9.64986903.64987315.1.1.1	54349_Aox1 +	9	64986903	64987315	1	1	1	-0.910651	1.00454	9.40012e-07	0.00704854
9.65004173.65005919.1.1.1	54349_Aox1 +	9	65004173	65005919	1	1	1	-0.730735	1.22841	3.43896e-05	0.0487785
9.65006109.65006539.1.1.1	54349_Aox1 +	9	65006109	65006539	1	1	1	-0.640019	1.36733	9.35636e-05	0.0850286
9.78904745.78905308.2.2.1	25661_Fn1 -	9	78904745	78905308	2	2	1	0.922118	2.20984	0.000894634	0.232431
9.78912779.78913720.2.2.1	25661_Fn1 -	9	78912779	78913720	2	2	1	0.984219	2.22263	0.000792734	0.221385
9.78915808.78916998.2.2.1	25661_Fn1 -	9	78915808	78916998	2	2	1	1.07315	1.99686	0.000327563	0.151333
9.78921729.78922823.2.2.1	25661_Fn1 -	9	78921729	78922823	2	2	1	1.23171	1.279	5.79652e-05	0.0634516
9.78922941.78924275.2.2.1	25661_Fn1 -	9	78922941	78924275	2	2	1	1.04868	1.36423	0.000546705	0.185135
9.78934367.78935788.2.2.1	25661_Fn1 -	9	78934367	78935788	2	2	1	1.16377	1.5384	0.000506279	0.178361
9.78939853.78941356.2.2.1	25661_Fn1 -	9	78939853	78941356	2	2	1	1.10809	1.58799	0.000381899	0.162705
9.78944993.78945166.2.2.1	25661_Fn1 -	9	78944993	78945166	2	2	1	1.17998	1.21725	0.000298339	0.145263
9.78958804.78960980.2.2.1	25661_Fn1 -	9	78958804	78960980	2	2	1	1.17187	0.503925	0.000264611	0.138584
9.78963840.78964890.2.2.1	25661_Fn1 -	9	78963840	78964890	2	2	1	1.05556	1.2777	0.000229386	0.132309
9.82513735.82513835.2.2.1	301529_Dnpep -	9	82513735	82513835	2	2	1	-0.905059	-0.194826	0.000834187	0.225406
9.84580792.84581531.1.1.0	114024_Acsl3 +	9	84580792	84581531	1	1	0	-1.43465	-1.4358	0.00106348	0.249199
9.92594182.92595529.2.2.1	301570_Sp110 -	9	92594182	92595529	2	2	1	0.987942	-0.196762	0.00027305	0.140497
9.111151400.111153655.1.1.1	25508_Pam +	9	111151400	111153655	1	1	1	0.303909	4.53635	9.82613e-05	0.0866821
9.112426692.112429608.1.1.1	25478_Man2a1 +	9	112426692	112429608	1	1	1	0.654545	0.740783	0.000468411	0.176229
10.822190.822280.1.1.1	103693254_LOC103693254 +;24582_Myh11 +	10	822190	822280	1	1	1	0.759707	0.824377	0.000535204	0.184937
10.7001972.7002426.1.1.1	360471_Usp7 +	10	7001972	7002426	1	1	1	0.301468	3.58393	0.000858312	0.22863
10.11136069.11136407.1.1.1	192276_Coro7 +	10	11136069	11136407	1	1	1	-0.53551	2.29765	0.00104956	0.248509
10.11139218.11139290.1.1.1	192276_Coro7 +	10	11139218	11139290	1	1	1	-0.442012	2.89926	0.000963138	0.24089
10.11161556.11174768.2.2.1	302946_Glis2 -	10	11161556	11174768	2	2	1	0.976402	-0.435385	0.000429265	0.170792
10.12996504.12996595.2.2.1	302965_Tnfrsf12a -	10	12996504	12996595	2	2	1	1.23722	0.374318	0.000538312	0.185135
10.15577768.15577882.2.2.1	287167_Hba-a1 -	10	15577768	15577882	2	2	1	-1.44842	0.0783312	7.25686e-06	0.0190053
10.15589575.15589759.2.2.1	360504_Hba2 -	10	15589575	15589759	2	2	1	-1.20166	3.61738	2.88694e-05	0.0464471
10.15589965.15590079.2.2.1	360504_Hba2 -	10	15589965	15590079	2	2	1	-1.14445	2.83246	5.99491e-05	0.0650118
10.15603017.15603201.2.2.1	25632_Hba1 -	10	15603017	15603201	2	2	1	-1.04306	4.95303	0.000118031	0.0946566
10.15603407.15603521.2.2.1	25632_Hba1 -	10	15603407	15603521	2	2	1	-1.0147	4.36639	0.000192051	0.118992
10.35705523.35707066.2.2.1	113894_Sqstm1 -	10	35705523	35707066	2	2	1	0.537399	1.65984	6.50958e-05	0.0694546
10.46573728.46573808.2.2.1	78968_Srebf1 -	10	46573728	46573808	2	2	1	0.458702	2.74684	0.000698142	0.208562
10.52370215.52371081.2.2.0	117251_Dnah9 -	10	52370215	52371081	2	2	0	-0.820923	0.105505	0.000488266	0.176461
10.52388819.52392654.2.2.0	117251_Dnah9 -	10	52388819	52392654	2	2	0	-0.653944	1.36499	0.00105506	0.248509
10.52424410.52433622.2.2.1	117251_Dnah9 -	10	52424410	52433622	2	2	1	-0.67557	1.43493	0.000150926	0.106545
10.56287731.56288257.2.2.1	287437_Tnfsf13 -	10	56287731	56288257	2	2	1	-0.549946	2.05366	0.000835875	0.225456
10.56550885.56551061.1.1.1	303250_Ybx2 +	10	56550885	56551061	1	1	1	-0.522525	1.08144	0.000671741	0.206432
10.58635569.58636702.2.2.1	287467_Pitpnm3 -	10	58635569	58636702	2	2	1	0.828063	0.771995	0.000582438	0.192088
10.59585166.59585395.1.1.1	60341_Camkk1 +	10	59585166	59585395	1	1	1	-0.61286	1.05417	0.000472513	0.176229
10.59593841.59594042.1.1.1	60341_Camkk1 +	10	59593841	59594042	1	1	1	-0.346882	4.25829	0.000853455	0.22774
10.62242121.62242363.2.2.1	287526_Serpinf1 -	10	62242121	62242363	2	2	1	0.677052	1.13626	0.000346149	0.153583
10.63704664.63706621.1.1.1	287532_Slc43a2 +	10	63704664	63706621	1	1	1	-0.571045	1.76918	0.00043049	0.170792
10.63778848.63782708.1.1.1	287533_Inpp5k +	10	63778848	63782708	1	1	1	-0.512348	2.4272	0.000185616	0.118452
10.63783353.63783897.1.1.1	287533_Inpp5k +	10	63783353	63783897	1	1	1	-0.522076	2.65168	8.62393e-05	0.0820053
10.63784010.63785684.1.1.1	287533_Inpp5k +	10	63784010	63785684	1	1	1	-0.451984	2.71582	0.000817748	0.224103
10.73259947.73267896.1.1.0	363662_Bcas3 +;102554092_LOC102554092 -	10	73259947	73267896	1	1	0	-1.1774	-1.14169	0.000980467	0.24089
10.82745988.82747451.1.1.1	29393_Col1a1 +	10	82745988	82747451	1	1	1	2.00352	1.68342	0.00046072	0.176229
10.82748149.82749079.1.1.1	29393_Col1a1 +	10	82748149	82749079	1	1	1	1.85853	1.53174	0.00069682	0.208562
10.85992368.85992622.2.2.1	363674_Stac2 -	10	85992368	85992622	2	2	1	0.933587	2.43166	0.000278275	0.140497
10.86687989.86690574.2.2.1	252917_Nr1d1 -	10	86687989	86690574	2	2	1	0.404935	3.07327	0.000720387	0.213507
10.86877952.86879919.1.1.1	24705_Rara +	10	86877952	86879919	1	1	1	0.826967	1.26994	6.64326e-05	0.070103
10.86881968.86882706.1.1.1	24705_Rara +	10	86881968	86882706	1	1	1	0.807803	1.55639	0.000546118	0.185135
10.88491685.88492069.1.1.1	25275_Cnp +	10	88491685	88492069	1	1	1	-0.504473	2.39195	0.000242126	0.134784
10.88808330.88809358.2.2.1	25125_Stat3 -	10	88808330	88809358	2	2	1	0.462536	1.9791	0.000250559	0.135507
10.89685883.89686250.2.2.1	360635_Etv4 -	10	89685883	89686250	2	2	1	1.0366	0.865239	2.49285e-07	0.00431218
10.89686353.89686614.2.2.1	360635_Etv4 -	10	89686353	89686614	2	2	1	0.864129	1.06539	2.39196e-05	0.0403051
10.89686788.89686975.2.2.1	360635_Etv4 -	10	89686788	89686975	2	2	1	0.901465	0.931387	2.85801e-05	0.0464471
10.89690568.89692146.2.2.1	360635_Etv4 -	10	89690568	89692146	2	2	1	0.937168	0.220773	0.000192527	0.118992
10.89692201.89698935.2.2.1	360635_Etv4 -	10	89692201	89698935	2	2	1	0.952571	0.187323	4.37449e-05	0.0565543
10.90143322.90143444.2.2.1	84580_Hdac5 -	10	90143322	90143444	2	2	1	0.441676	3.47404	0.000930374	0.236084
10.90143501.90143933.2.2.1	84580_Hdac5 -	10	90143501	90143933	2	2	1	0.445612	3.43368	0.000166691	0.110926
10.90994058.90994393.2.2.0	24387_Gfap -	10	90994058	90994393	2	2	0	1.08642	2.58853	0.000246671	0.134784
10.95720806.95721440.1.1.1	287772_Psmd12 +	10	95720806	95721440	1	1	1	0.250046	4.49811	0.000828772	0.224347
10.97713703.97713788.1.3.1	360650_Amz2 +	10	97713703	97713788	1	3	1	-0.324249	3.81735	0.000285289	0.142613
10.98707283.98782949.1.1.1	114495_Map2k6 +	10	98707283	98782949	1	1	1	-0.549104	1.36331	0.000842441	0.225604
10.98793533.98795351.1.1.1	114495_Map2k6 +	10	98793533	98795351	1	1	1	-0.605377	1.71349	7.88746e-07	0.00655027
10.98795472.98795730.1.1.1	114495_Map2k6 +	10	98795472	98795730	1	1	1	-0.551078	1.56976	2.83435e-05	0.0464471
10.109297127.109310592.2.2.1	303740_Slc38a10 -	10	109297127	109310592	2	2	1	-0.397156	2.27774	0.000723248	0.213932
10.109835287.109835397.2.2.1	303743_Notum -	10	109835287	109835397	2	2	1	-1.10086	-0.358791	0.000280598	0.140737
11.16886498.16889071.2.2.1	54230_Btg3 -	11	16886498	16889071	2	2	1	0.535435	1.67511	0.000322432	0.151107
11.38045406.38045658.1.1.1	286918_Mx2 +	11	38045406	38045658	1	1	1	1.19147	1.05468	0.000429711	0.170792
11.38045798.38046274.1.1.1	286918_Mx2 +	11	38045798	38046274	1	1	1	1.02448	0.794031	0.000733274	0.214957
11.50967624.50969765.1.1.1	79559_Alcam +	11	50967624	50969765	1	1	1	0.504203	2.71932	0.000245276	0.134784
11.64904235.64904953.1.1.1	85311_Pla1a +	11	64904235	64904953	1	1	1	1.17241	-0.274703	0.000215649	0.124968
11.68120574.68122345.1.1.1	303903_Parp14 +	11	68120574	68122345	1	1	1	1.40216	-1.30445	0.00027783	0.140497
11.82233676.82235897.1.1.1	303828_Etv5 +	11	82233676	82235897	1	1	1	0.500384	2.38058	0.000484285	0.176461
11.82241697.82241859.1.1.1	303828_Etv5 +	11	82241697	82241859	1	1	1	0.467199	2.39557	0.00105496	0.248509
11.82247605.82249691.1.1.1	303828_Etv5 +	11	82247605	82249691	1	1	1	0.624345	2.13945	8.08892e-06	0.0197141
11.83861248.83861334.2.2.1	117275_Chrd -	11	83861248	83861334	2	2	1	-0.613143	1.30341	0.000579397	0.191811
11.83864050.83864169.2.2.1	117275_Chrd -	11	83864050	83864169	2	2	1	-0.590313	1.0909	0.000419076	0.168945
12.5487200.5490638.2.2.1	100302405_Zfp958 -	12	5487200	5490638	2	2	1	-0.520732	2.16322	0.000737316	0.215146
12.6713021.6715424.2.2.1	360757_Medag -	12	6713021	6715424	2	2	1	-0.614256	1.11271	0.000333226	0.151433
12.16118900.16119031.2.2.1	170905_Lfng -	12	16118900	16119031	2	2	1	0.668859	2.15563	8.00259e-08	0.00327313
12.16120828.16120943.2.2.1	170905_Lfng -	12	16120828	16120943	2	2	1	0.49354	1.9617	0.000136565	0.100941
12.16121098.16121220.2.2.1	170905_Lfng -	12	16121098	16121220	2	2	1	0.654819	2.00726	1.02418e-06	0.00731398
12.16121321.16121686.2.2.1	170905_Lfng -	12	16121321	16121686	2	2	1	0.476138	1.99859	0.000387156	0.163333
12.16121736.16125723.2.2.1	170905_Lfng -	12	16121736	16125723	2	2	1	0.453248	2.00369	0.000874287	0.230237
12.22469926.22470068.1.1.1	686980_Srrt +	12	22469926	22470068	1	1	1	0.347921	3.06716	0.00039116	0.163916
12.22679948.22680451.2.2.1	29461_Vgf -	12	22679948	22680451	2	2	1	0.705209	3.34415	0.000371908	0.160732
12.23463262.23464147.1.1.1	116639_Cux1 +	12	23463262	23464147	1	1	1	0.380715	2.56805	0.000671178	0.206432
12.23464265.23466210.1.1.1	116639_Cux1 +	12	23464265	23466210	1	1	1	0.49887	2.16883	0.000826083	0.224347
12.23839706.23839816.2.2.1	24471_Hspb1 -	12	23839706	23839816	2	2	1	1.12072	1.86756	0.000238272	0.134334
12.23839881.23840541.2.2.1	24471_Hspb1 -	12	23839881	23840541	2	2	1	1.35089	2.30766	2.25936e-05	0.0392169
12.37381774.37382380.2.2.1	116455_Atp6v0a2 -	12	37381774	37382380	2	2	1	-0.590294	1.15618	0.000310457	0.148749
12.40737164.40737390.2.2.1	304503_Hectd4 -	12	40737164	40737390	2	2	1	-0.482209	2.0822	0.000512729	0.179237
12.41432212.41432335.2.2.1	360814_Rasal1 -	12	41432212	41432335	2	2	1	-0.498159	2.69109	4.78064e-05	0.0590418
12.41433144.41433765.2.2.1	360814_Rasal1 -	12	41433144	41433765	2	2	1	-0.542136	2.54643	0.000325881	0.151305
12.41444665.41447947.2.2.1	360814_Rasal1 -	12	41444665	41447947	2	2	1	-0.481406	2.77311	0.000785243	0.219963
12.47040644.47042119.2.2.1	288701_Srsf9 -	12	47040644	47042119	2	2	1	0.538484	1.77554	0.000241136	0.134784
12.48130257.48132065.2.2.1	116719_Acacb -	12	48130257	48132065	2	2	1	-1.16256	-0.556262	0.000808503	0.223015
12.48132179.48132566.2.2.1	116719_Acacb -	12	48132179	48132566	2	2	1	-0.877038	0.0168459	0.000107972	0.0894599
13.52677352.52677822.1.1.1	24837_Tnnt2 +	13	52677352	52677822	1	1	1	1.3116	0.148129	0.000709897	0.210814
13.52677934.52679416.1.1.1	24837_Tnnt2 +	13	52677934	52679416	1	1	1	1.20771	0.0150949	0.000599747	0.195102
13.52993300.52993642.1.1.1	289397_Kif21b +	13	52993300	52993642	1	1	1	0.494245	1.95181	0.000799547	0.222873
13.52998128.52998224.1.1.1	289397_Kif21b +	13	52998128	52998224	1	1	1	0.45279	2.23504	0.000662689	0.205812
13.53010570.53011317.1.1.1	289397_Kif21b +	13	53010570	53011317	1	1	1	0.424501	2.08569	0.000621937	0.19977
13.70905935.70908546.2.2.1	304859_Dhx9 -	13	70905935	70908546	2	2	1	0.338066	3.16861	0.000487291	0.176461
13.76167047.76194884.1.1.1	304900_Astn1 +	13	76167047	76194884	1	1	1	-0.399244	2.53419	0.000325753	0.151305
13.76343033.76346312.1.1.1	304900_Astn1 +	13	76343033	76346312	1	1	1	-0.325376	3.6123	0.00030874	0.1484
13.85604640.85606344.2.2.1	289197_Mgst3 -	13	85604640	85606344	2	2	1	0.675837	4.55755	9.34627e-08	0.00327313
13.98456973.98459613.2.2.1	360887_Adck3 -	13	98456973	98459613	2	2	1	-0.447534	1.97468	0.000591	0.192941
13.98467546.98480328.2.2.1	360887_Adck3 -	13	98467546	98480328	2	2	1	-0.670939	0.912386	0.00103533	0.247107
13.100855735.100857350.1.1.1	690288_LOC690288 +;305025_Tp53bp2 +	13	100855735	100857350	1	1	1	-0.464304	1.97003	0.000481069	0.176461
13.100858130.100861364.1.1.1	690288_LOC690288 +;305025_Tp53bp2 +	13	100858130	100861364	1	1	1	-0.574347	2.41917	5.49642e-07	0.00588772
13.100867324.100873077.1.1.1	690288_LOC690288 +;305025_Tp53bp2 +	13	100867324	100873077	1	1	1	-0.410609	2.63239	0.000476161	0.176229
14.6089509.6091438.1.1.1	305142_Abcg3l3 +	14	6089509	6091438	1	1	1	-1.17825	-0.929872	0.000231621	0.132579
14.14467923.14470501.2.2.1	289486_Fras1 -	14	14467923	14470501	2	2	1	1.04957	-0.507315	0.000505165	0.178361
14.34740648.34740733.1.1.1	25589_Kdr +	14	34740648	34740733	1	1	1	1.27384	-0.420623	0.00036439	0.159319
14.34765842.34766176.1.1.1	25589_Kdr +	14	34765842	34766176	1	1	1	0.811523	0.388752	0.000825951	0.224347
14.38010400.38012921.1.1.1	84492_Tec +	14	38010400	38012921	1	1	1	0.799992	0.103592	0.000391414	0.163916
14.38223611.38224911.1.1.1	289595_Nfxl1 +	14	38223611	38224911	1	1	1	-0.545048	1.28763	0.000545848	0.185135
14.62614771.62615244.1.1.1	305317_Guf1 +	14	62614771	62615244	1	1	1	0.447651	1.60753	0.000738601	0.215146
14.77311610.77311847.2.2.1	289707_Lyar -	14	77311610	77311847	2	2	1	0.636573	0.584338	0.000630699	0.200919
14.82339218.82339295.2.2.1	360962_Tacc3 -	14	82339218	82339295	2	2	1	-1.05825	-0.606923	0.000848325	0.226775
14.83728524.83728627.1.1.1	289733_Pla2g3 +	14	83728524	83728627	1	1	1	2.09558	-0.943599	0.000589726	0.192941
15.3152982.3233140.2.2.1	25368_Adk -	15	3152982	3233140	2	2	1	-0.474127	2.90441	5.63027e-06	0.0183555
15.4902176.4905299.2.2.1	302248_Nid2 -	15	4902176	4905299	2	2	1	1.29273	-0.071316	0.000246225	0.134784
15.19811070.19811319.2.2.1	289992_Fermt2 -	15	19811070	19811319	2	2	1	0.357202	4.41948	6.68462e-05	0.070103
15.19811445.19813970.2.2.1	289992_Fermt2 -	15	19811445	19813970	2	2	1	0.433854	3.58729	0.000124926	0.0974901
15.19817622.19818350.2.2.1	289992_Fermt2 -	15	19817622	19818350	2	2	1	0.295989	3.43441	0.000973394	0.24089
15.19825340.19832372.2.2.1	289992_Fermt2 -	15	19825340	19832372	2	2	1	0.37056	3.23165	0.000162532	0.110071
15.23863645.23864454.1.1.1	305826_Samd4a +	15	23863645	23864454	1	1	1	1.06015	0.130682	0.000470609	0.176229
15.25077806.25081629.1.1.1	305835_Peli2 +	15	25077806	25081629	1	1	1	-1.08947	-0.889757	0.000591815	0.192941
15.37011914.37013883.2.2.1	305910_Pspc1 -	15	37011914	37013883	2	2	1	0.304362	3.32936	0.000591102	0.192941
15.67580956.67582543.2.2.1	306055_Pcdh17 +;108352949_LOC108352949 -	15	67580956	67582543	2	2	1	-1.11714	0.326013	7.69709e-07	0.00655027
15.67583753.67587027.2.2.1	306055_Pcdh17 +;108352949_LOC108352949 -	15	67583753	67587027	2	2	1	-1.38487	0.0380527	3.55263e-08	0.00266388
15.67587187.67587493.2.2.1	306055_Pcdh17 +;108352949_LOC108352949 -	15	67587187	67587493	2	2	1	-1.29719	0.202859	1.99297e-05	0.035581
15.85941866.85943088.2.2.1	306117_Tbc1d4 -	15	85941866	85943088	2	2	1	0.871125	0.503891	0.00013539	0.100941
16.7001686.7001854.2.2.0	50693_Itih3 -	16	7001686	7001854	2	2	0	0.870163	1.73396	0.000763452	0.21898
16.18877556.18879649.2.2.1	100364350_Nwd1 -	16	18877556	18879649	2	2	1	0.644672	0.803837	0.000631024	0.200919
16.18937565.18943578.2.2.1	100364350_Nwd1 -	16	18937565	18943578	2	2	1	0.966946	0.49946	3.75095e-05	0.0506773
16.18962124.18964916.2.2.1	306327_Tmem38a -	16	18962124	18964916	2	2	1	-0.400809	3.6073	0.000969008	0.24089
16.19389613.19389689.2.2.1	24852_Tpm4 -	16	19389613	19389689	2	2	1	0.511362	3.23134	0.00047371	0.176229
16.20442976.20443408.2.2.1	290646_Pde4c -	16	20442976	20443408	2	2	1	1.69869	-1.48953	0.00026375	0.138584
16.20443592.20443782.2.2.1	290646_Pde4c -	16	20443592	20443782	2	2	1	1.63776	-1.27196	3.49703e-05	0.0487785
16.62563430.62567007.1.1.1	290805_Wrn +	16	62563430	62567007	1	1	1	-0.734819	0.341147	0.000476187	0.176229
16.74099159.74101075.2.2.1	25692_Plat -	16	74099159	74101075	2	2	1	0.446268	3.32946	0.000213919	0.124968
16.74101240.74103797.2.2.1	25692_Plat -	16	74101240	74103797	2	2	1	0.493873	2.79027	5.51987e-05	0.0631907
16.74104162.74104270.2.2.1	25692_Plat -	16	74104162	74104270	2	2	1	0.464452	3.17507	1.04674e-05	0.0241169
16.74104467.74105635.2.2.1	25692_Plat -	16	74104467	74105635	2	2	1	0.411092	2.75612	0.000507737	0.178361
16.76014039.76015281.1.1.1	306594_Mcph1 -;89805_Angpt2 +	16	76014039	76015281	1	1	1	1.33191	-0.646415	1.83382e-05	0.0336374
16.83586198.83586286.1.1.1	290905_Col4a1 +	16	83586198	83586286	1	1	1	0.477495	1.73332	0.00074488	0.215259
16.83587728.83589197.1.1.1	290905_Col4a1 +	16	83587728	83589197	1	1	1	0.417869	2.06902	0.00103993	0.247454
16.83589234.83589886.1.1.1	290905_Col4a1 +	16	83589234	83589886	1	1	1	0.395082	2.07055	0.000641982	0.203028
16.83606664.83607589.1.1.1	290905_Col4a1 +	16	83606664	83607589	1	1	1	0.572321	1.94418	7.14719e-05	0.0720261
16.83608546.83608728.1.1.1	290905_Col4a1 +	16	83608546	83608728	1	1	1	0.542249	1.82841	0.000100954	0.0875127
16.83624296.83627804.1.1.1	290905_Col4a1 +	16	83624296	83627804	1	1	1	0.700916	0.842917	0.000650279	0.203592
17.8413657.8413657.0.0.1	116487_Tgfbi -	17	8413657	8413657	1	1	1	-0.985873	-0.454659	0.000294129	0.145098
17.10124160.10128309.1.1.1	290997_Uimc1 +	17	10124160	10128309	1	1	1	0.406033	2.31803	0.000727116	0.214559
17.12617497.12621731.2.2.1	25155_Syk -	17	12617497	12621731	2	2	1	-1.33976	-0.768816	7.28051e-05	0.0723071
17.12621845.12622939.2.2.1	25155_Syk -	17	12621845	12622939	2	2	1	-1.14114	-0.791951	0.000362988	0.15917
17.13392394.13392495.2.2.1	291005_Gadd45g -	17	13392394	13392495	2	2	1	0.705536	1.32178	0.000841216	0.225604
17.21405161.21409122.1.1.1	498728_Elovl2 +	17	21405161	21409122	1	1	1	0.479049	1.60716	0.00104717	0.248483
17.21583881.21584352.2.2.1	361232_Pak1ip1 -	17	21583881	21584352	2	2	1	0.472647	1.90812	0.000662586	0.205812
17.26499994.26502454.1.1.1	306866_Slc35b3 +	17	26499994	26502454	1	1	1	-0.694097	0.765159	0.000193093	0.118992
17.42200562.42202533.2.2.1	361244_RGD1307443 -	17	42200562	42202533	2	2	1	-0.602854	1.57442	0.000215825	0.124968
17.42204930.42205961.2.2.1	361244_RGD1307443 -	17	42204930	42205961	2	2	1	-0.518794	1.59307	0.000676123	0.206931
17.42206060.42207582.2.2.1	361244_RGD1307443 -	17	42206060	42207582	2	2	1	-0.588807	2.0054	8.73317e-05	0.0820053
17.42207682.42211948.2.2.1	361244_RGD1307443 -	17	42207682	42211948	2	2	1	-0.454335	1.78297	0.000425086	0.170451
17.45087941.45088265.1.1.1	306974_Zfp192 +	17	45087941	45088265	1	1	1	-0.582392	0.893868	0.000875315	0.230237
17.45626667.45626788.1.1.1	102547189_LOC102547189 +	17	45626667	45626788	1	1	1	-1.52192	-1.23247	0.000409276	0.168159
17.54196087.54196368.1.1.1	117550_Kif5b +	17	54196087	54196368	1	1	1	0.349231	4.14476	1.47088e-05	0.0294594
17.55235185.55236435.2.2.1	361256_Svil -	17	55235185	55236435	2	2	1	1.06368	-0.618299	0.000433792	0.171648
17.65546899.65548446.2.2.1	689560_Ryr2 -	17	65546899	65548446	2	2	1	-0.396853	4.27817	0.000925717	0.235849
17.65594884.65596665.2.2.1	689560_Ryr2 -	17	65594884	65596665	2	2	1	-0.407617	3.17075	0.000998584	0.242714
18.880016.1019174.1.1.1	361289_Colec12 +	18	880016	1019174	1	1	1	0.793856	0.597991	0.000439008	0.172347
18.24570890.24572228.1.1.1	364834_Polr2d +	18	24570890	24572228	1	1	1	-0.546549	1.5844	0.000338602	0.152277
18.48225534.48288301.1.3.1	361328_Snx24 +	18	48225534	48288301	1	3	1	0.961854	0.0327315	7.66367e-05	0.0751175
18.74477745.74478192.2.2.1	54301_Slc14a1 -	18	74477745	74478192	2	2	1	0.816155	1.74355	4.80312e-05	0.0590418
19.19289328.19294970.2.2.1	312937_Cyld -	19	19289328	19294970	2	2	1	-0.479904	1.60156	0.000663614	0.205812
19.19315508.19318275.2.2.0	312937_Cyld -	19	19315508	19318275	2	2	0	-1.08078	-0.296061	1.83925e-05	0.0336374
19.26187247.26187323.1.1.1	288923_Dhps +	19	26187247	26187323	1	1	1	0.329979	3.02313	0.00081375	0.223508
19.31866465.31867774.2.2.1	367515_LOC367515 -;361389_Anapc10 -	19	31866465	31867774	2	2	1	-0.438899	1.87988	0.00067384	0.206654
19.52692226.52702583.1.1.1	367515_LOC367515 -;171547_Crispld2 +	19	52692226	52702583	1	1	1	0.951388	-0.217682	0.000330177	0.151333
19.53733260.53734327.1.1.1	367515_LOC367515 -;307907_RGD1304884 +	19	53733260	53734327	1	1	1	0.308934	4.12483	0.000602545	0.195589
19.53734358.53736850.1.1.1	367515_LOC367515 -;307907_RGD1304884 +	19	53734358	53736850	1	1	1	0.314191	3.51401	0.000900567	0.232854
19.56209820.56210183.1.1.1	367515_LOC367515 -;292082_Tcf25 +	19	56209820	56210183	1	1	1	0.509917	1.98805	0.000942138	0.237521
19.57777081.57781095.1.1.1	367515_LOC367515 -;64028_Tsnax +	19	57777081	57781095	1	1	1	0.280574	4.38677	0.00102991	0.246335
19.61712842.61714401.1.1.1	367515_LOC367515 -;24511_Itgb1 +	19	61712842	61714401	1	1	1	0.294814	3.62602	0.0010065	0.24298
20.2089178.2089341.1.1.1	361784_Znrd1 +	20	2089178	2089341	1	1	1	0.495121	1.88552	0.000156033	0.108837
20.3169369.3169545.1.1.1	24750_RT1-N3 +	20	3169369	3169545	1	1	1	1.74316	-1.54213	0.000983141	0.24089
20.4485164.4485253.1.1.0	361800_Stk19 -	20	4485164	4485253	1	1	0	-0.595845	1.24629	0.000984184	0.24089
20.4485406.4485494.1.1.1	361800_Stk19 -;25602_Tnxa-ps1 +	20	4485406	4485494	1	1	1	-0.639614	1.8177	4.00871e-05	0.0533214
20.4486081.4486391.1.1.1	361800_Stk19 -;25602_Tnxa-ps1 +	20	4486081	4486391	1	1	1	-0.578961	1.78233	0.000572008	0.190104
20.7133153.7135964.1.1.1	117062_Hmga1 +	20	7133153	7135964	1	1	1	0.597196	2.98235	0.000683215	0.207278
20.7136109.7137381.1.1.1	117062_Hmga1 +	20	7136109	7137381	1	1	1	0.587591	2.34377	0.000733881	0.214957
20.7137466.7137987.1.1.1	117062_Hmga1 +	20	7137466	7137987	1	1	1	0.48094	4.04846	0.000508022	0.178361
20.7138039.7138926.1.1.1	117062_Hmga1 +	20	7138039	7138926	1	1	1	0.495804	3.74301	0.000292351	0.144696
20.44123601.44125230.1.1.1	309816_Lama4 +	20	44123601	44125230	1	1	1	1.27912	-0.112315	2.91133e-05	0.0464471
X.1365038.1365981.2.2.1	24949_Syn1 +;116510_Timp1 -	X	1365038	1365981	2	2	1	1.77957	0.333651	0.000306185	0.148121
X.1366433.1366620.2.2.1	24949_Syn1 +;116510_Timp1 -	X	1366433	1366620	2	2	1	1.66352	0.887003	0.000146752	0.105301
X.1366701.1368489.2.2.1	24949_Syn1 +;116510_Timp1 -	X	1366701	1368489	2	2	1	1.71999	1.23874	9.75035e-05	0.0865225
X.1368619.1369360.2.2.1	24949_Syn1 +;116510_Timp1 -	X	1368619	1369360	2	2	1	1.72403	0.205376	0.000325033	0.151305
X.65291130.65291479.1.1.1	81521_Msn +	X	65291130	65291479	1	1	1	0.577483	1.97978	5.67422e-05	0.0634516
X.65588065.65590010.1.1.1	117240_Heph +	X	65588065	65590010	1	1	1	1.17886	-0.65374	0.000887542	0.231884
X.65600095.65601028.1.1.1	117240_Heph +	X	65600095	65601028	1	1	1	1.09685	-0.195447	0.000706483	0.210217
X.65648439.65648836.1.1.1	117240_Heph +	X	65648439	65648836	1	1	1	1.19704	0.382057	6.18497e-06	0.0185846
X.152943224.152954412.1.1.1	309262_Nsdhl +	X	152943224	152954412	1	1	1	-0.409094	2.00075	0.000683629	0.207278
8.71044873.71045806.2.2.1	100362785_Ankdd1a -	8	71044873	71045806	2	2	1	-0.956881	0.154666	0.000548121	0.185135
8.71045906.71046596.2.2.1	100362785_Ankdd1a -	8	71045906	71046596	2	2	1	-1.06139	0.0202381	0.000340161	0.152277
8.71046702.71048839.2.2.1	100362785_Ankdd1a -	8	71046702	71048839	2	2	1	-1.09955	-0.159626	9.12089e-05	0.0837267
5.57139327.57167977.2.2.1	24390_B4galt1 -	5	57139327	57167977	2	2	1	1.99345	-1.22908	4.73621e-06	0.0161426
15.28018088.28028017.1.1.0	56759_Rnase4 +;305843_Ang +	15	28018088	28028017	1	1	0	-1.48922	-1.21813	0.000135199	0.100941
3.109864012.109864102.1.1.1	445442_Thbs1 +	3	109864012	109864102	1	1	1	3.30209	0.731489	0.00032993	0.151333
4.153832345.153832669.1.1.1	312688_Usp18 +	4	153832345	153832669	1	1	1	1.1481	-0.163299	0.000328601	0.151333
3.109872619.109872732.1.1.1	445442_Thbs1 +	3	109872619	109872732	1	1	1	2.64139	1.1211	0.00102648	0.245908
10.103708375.103709271.1.1.1	100364984_Rab37 +	10	103708375	103709271	1	1	1	-0.924243	0.682224	0.000698084	0.208562
3.109868452.109868859.1.1.1	445442_Thbs1 +	3	109868452	109868859	1	1	1	2.843	1.19689	0.000782325	0.219963
2.8991115.8991242.2.2.0	100362255_Adgrv1 -	2	8991115	8991242	2	2	0	-0.956857	-0.0666761	0.000339647	0.152277
9.82637136.82637745.1.1.1	501167_Gmppa +	9	82637136	82637745	1	1	1	-1.35612	-1.29471	0.000475166	0.176229
10.104432955.104433153.1.1.1	690323_LOC690323 +	10	104432955	104433153	1	1	1	-1.5695	-1.66737	0.000438102	0.172347
10.69347241.69347674.1.1.1	108352208_LOC108352208 +	10	69347241	69347674	1	1	1	-1.82694	-1.66038	0.000230344	0.132352
9.44656603.44657457.2.2.0	280671_Txndc9 -	9	44656603	44657457	2	2	0	-1.63011	-1.38823	0.000252689	0.135507
X.23182045.23185437.2.2.1	25748_Alas2 -	X	23182045	23185437	2	2	1	-1.348	-1.11859	0.000199351	0.121529
1.165323653.165325518.1.1.1	361612_P4ha3 +	1	165323653	165325518	1	1	1	1.88128	-1.39088	0.000253905	0.135507
13.109665578.109666812.0.0.1	289378_Tatdn3 -	13	109665578	109666812	1	1	1	-1.56321	-1.48325	0.000274366	0.140497
14.83727008.83727251.1.1.1	289733_Pla2g3 +	14	83727008	83727251	1	1	1	1.91971	-1.59129	5.12485e-05	0.0600436
10.45528764.45529649.2.2.1	497913_Gjc2 -	10	45528764	45529649	2	2	1	2.55748	-1.16531	0.00105322	0.248509
4.52350525.52350725.2.2.0	685756_Tmem229a -	4	52350525	52350725	2	2	0	1.49749	-1.40687	0.000384951	0.163333
7.120589936.120590300.1.1.1	366960_Maff +	7	120589936	120590300	1	1	1	2.51035	-1.11927	1.7497e-05	0.0327997
4.7094471.7101963.1.1.0	296732_Smarcd3 +	4	7094471	7101963	1	1	0	3.03766	-2.41	0.000777851	0.219963
2.60565086.60567091.2.2.1	294804_Rai14 -	2	60565086	60567091	2	2	1	1.94652	-1.1922	7.6038e-06	0.0190053
7.28656031.28656282.1.1.1	100310874_Parpbp -;24659_Pmch +	7	28656031	28656282	1	1	1	2.11575	-1.86105	4.79556e-05	0.0590418
4.18218965.18219048.2.2.1	29751_Sema3a -	4	18218965	18219048	2	2	1	2.90509	-2.47186	0.000334716	0.151651
4.68993012.68993725.1.1.1	103690059_LOC103690059 +	4	68993012	68993725	1	1	1	-0.833559	0.0632584	0.000499462	0.177916
8.120446458.120446551.2.2.1	363153_Arpp21 -	8	120446458	120446551	2	2	1	1.14581	0.602944	0.000188683	0.118992
10.82752328.82752454.1.1.1	29393_Col1a1 +	10	82752328	82752454	1	1	1	1.73627	1.20294	0.000570636	0.190104
3.109866812.109867083.1.1.1	445442_Thbs1 +	3	109866812	109867083	1	1	1	3.43408	0.851845	9.66156e-05	0.0862449
3.109867628.109867742.1.1.1	445442_Thbs1 +	3	109867628	109867742	1	1	1	2.85901	0.574102	0.000475517	0.176229
3.109866780.109866780.0.0.1	445442_Thbs1 +	3	109866780	109866780	1	1	1	3.20995	0.984143	0.00012987	0.0983646
3.109866669.109866669.0.0.1	445442_Thbs1 +	3	109866669	109866669	1	1	1	3.16147	0.752405	0.000202684	0.122241
1.165329184.165330251.1.1.1	361612_P4ha3 +	1	165329184	165330251	1	1	1	3.7232	-1.50509	2.17051e-06	0.010172
1.51525093.51525244.2.2.0	102549608_LOC102549608 -	1	51525093	51525244	2	2	0	1.6635	-0.853371	4.21411e-06	0.0157994
13.52675827.52676023.1.1.1	24837_Tnnt2 +	13	52675827	52676023	1	1	1	1.58471	0.138617	1.66336e-05	0.0315759
X.23177214.23181081.2.2.1	25748_Alas2 -	X	23177214	23181081	2	2	1	-1.81333	-1.54223	0.000150942	0.106545
5.79813736.79817683.2.2.1	116640_Tnc -	5	79813736	79817683	2	2	1	-1.32738	-1.05657	0.000152177	0.106643
3.109866117.109866634.1.1.1	445442_Thbs1 +	3	109866117	109866634	1	1	1	3.03827	0.6338	0.000375402	0.160851
2.25152426.25152704.2.2.1	29625_Crhbp -	2	25152426	25152704	2	2	1	1.42439	0.309045	3.80064e-10	5.69971e-05
18.58369104.58371297.2.2.1	307380_Piezo2 -	18	58369104	58371297	2	2	1	-0.907341	-0.563689	0.00100126	0.242762
1.165311141.165315151.1.1.1	361612_P4ha3 +	1	165311141	165315151	1	1	1	2.58878	-1.37264	0.000126397	0.0974901
13.52668007.52668961.1.1.1	24837_Tnnt2 +	13	52668007	52668961	1	1	1	1.50904	-0.300241	8.71819e-05	0.0820053
13.52663091.52667958.1.1.1	24837_Tnnt2 +	13	52663091	52667958	1	1	1	1.45187	-1.11942	0.00027359	0.140497
7.120580822.120589868.1.1.1	366960_Maff +	7	120580822	120589868	1	1	1	1.89856	-0.841292	3.64938e-05	0.0497533
2.143663076.143665575.1.1.1	361945_Postn +	2	143663076	143665575	1	1	1	3.45983	0.817907	0.000277199	0.140497
16.3851419.3862555.1.1.1	259269_Erc2 +;361105_Plac9 +	16	3851419	3862555	1	1	1	1.80686	-1.11476	0.000475427	0.176229
2.143674281.143674609.1.1.1	361945_Postn +	2	143674281	143674609	1	1	1	3.33173	1.20737	0.000140043	0.101621
2.143673916.143674004.1.1.1	361945_Postn +	2	143673916	143674004	1	1	1	3.03503	0.734169	0.000529201	0.18371
2.181331631.181333254.1.1.1	310544_Map9 +	2	181331631	181333254	1	1	1	1.04428	-0.75804	0.000763679	0.21898
3.109864226.109864948.1.1.1	445442_Thbs1 +	3	109864226	109864948	1	1	1	3.49551	0.501783	0.000161367	0.110071
2.143674108.143674212.1.1.1	361945_Postn +	2	143674108	143674212	1	1	1	3.73914	0.881669	5.73104e-05	0.0634516
13.52680157.52680417.1.1.1	24837_Tnnt2 +	13	52680157	52680417	1	1	1	1.40832	-0.309288	0.000164018	0.110071
15.110265738.110359198.1.1.1	498564_Itgbl1 +	15	110265738	110359198	1	1	1	-0.945445	0.799593	0.000802147	0.222895
8.87110924.87111436.2.2.1	25683_Col12a1 -	8	87110924	87111436	2	2	1	1.83188	-0.0128445	0.000964226	0.24089
2.143656988.143658340.1.1.1	361945_Postn +	2	143656988	143658340	1	1	1	3.00474	0.192757	0.000774703	0.219963
8.82533693.82533806.2.2.1	58814_Tmod2 -	8	82533693	82533806	2	2	1	2.81185	-0.780217	0.000171825	0.112374
10.31532476.31535448.1.1.1	100911235_Med7 +	10	31532476	31535448	1	1	1	1.27944	-1.17404	0.000806017	0.223015
18.32572893.32579227.2.2.0	24413_Nr3c1 -	18	32572893	32579227	2	2	0	1.23534	-1.04256	0.000487027	0.176461
18.47510757.47511988.2.2.1	24914_Lox -	18	47510757	47511988	2	2	1	1.87636	-0.66576	0.000741698	0.215146
1.165321312.165323492.1.1.1	361612_P4ha3 +	1	165321312	165323492	1	1	1	2.94145	-1.67406	0.000202964	0.122241
2.143671820.143673193.1.1.1	361945_Postn +	2	143671820	143673193	1	1	1	2.93258	0.448483	0.000544064	0.185135
2.143667403.143668593.1.1.1	361945_Postn +	2	143667403	143668593	1	1	1	3.68286	0.707968	0.000332648	0.151433
3.107561647.107564395.2.2.1	311311_Meis2 -	3	107561647	107564395	2	2	1	2.0469	-1.89804	0.000248058	0.134784
10.16547415.16552283.1.1.1	63878_Stc2 +	10	16547415	16552283	1	1	1	1.64098	-1.27116	5.07785e-05	0.0600436
12.52369597.52369825.0.0.0	304572_Fbrsl1 +	12	52369597	52369825	1	1	0	-1.12917	-0.557571	0.000212942	0.124968
3.109872153.109872520.1.1.1	445442_Thbs1 +	3	109872153	109872520	1	1	1	2.87422	0.940655	0.000373702	0.16083
3.107760845.107761019.1.1.0	311311_Meis2 -	3	107760845	107761019	1	1	0	2.24835	-2.02988	0.000415538	0.168711
2.143669520.143670319.1.1.1	361945_Postn +	2	143669520	143670319	1	1	1	3.77656	0.680347	3.08154e-05	0.0471561
4.6598948.6628493.1.1.1	373545_Prkag2 +	4	6598948	6628493	1	1	1	-0.949527	-0.303041	0.000827926	0.224347
5.165943063.165944066.2.2.1	25305_Cort -	5	165943063	165944066	2	2	1	1.14983	0.946099	1.30423e-06	0.00758976
1.80219220.80220967.2.2.1	100360880_Fosb -	1	80219220	80220967	2	2	1	3.18376	-1.55887	0.000247591	0.134784
4.158503280.158521562.1.1.1	100361584_Ano2 +	4	158503280	158521562	1	1	1	-2.36298	-2.37465	0.000647315	0.203357
1.145852778.145867754.2.2.1	116996_Il16 -	1	145852778	145867754	2	2	1	-0.910014	0.397112	0.000456522	0.176229
2.187592176.187595400.1.1.0	100911992_LOC100911992 +	2	187592176	187595400	1	1	0	1.71796	-1.06272	0.000278572	0.140497
13.52676141.52677273.1.1.1	24837_Tnnt2 +	13	52676141	52677273	1	1	1	1.77475	0.0911738	5.83692e-06	0.0185846
X.110960849.110961390.1.1.1	315912_Tbc1d8b +	X	110960849	110961390	1	1	1	-0.799176	0.297865	0.000471564	0.176229
3.109862708.109863501.1.1.1	445442_Thbs1 +	3	109862708	109863501	1	1	1	3.31117	0.273695	7.16893e-05	0.0720261
20.4308234.4308388.2.2.1	406161_C4b -	20	4308234	4308388	2	2	1	1.80706	-1.18351	2.38982e-05	0.0403051
3.109863578.109863808.1.1.0	445442_Thbs1 +	3	109863578	109863808	1	1	0	3.52361	0.245028	0.000694099	0.208562
13.52668973.52673634.1.1.1	24837_Tnnt2 +	13	52668973	52673634	1	1	1	2.13164	-1.96651	0.00046944	0.176229
2.143674656.143680500.1.1.1	361945_Postn +	2	143674656	143680500	1	1	1	4.39614	0.801651	3.37357e-05	0.0486465
2.143666767.143667260.1.1.1	361945_Postn +	2	143666767	143667260	1	1	1	3.40345	0.705576	0.000509037	0.178361
8.114545486.114548326.2.2.1	501047_Col6a5 -	8	114545486	114548326	2	2	1	-1.16365	-0.699828	0.000645024	0.203219
1.265072533.265072883.2.2.1	100911827_LOC100911827 -	1	265072533	265072883	2	2	1	1.26499	-0.936356	0.000461059	0.176229
8.22189905.22213527.1.1.1	25638_Pde4a +	8	22189905	22213527	1	1	1	1.77221	-0.646137	1.36485e-05	0.0285172
1.265033866.265034988.2.2.0	102549072_LOC102549072 -	1	265033866	265034988	2	2	0	1.47566	-1.27398	0.000910339	0.233369
8.61276237.61291988.2.2.0	315691_Lingo1 -	8	61276237	61291988	2	2	0	2.79073	-0.0848723	3.33242e-05	0.0485208

## Sheet: Ethanol vs Control_junctions
ID	Gene overlap	Chr	Start	End	Strand (1=+,2=-)	Intron motif (0: non-canonical; 1: GT/AG, 2: CT/AC, 3: GC/AG, 4: CT/GC, 5: AT/AC, 6: GT/AT)	Annotated (0=no,1=yes)	logFC	logCPM	pValue	qValue
1.2876268.2910865.2.2.1	365037_Sash1 -	1	2876268	2910865	2	2	1	0.59693	0.952862	0.000619735	0.0787405
1.5282238.5289434.1.1.1	308282_Shprh +	1	5282238	5289434	1	1	1	-0.450294	1.39034	0.00527911	0.220038
1.5304552.5305185.1.1.1	308282_Shprh +	1	5304552	5305185	1	1	1	-0.359101	1.96873	0.00623285	0.235089
1.7372889.7378631.2.2.1	308291_Phactr2 -	1	7372889	7378631	2	2	1	0.584485	1.42975	0.00666623	0.241428
1.7384265.7385710.2.2.1	308291_Phactr2 -	1	7384265	7385710	2	2	1	0.633426	1.47531	0.00406866	0.19526
1.15491912.15494600.1.1.1	307449_Mcc +;365057_Map3k5 +	1	15491912	15494600	1	1	1	-0.5497	0.624638	0.00573732	0.22871
1.16879237.16879389.1.1.1	307449_Mcc +;293408_Hbs1l +	1	16879237	16879389	1	1	1	0.284519	3.25116	0.00450517	0.204967
1.16879499.16892643.1.1.1	307449_Mcc +;293408_Hbs1l +	1	16879499	16892643	1	1	1	0.316992	3.64646	0.00644437	0.238099
1.19140453.19143114.1.1.1	307449_Mcc +;309368_Lama2 +	1	19140453	19143114	1	1	1	0.774815	0.503428	0.00108664	0.104061
1.20899201.20903057.2.2.1	307449_Mcc +;309557_Epb41l2 -	1	20899201	20903057	2	2	0	-0.638615	0.350339	0.00656397	0.239859
1.22249488.22250108.2.2.1	307449_Mcc +;60466_Stx7 -	1	22249488	22250108	2	2	1	-0.694444	0.0361881	0.00294367	0.169204
1.22252411.22253281.2.2.1	307449_Mcc +;60466_Stx7 -	1	22252411	22253281	2	2	1	-0.381544	2.9003	0.00178659	0.133831
1.22758460.22758581.1.1.1	307449_Mcc +;65139_Rps12 +	1	22758460	22758581	1	1	1	0.247047	6.83715	0.00161467	0.127312
1.22758699.22759445.1.1.1	307449_Mcc +;65139_Rps12 +	1	22758699	22759445	1	1	1	0.401342	6.1015	3.67855e-06	0.00455919
1.22759549.22759775.1.1.1	307449_Mcc +;65139_Rps12 +	1	22759549	22759775	1	1	1	0.267321	6.3816	0.000594328	0.0774176
1.22759878.22760283.1.1.1	307449_Mcc +;65139_Rps12 +	1	22759878	22760283	1	1	1	0.279243	5.82323	0.00177622	0.133517
1.24014598.24018152.2.2.1	307449_Mcc +;308028_Slc2a12 -	1	24014598	24018152	2	2	1	0.71069	0.909189	0.00399103	0.194011
1.24018276.24036381.2.2.1	307449_Mcc +;308028_Slc2a12 -	1	24018276	24036381	2	2	1	0.782971	0.129163	0.00446255	0.203725
1.29330450.29331349.1.1.1	307449_Mcc +;498995_Ncoa7 +	1	29330450	29331349	1	1	1	-0.287736	3.106	0.00633271	0.236287
1.32098451.32098556.2.2.1	307449_Mcc +;308069_Slc12a7 -	1	32098451	32098556	2	2	1	1.1239	-0.552856	0.00135389	0.116907
1.36419486.36421395.1.1.1	306672_Papd7 +	1	36419486	36421395	1	1	1	-0.396622	1.78578	0.00633373	0.236287
1.37519597.37522469.1.1.1	81636_Adcy2 +	1	37519597	37522469	1	1	1	-0.38652	3.37359	0.00441077	0.202622
1.41628265.41630304.2.2.1	292266_Ccdc170 +;499010_Syne1 -	1	41628265	41630304	2	2	1	0.255236	4.11279	0.00443019	0.202927
1.46203174.46203846.1.1.1	282546_Arid1b +	1	46203174	46203846	1	1	1	-0.407034	1.95561	0.00214503	0.145295
1.46798780.46798881.1.1.1	683687_Snx9 +	1	46798780	46798881	1	1	1	0.481227	1.32469	0.00579392	0.2292
1.47290344.47290692.2.2.1	54319_Ezr -	1	47290344	47290692	2	2	1	0.353177	3.27991	0.00584052	0.229581
1.47296090.47300343.2.2.1	54319_Ezr -	1	47296090	47300343	2	2	1	0.402386	3.83261	0.006302	0.236214
1.47303424.47307208.2.2.1	54319_Ezr -	1	47303424	47307208	2	2	1	0.440483	3.24	0.00687591	0.244751
1.48030344.48030672.2.2.1	24818_Tcp1 -	1	48030344	48030672	2	2	1	-0.222651	4.00644	0.00490603	0.212134
1.50070649.50129234.1.1.1	499021_Pacrg +	1	50070649	50129234	1	1	1	0.740831	1.093	0.00456962	0.205979
1.50129370.50296346.1.1.0	499021_Pacrg +	1	50129370	50296346	1	1	1	0.927223	0.68476	4.63783e-05	0.0185077
1.50296519.50315349.1.1.1	499021_Pacrg +	1	50296519	50315349	1	1	1	0.69228	0.976749	0.000415266	0.064335
1.50315500.50490966.1.1.1	499021_Pacrg +	1	50315500	50490966	1	1	1	0.855642	1.1528	0.000135627	0.0350683
1.52363378.52365173.2.2.1	63885_Pde10a -	1	52363378	52365173	2	2	1	0.499359	2.10135	0.00225595	0.149744
1.53006909.53014316.2.2.1	292305_Sft2d1 -	1	53006909	53014316	2	2	1	0.503332	1.27372	0.00483054	0.210833
1.56658746.56659283.2.2.1	292406_Thbs2 -	1	56658746	56659283	2	2	1	0.890184	0.164459	0.00168954	0.130538
1.56660152.56662080.2.2.1	292406_Thbs2 -	1	56660152	56662080	2	2	1	0.95256	-0.0719662	0.000955865	0.0970537
1.56665348.56665973.2.2.1	292406_Thbs2 -	1	56665348	56665973	2	2	1	1.27202	-0.514824	0.000343923	0.056803
1.56666082.56667613.2.2.1	292406_Thbs2 -	1	56666082	56667613	2	2	1	0.986823	-0.0256952	0.000398949	0.0630445
1.56667833.56668754.2.2.1	292406_Thbs2 -	1	56667833	56668754	2	2	1	1.09292	-0.483534	0.00191048	0.137791
1.56677105.56679126.2.2.1	292406_Thbs2 -	1	56677105	56679126	2	2	1	1.49564	-0.770268	0.000115314	0.0317952
1.56928969.56929666.2.2.1	308222_Wdr27 -	1	56928969	56929666	2	2	1	0.566618	0.687116	0.0052356	0.219137
1.59347872.59384254.2.2.1	171105_Lnpep -	1	59347872	59384254	2	2	1	-0.945539	0.133333	0.000959998	0.0973137
1.64159748.64161544.2.2.1	292536_Prpf31 -	1	64159748	64161544	2	2	1	-0.314078	2.20468	0.00535854	0.221987
1.64161606.64161713.2.2.1	292536_Prpf31 -	1	64161606	64161713	2	2	1	-0.367629	2.33505	0.00320457	0.175198
1.64426388.64426546.2.2.1	24681_Prkcg -	1	64426388	64426546	2	2	1	-0.31484	4.76094	0.00238605	0.153773
1.64426659.64431739.2.2.1	24681_Prkcg -	1	64426659	64431739	2	2	1	-0.35908	5.03785	0.000178724	0.0414903
1.64431823.64432862.2.2.1	24681_Prkcg -	1	64431823	64432862	2	2	1	-0.278832	4.61119	0.00415956	0.197404
1.65539546.65539638.1.1.1	361509_Ube2m +	1	65539546	65539638	1	1	1	0.194243	5.63504	0.00501922	0.214537
1.65539743.65540047.1.1.1	361509_Ube2m +	1	65539743	65540047	1	1	1	0.245086	5.79874	0.00032112	0.0546622
1.65540112.65540198.1.1.1	361509_Ube2m +	1	65540112	65540198	1	1	1	0.210801	6.04201	0.00122529	0.11023
1.65544725.65544810.2.2.1	116698_Trim28 -	1	65544725	65544810	2	2	1	0.302467	3.82705	0.00201339	0.140963
1.65661427.65661548.2.2.1	25538_Rps5 -	1	65661427	65661548	2	2	1	0.25843	5.14291	0.000807283	0.0901459
1.72451949.72452029.2.2.1	308341_Ssc5d -	1	72451949	72452029	2	2	1	-1.09581	-0.912668	0.00546882	0.223926
1.72539372.72544923.1.1.1	361501_Isoc2b +	1	72539372	72544923	1	1	1	-0.557175	1.3211	0.00454098	0.205429
1.72620479.72620686.2.2.1	64638_Rpl28 -	1	72620479	72620686	2	2	1	0.322458	5.75412	0.000286713	0.0519629
1.72620806.72621222.2.2.1	64638_Rpl28 -	1	72620806	72621222	2	2	1	0.31905	5.9874	0.000173286	0.0408491
1.72621347.72621428.2.2.1	64638_Rpl28 -	1	72621347	72621428	2	2	1	0.275823	5.98192	0.000884418	0.093207
1.72879068.72879398.1.1.1	100359753_Dnaaf3 +	1	72879068	72879398	1	1	1	0.936245	0.0337268	0.00615395	0.233702
1.72881071.72881148.1.1.1	100359753_Dnaaf3 +	1	72881071	72881148	1	1	1	0.850397	-0.33899	0.00564025	0.226831
1.72884853.72885318.1.1.1	29248_Tnni3 +	1	72884853	72885318	1	1	1	1.52745	-0.191473	3.52602e-05	0.0158795
1.72892956.72894936.1.1.1	171409_Tnnt1 +	1	72892956	72894936	1	1	1	1.83988	0.378387	1.35338e-05	0.00909312
1.72895001.72895248.1.1.1	171409_Tnnt1 +	1	72895001	72895248	1	1	1	2.29337	0.816558	4.31718e-06	0.00498027
1.72895366.72895698.1.1.1	171409_Tnnt1 +	1	72895366	72895698	1	1	1	1.97711	0.407373	9.5626e-05	0.0287967
1.72896333.72896852.1.1.1	171409_Tnnt1 +	1	72896333	72896852	1	1	1	1.87298	0.23961	0.00112633	0.105561
1.72896963.72897615.1.1.1	171409_Tnnt1 +	1	72896963	72897615	1	1	1	2.0206	0.389094	1.80159e-05	0.0107214
1.72897707.72897806.1.1.1	171409_Tnnt1 +	1	72897707	72897806	1	1	1	1.81734	-0.268654	0.00044422	0.0666183
1.72897848.72899481.1.1.1	171409_Tnnt1 +	1	72897848	72899481	1	1	1	2.06952	-0.322943	3.21975e-05	0.0149955
1.72924287.72924431.1.1.1	499076_Ppp1r12c +	1	72924287	72924431	1	1	1	0.31163	2.16633	0.00414022	0.196995
1.72924518.72924606.1.1.1	499076_Ppp1r12c +	1	72924518	72924606	1	1	1	0.242313	4.24835	0.00281141	0.165991
1.72957150.72958562.1.1.1	361504_Rdh13 +	1	72957150	72958562	1	1	1	-0.540049	0.864939	0.00454783	0.205491
1.77836581.77836695.2.2.1	292624_Gltscr2 -	1	77836581	77836695	2	2	1	0.412725	2.91953	0.00151125	0.123309
1.77836773.77837267.2.2.1	292624_Gltscr2 -	1	77836773	77837267	2	2	1	0.387069	3.17954	0.00125622	0.111805
1.77837624.77837819.2.2.1	292624_Gltscr2 -	1	77837624	77837819	2	2	1	0.361082	3.0132	0.000793085	0.088993
1.77838015.77838087.2.2.1	292624_Gltscr2 -	1	77838015	77838087	2	2	1	0.395888	4.03759	0.000876683	0.0930171
1.77838611.77840191.2.2.1	292624_Gltscr2 -	1	77838611	77840191	2	2	1	0.248515	3.87038	0.00623388	0.235089
1.77840263.77840612.2.2.1	292624_Gltscr2 -	1	77840263	77840612	2	2	1	0.305856	3.9674	0.000229216	0.0468322
1.78791541.78795340.1.1.1	292658_Prkd2 +	1	78791541	78795340	1	1	1	-0.487151	1.15932	0.00286337	0.167412
1.78821768.78821969.1.1.1	245986_Gng8 +	1	78821768	78821969	1	1	1	0.70928	1.54206	0.00189976	0.137647
1.79959142.79959248.1.1.1	292683_Sympk +	1	79959142	79959248	1	1	1	0.489879	2.83807	9.1516e-06	0.00743764
1.80115171.80115558.1.1.1	192360_Eml2 +	1	80115171	80115558	1	1	1	0.240844	4.41564	0.00698031	0.246664
1.80205525.80205807.1.1.1	308410_Rtn2 +	1	80205525	80205807	1	1	1	0.400272	2.87636	0.000394152	0.0628827
1.80205947.80206051.1.1.1	308410_Rtn2 +	1	80205947	80206051	1	1	1	0.396278	3.54883	9.88118e-05	0.0292856
1.80206122.80206812.1.1.1	308410_Rtn2 +	1	80206122	80206812	1	1	1	0.337286	3.72282	0.000158224	0.038532
1.80206860.80207612.1.1.1	308410_Rtn2 +	1	80206860	80207612	1	1	1	0.317664	3.82822	0.000130897	0.0342587
1.80207672.80207906.1.1.1	308410_Rtn2 +	1	80207672	80207906	1	1	1	0.296362	3.75022	0.00153921	0.123969
1.80423420.80423534.1.1.1	680465_Trappc6a +	1	80423420	80423534	1	1	1	0.624318	1.19593	0.00314004	0.173508
1.80423629.80424160.1.1.1	680465_Trappc6a +	1	80423629	80424160	1	1	1	0.729997	1.15544	0.000119749	0.0325923
1.80823998.80825276.2.2.1	25066_PVR -	1	80823998	80825276	2	2	1	1.05803	-1.15188	0.00691934	0.245778
1.81796399.81796470.1.1.1	60323_Arhgef1 +	1	81796399	81796470	1	1	1	0.348422	3.06977	0.000686155	0.0837953
1.82115626.82115735.2.2.1	292721_Erf -	1	82115626	82115735	2	2	1	0.415849	1.37127	0.00541347	0.222972
1.82195933.82196935.1.1.1	114029_Megf8 +	1	82195933	82196935	1	1	1	-0.450413	1.6695	0.00252804	0.15843
1.82251515.82251636.2.2.1	102549342_LOC102549342 +;25330_Lipe -	1	82251515	82251636	2	2	1	-0.475914	1.02032	0.00400611	0.194366
1.82464035.82465145.2.2.1	100359879_Tmem91 -	1	82464035	82465145	2	2	1	0.64838	1.45932	0.00712284	0.24935
1.83970676.83971034.2.2.1	308457_Egln2 -	1	83970676	83971034	2	2	1	0.281697	3.23515	0.00373411	0.186639
1.84062711.84065777.1.1.1	308453_Adck4 +	1	84062711	84065777	1	1	1	0.29837	2.94334	0.00334812	0.178813
1.84164720.84165275.2.2.1	292735_Shkbp1 -	1	84164720	84165275	2	2	0	-0.546844	0.602616	0.00342185	0.180493
1.84361818.84364365.1.1.1	292739_RGD1307554 +	1	84361818	84364365	1	1	1	-0.551252	1.36775	0.000362204	0.0591707
1.85356393.85357528.1.1.1	292755_Nccrp1 +;308473_Samd4b +	1	85356393	85357528	1	1	1	0.614854	0.948401	9.65541e-05	0.0288445
1.85394135.85394477.1.1.1	292755_Nccrp1 +;292750_Plekhg2 +	1	85394135	85394477	1	1	1	0.853195	-0.422488	0.00479072	0.210244
1.85394512.85394602.1.1.1	292755_Nccrp1 +;292750_Plekhg2 +	1	85394512	85394602	1	1	1	0.862866	-0.55931	0.00510846	0.216903
1.85405951.85406043.2.2.1	292755_Nccrp1 +;140655_Rps16 -	1	85405951	85406043	2	2	1	0.394098	6.73517	0.000183125	0.0417366
1.85406092.85406180.2.2.1	292755_Nccrp1 +;140655_Rps16 -	1	85406092	85406180	2	2	1	0.4061	6.52537	4.23503e-05	0.0176912
1.85406278.85408083.2.2.1	292755_Nccrp1 +;140655_Rps16 -	1	85406278	85408083	2	2	1	0.421745	6.77682	3.04451e-05	0.0144945
1.85408186.85408324.2.2.1	292755_Nccrp1 +;140655_Rps16 -	1	85408186	85408324	2	2	1	0.360626	7.01731	0.0014649	0.121508
1.87015255.87015489.1.1.1	64526_Ech1 +	1	87015255	87015489	1	1	1	0.364091	3.47143	7.56469e-05	0.0255287
1.87015641.87015788.1.1.1	64526_Ech1 +	1	87015641	87015788	1	1	1	0.339357	3.39442	0.00200323	0.140411
1.87199847.87201066.2.2.1	292770_Spint2 -	1	87199847	87201066	2	2	1	0.515973	3.5984	0.000970838	0.0978181
1.87201106.87201309.2.2.1	292770_Spint2 -	1	87201106	87201309	2	2	1	0.470994	3.37155	0.00621487	0.234767
1.87201472.87202091.2.2.1	292770_Spint2 -	1	87201472	87202091	2	2	1	0.530443	3.30107	0.000464886	0.0685117
1.87202146.87203081.2.2.1	292770_Spint2 -	1	87202146	87203081	2	2	1	0.551647	3.06124	0.00290542	0.16836
1.87203136.87221436.2.2.1	292770_Spint2 -	1	87203136	87221436	2	2	1	0.51923	3.04432	0.0023668	0.153058
1.87230852.87231303.1.1.1	114004_Ppp1r14a +	1	87230852	87231303	1	1	1	0.362999	3.58848	0.00401752	0.194479
1.87231337.87232641.1.1.1	114004_Ppp1r14a +	1	87231337	87232641	1	1	1	0.416916	3.50971	0.00478305	0.210167
1.87327619.87330509.2.2.1	292771_Sipa1l3 -	1	87327619	87330509	2	2	1	-0.396284	2.4051	0.00406528	0.195216
1.89178195.89178279.2.2.1	292792_Tmem147 -	1	89178195	89178279	2	2	1	0.442717	2.86886	0.000239825	0.0480965
1.89178857.89178942.2.2.1	292792_Tmem147 -	1	89178857	89178942	2	2	1	0.261456	3.62332	0.00596627	0.23095
1.89184765.89189978.1.1.0	66020_Gapdhs -	1	89184765	89189978	1	1	1	0.634019	0.288143	0.0064716	0.238342
1.89346016.89346946.2.2.1	29409_Mag -	1	89346016	89346946	2	2	1	-0.340039	3.37717	0.00251353	0.15785
1.89372503.89372582.2.2.1	81817_Usf2 -	1	89372503	89372582	2	2	1	0.219659	4.23786	0.00596855	0.23095
1.89372712.89372795.2.2.1	81817_Usf2 -	1	89372712	89372795	2	2	1	0.218897	4.60889	0.00626793	0.235877
1.89380976.89381071.2.2.1	81817_Usf2 -	1	89380976	89381071	2	2	1	0.237522	4.06253	0.00414247	0.19703
1.89383643.89383729.2.2.1	64355_Lsr -	1	89383643	89383729	2	2	1	0.933001	-0.172072	0.00049901	0.070599
1.89468748.89470048.2.2.1	60338_Fxyd5 -	1	89468748	89470048	2	2	1	-0.351093	1.69459	0.00590529	0.230565
1.89475008.89476807.2.2.1	63848_Fxyd7 -	1	89475008	89476807	2	2	1	-0.479018	4.16927	0.000649674	0.0812591
1.89476849.89476946.2.2.1	63848_Fxyd7 -	1	89476849	89476946	2	2	1	-0.444944	3.95642	0.00264577	0.161801
1.89476990.89477236.2.2.1	63848_Fxyd7 -	1	89476990	89477236	2	2	1	-0.494391	4.37222	0.000208118	0.0440992
1.89477312.89479500.2.2.1	63848_Fxyd7 -	1	89477312	89479500	2	2	0	-0.516124	4.17445	0.000294331	0.0524851
1.89479531.89483870.2.2.1	63848_Fxyd7 -	1	89479531	89483870	2	2	1	-0.509495	4.08921	0.000246688	0.0486752
1.89484513.89484652.2.2.1	58971_Fxyd1 -	1	89484513	89484652	2	2	1	0.365844	3.86068	0.00312146	0.17312
1.89485580.89485918.2.2.1	58971_Fxyd1 -	1	89485580	89485918	2	2	1	0.447086	4.52202	0.000270674	0.0507864
1.89485994.89486420.2.2.1	58971_Fxyd1 -	1	89485994	89486420	2	2	1	0.416762	4.28064	0.00113864	0.105995
1.89486454.89486873.2.2.1	58971_Fxyd1 -	1	89486454	89486873	2	2	1	0.418252	4.25434	0.00267893	0.162913
1.89486939.89487321.2.2.1	58971_Fxyd1 -	1	89486939	89487321	2	2	1	0.575775	2.48279	0.00685647	0.244438
1.90215360.90221549.2.2.1	361554_Lsm14a -	1	90215360	90221549	2	2	1	0.572334	0.842928	0.00208718	0.143516
1.91442798.91444700.1.1.1	114518_Slc7a10 +	1	91442798	91444700	1	1	1	0.66721	1.20152	0.0021781	0.146477
1.91445206.91445276.1.1.1	114518_Slc7a10 +	1	91445206	91445276	1	1	1	0.395901	2.0263	0.00224726	0.149518
1.91447924.91448199.1.1.1	114518_Slc7a10 +;89787_Lrp3 -	1	91447924	91448199	1	1	1	0.348018	3.32376	0.00326124	0.176499
1.91450160.91450409.2.2.1	89787_Lrp3 -	1	91450160	91450409	2	2	1	0.349585	2.7143	0.00164562	0.128536
1.91668094.91671406.1.1.1	292811_Cep89 +	1	91668094	91671406	1	1	1	0.756584	-0.0120187	0.00280538	0.165831
1.92118512.92119806.2.2.1	292816_Zfp507 -	1	92118512	92119806	2	2	1	-0.754682	-0.238229	0.00547302	0.22401
1.100477000.100477105.1.1.1	292876_Josd2 +	1	100477000	100477105	1	1	1	0.367758	3.01995	0.00273152	0.163658
1.100609528.100609811.2.2.1	308572_Myh14 -	1	100609528	100609811	2	2	1	0.584961	1.92772	1.07758e-05	0.00812064
1.100609985.100611584.2.2.1	308572_Myh14 -	1	100609985	100611584	2	2	1	0.494661	1.84386	0.000737114	0.0861978
1.100611694.100614651.2.2.1	308572_Myh14 -	1	100611694	100614651	2	2	1	0.533265	1.88661	8.33238e-05	0.027136
1.100809076.100810327.2.2.1	282840_Atf5 -	1	100809076	100810327	2	2	1	0.400714	2.98275	0.000479852	0.0695284
1.100810622.100811731.2.2.1	282840_Atf5 -;65274_Nup62 +;100360621_Il4i1 +	1	100810622	100811731	2	2	1	0.351049	3.30026	0.00187241	0.136979
1.100894801.100894874.1.1.1	308577_Fuz +	1	100894801	100894874	1	1	1	0.569293	0.84748	0.00521234	0.218702
1.100994931.100995359.1.1.0	292892_Irf3 +	1	100994931	100995359	1	1	1	0.404519	2.33411	0.00109541	0.104404
1.100995741.100996479.1.1.1	292892_Irf3 +	1	100995741	100996479	1	1	1	0.418903	2.16153	0.00248356	0.15669
1.101116820.101117163.2.2.1	81774_Rps11 -	1	101116820	101117163	2	2	1	0.302523	5.92627	7.44439e-05	0.0252582
1.101120824.101120908.2.2.1	317646_Rpl13a -	1	101120824	101120908	2	2	1	0.238826	7.19133	0.00212733	0.144882
1.101121032.101121258.2.2.1	317646_Rpl13a -	1	101121032	101121258	2	2	1	0.321104	7.36528	8.80645e-05	0.027663
1.101121319.101121489.2.2.1	317646_Rpl13a -	1	101121319	101121489	2	2	1	0.312474	7.18045	3.64576e-05	0.0162238
1.101121576.101121778.2.2.1	317646_Rpl13a -	1	101121576	101121778	2	2	1	0.282741	7.17823	8.38975e-05	0.027136
1.101121881.101121977.2.2.1	317646_Rpl13a -	1	101121881	101121977	2	2	1	0.281601	7.01174	0.000260073	0.0494953
1.101448523.101448724.2.2.1	29292_Ftl1 -	1	101448523	101448724	2	2	1	0.3298	5.85813	1.19577e-06	0.00230029
1.101448851.101449292.2.2.1	29292_Ftl1 -	1	101448851	101449292	2	2	1	0.298859	5.73076	4.78874e-05	0.0187342
1.101449440.101449727.2.2.1	29292_Ftl1 -	1	101449440	101449727	2	2	1	0.222647	6.82892	0.00281044	0.165991
1.101512317.101512759.2.2.1	171071_Ppp1r15a -	1	101512317	101512759	2	2	1	0.513692	1.5806	0.00172947	0.131993
1.101570323.101570479.1.1.1	64203_Bcat2 +	1	101570323	101570479	1	1	1	0.444587	1.57092	0.0033145	0.177837
1.101702774.101703017.1.1.1	81766_Rpl18 +	1	101702774	101703017	1	1	1	0.232754	5.52023	0.00141125	0.119471
1.101703212.101703435.1.1.1	81766_Rpl18 +	1	101703212	101703435	1	1	1	0.247161	5.33844	0.00217427	0.146351
1.101796615.101796702.2.2.1	116692_Cyth2 -	1	101796615	101796702	2	2	1	0.24541	3.68811	0.00628891	0.236093
1.101796858.101796935.2.2.1	116692_Cyth2 -	1	101796858	101796935	2	2	1	0.367406	3.85538	7.04944e-05	0.0240816
1.101797008.101797096.2.2.1	116692_Cyth2 -	1	101797008	101797096	2	2	1	0.237248	4.30378	0.00566611	0.227225
1.101799119.101799503.2.2.1	116692_Cyth2 -	1	101799119	101799503	2	2	1	0.281226	3.84667	0.00287219	0.167862
1.101799653.101799791.2.2.1	116692_Cyth2 -	1	101799653	101799791	2	2	1	0.386705	3.4731	5.25984e-05	0.0200204
1.101907247.101910993.1.1.1	308594_Ccdc114 +	1	101907247	101910993	1	1	1	0.904524	0.132713	0.0035918	0.183988
1.102900365.102902040.1.1.1	24533_Ldha +	1	102900365	102902040	1	1	1	-0.308126	5.31412	0.000333199	0.0559383
1.103203450.103203638.2.2.1	29644_Ptpn5 -	1	103203450	103203638	2	2	1	0.349115	4.27238	0.000522954	0.0726307
1.103203719.103206853.2.2.1	29644_Ptpn5 -	1	103203719	103206853	2	2	1	0.308231	4.32764	0.00159592	0.126566
1.103206939.103209261.2.2.1	29644_Ptpn5 -	1	103206939	103209261	2	2	1	0.361645	3.97819	0.00071426	0.0853509
1.103211257.103211485.2.2.1	29644_Ptpn5 -	1	103211257	103211485	2	2	1	0.399173	3.10316	0.00505192	0.215417
1.105600850.105611601.1.1.1	81733_Nell1 +	1	105600850	105611601	1	1	1	-0.298388	2.80017	0.00652889	0.239442
1.114292154.114293209.1.1.1	308666_Cyfip1 +	1	114292154	114293209	1	1	1	-0.395624	2.75759	0.00195504	0.139019
1.116656532.116657973.1.1.1	361585_Ube3a +	1	116656532	116657973	1	1	1	-0.314043	2.48429	0.0065191	0.23921
1.116674322.116675331.1.1.1	361585_Ube3a +	1	116674322	116675331	1	1	1	-0.379525	1.91196	0.00540202	0.222874
1.123909725.123911113.2.2.1	25302_Chrna7 -	1	123909725	123911113	2	2	1	-0.600327	0.891786	0.00698091	0.246664
1.126169522.126169813.2.2.1	292994_Tjp1 -	1	126169522	126169813	2	2	1	-0.299787	3.04105	0.00387242	0.190726
1.126175338.126177860.2.2.1	292994_Tjp1 -	1	126175338	126177860	2	2	1	-0.392938	2.6576	0.000496136	0.0705531
1.126192896.126194551.2.2.1	292994_Tjp1 -	1	126192896	126194551	2	2	0	-0.324055	2.65839	0.00269435	0.163016
1.126211438.126387331.2.2.1	292994_Tjp1 -	1	126211438	126387331	2	2	1	-0.449487	1.74627	0.000872537	0.0928026
1.136739838.136841523.2.2.1	117556_Sv2b -	1	136739838	136841523	2	2	1	-0.31871	2.75041	0.00448004	0.204399
1.137284385.137285672.1.1.1	293024_Akap13 +	1	137284385	137285672	1	1	1	-0.552341	0.852857	0.00677528	0.243055
1.140855519.140857376.2.2.1	25277_Mfge8 -	1	140855519	140857376	2	2	1	-1.45754	-1.2169	0.00101301	0.100024
1.141072192.141074494.1.1.1	293050_Abhd2 +	1	141072192	141074494	1	1	1	0.431568	2.54787	0.00213797	0.145013
1.141874726.141875155.2.2.1	361596_Idh2 -	1	141874726	141875155	2	2	1	0.287413	3.8232	0.00114069	0.106119
1.141875249.141875335.2.2.1	361596_Idh2 -	1	141875249	141875335	2	2	1	0.250335	3.80043	0.00654715	0.239594
1.141875673.141877381.2.2.1	361596_Idh2 -	1	141875673	141877381	2	2	1	0.311611	3.59656	0.0029739	0.170029
1.141877534.141877706.2.2.1	361596_Idh2 -	1	141877534	141877706	2	2	1	0.297281	3.68739	0.00188416	0.137411
1.141877844.141878326.2.2.1	361596_Idh2 -	1	141877844	141878326	2	2	1	0.30982	3.35649	0.00310321	0.172875
1.141878471.141878552.2.2.1	361596_Idh2 -	1	141878471	141878552	2	2	1	0.373088	3.44994	6.82767e-05	0.0235385
1.141878714.141880295.2.2.1	361596_Idh2 -	1	141878714	141880295	2	2	1	0.318256	3.6105	0.00110833	0.104902
1.142015190.142015983.2.2.1	81823_Cib1 -	1	142015190	142015983	2	2	1	0.496291	1.84339	0.0014344	0.120242
1.142016073.142016151.2.2.1	81823_Cib1 -	1	142016073	142016151	2	2	1	0.516564	2.05617	0.000200203	0.0434742
1.142016538.142018136.2.2.1	81823_Cib1 -	1	142016538	142018136	2	2	1	0.419355	1.9917	0.00233819	0.152523
1.143140767.143143054.1.1.1	308776_Pde8a +	1	143140767	143143054	1	1	1	0.464154	1.7028	0.00219266	0.147192
1.143150146.143152146.1.1.1	308776_Pde8a +	1	143150146	143152146	1	1	0	0.474346	2.03524	0.000936195	0.0966266
1.143152277.143153855.1.1.1	308776_Pde8a +	1	143152277	143153855	1	1	1	0.455379	2.1396	0.00284208	0.166856
1.143158913.143159300.1.1.1	308776_Pde8a +	1	143158913	143159300	1	1	1	0.52134	2.19263	0.00252769	0.15843
1.143694327.143694495.1.1.1	361600_Tm6sf1 +	1	143694327	143694495	1	1	1	0.612526	1.33247	0.00127238	0.112457
1.146734494.146736158.2.2.0	29383_Fah -	1	146734494	146736158	2	2	1	1.0002	-0.53744	0.0019495	0.138823
1.151218998.151225343.1.1.1	24418_Grm5 +	1	151218998	151225343	1	1	1	-0.455205	2.12718	0.000616286	0.0785238
1.151662329.151685407.1.1.1	24418_Grm5 +	1	151662329	151685407	1	1	1	-0.376831	2.79525	0.00551518	0.225019
1.151685577.151689320.1.1.1	24418_Grm5 +	1	151685577	151689320	1	1	1	-0.371433	2.67251	0.000809197	0.0902251
1.151938745.151941390.1.1.1	25423_Ctsc +	1	151938745	151941390	1	1	1	0.562821	1.34359	0.00332947	0.178262
1.151947850.151949071.1.1.1	25423_Ctsc +	1	151947850	151949071	1	1	1	0.594128	1.06157	0.00111768	0.105387
1.156730563.156787017.1.1.1	64053_Dlg2 +	1	156730563	156787017	1	1	1	-0.318697	3.23674	0.00642547	0.237869
1.157486325.157487630.2.2.1	361605_Pcf11 -	1	157486325	157487630	2	2	1	-0.647194	0.728547	0.000723741	0.0858002
1.157736710.157737381.1.1.1	293118_Prcp +	1	157736710	157737381	1	1	1	0.604593	0.626232	0.00209582	0.143858
1.162641675.162643582.1.1.1	308839_Rsf1 +	1	162641675	162643582	1	1	1	-0.383982	1.67249	0.00369267	0.185707
1.164435940.164436289.2.2.1	140654_Rps3 -	1	164435940	164436289	2	2	1	0.332238	5.23862	0.000291535	0.0523714
1.164436487.164436898.2.2.1	140654_Rps3 -	1	164436487	164436898	2	2	1	0.315884	5.99815	1.96146e-05	0.0113216
1.164437087.164439170.2.2.1	140654_Rps3 -	1	164437087	164439170	2	2	1	0.247395	6.41252	0.000221701	0.0459224
1.164439266.164439759.2.2.1	140654_Rps3 -	1	164439266	164439759	2	2	1	0.23885	6.92273	0.000874559	0.0929518
1.164439854.164440065.2.2.1	140654_Rps3 -	1	164439854	164440065	2	2	1	0.238358	6.91251	0.00563326	0.226699
1.165269847.165271461.1.1.1	685076_Pgm2l1 +	1	165269847	165271461	1	1	1	-0.290186	3.38808	0.00557227	0.226281
1.165272843.165275231.1.1.1	685076_Pgm2l1 +	1	165272843	165275231	1	1	1	-0.343082	3.92393	0.00194092	0.138681
1.165579173.165594672.2.2.0	293149_Mrpl48 -;102548233_LOC102548233 -	1	165579173	165594672	2	2	1	1.01656	-0.815556	0.00493527	0.212757
1.165819281.165854162.1.1.1	361614_Fam168a +	1	165819281	165854162	1	1	1	-0.284862	3.20449	0.00553176	0.225369
1.166454519.166455129.1.1.1	293150_Stard10 +	1	166454519	166455129	1	1	1	0.376907	2.89315	0.00564627	0.22689
1.166455248.166456833.1.1.1	293150_Stard10 +	1	166455248	166456833	1	1	1	0.47596	2.58699	0.00203821	0.141774
1.166456887.166457095.1.1.1	293150_Stard10 +	1	166456887	166457095	1	1	1	0.446356	3.26378	0.00192756	0.13836
1.168957940.168958578.1.1.1	100134871_LOC100134871 +	1	168957940	168958578	1	1	1	-1.30246	4.60148	3.53076e-17	1.76499e-12
1.168971527.168972209.2.2.1	24440_Hbb -	1	168971527	168972209	2	2	1	-1.64206	3.25136	2.84075e-14	6.08599e-10
1.168972433.168972541.2.2.1	24440_Hbb -	1	168972433	168972541	2	2	1	-1.52678	5.21305	8.44477e-20	6.33218e-15
1.170404060.170410727.2.2.1	29722_Apbb1 -	1	170404060	170410727	2	2	1	-0.299375	4.22335	0.000462813	0.0683823
1.170585330.170585494.2.2.1	293345_Taf10 -	1	170585330	170585494	2	2	1	0.388933	3.0752	0.000554024	0.0749867
1.171952008.171953084.1.1.1	308918_Ppfibp2 +	1	171952008	171953084	1	1	1	0.834363	0.14027	0.00197032	0.139642
1.171972992.171974035.2.2.1	365345_Cyb5r2 -	1	171972992	171974035	2	2	1	0.518167	1.1459	0.00610124	0.23277
1.171974122.171975078.2.2.1	365345_Cyb5r2 -	1	171974122	171975078	2	2	1	0.720718	0.680174	0.000549135	0.0747976
1.173541137.173541575.1.1.1	293427_Eif3f +	1	173541137	173541575	1	1	1	0.281183	5.11027	0.00084206	0.0913757
1.174133586.174134026.1.1.1	293418_Rpl27a +	1	174133586	174134026	1	1	1	0.265055	6.95361	0.00426752	0.199461
1.174134202.174135105.1.1.1	293418_Rpl27a +	1	174134202	174135105	1	1	1	0.243116	6.40572	0.000770601	0.0876819
1.174529117.174529672.2.2.1	308942_Dennd5a -	1	174529117	174529672	2	2	1	0.249582	5.41207	0.00179866	0.134095
1.174535619.174538013.2.2.1	308942_Dennd5a -	1	174535619	174538013	2	2	1	0.200972	5.37839	0.00670042	0.241781
1.174997002.175005899.2.2.1	691042_Sbf2 -	1	174997002	175005899	2	2	1	-0.452301	1.37312	0.00526836	0.219833
1.178173455.178191937.2.2.1	308890_Btbd10 -	1	178173455	178191937	2	2	1	-0.598403	0.910146	0.000184168	0.0419107
1.178351771.178364153.1.1.1	293173_Far1 +	1	178351771	178364153	1	1	1	-0.485723	1.41429	0.00335216	0.178838
1.178388948.178390100.1.1.1	293173_Far1 +	1	178388948	178390100	1	1	1	-0.415655	2.30075	0.000519593	0.0722837
1.178953888.178955144.2.2.1	365355_Rras2 -	1	178953888	178955144	2	2	1	-0.453886	1.86773	0.00140468	0.119471
1.185117896.185117993.2.2.1	59295_Nucb2 -	1	185117896	185117993	2	2	0	0.28343	2.87012	0.00533058	0.221208
1.185329345.185329962.1.1.1	161477_Rps13 +	1	185329345	185329962	1	1	1	0.24765	5.91526	0.00311601	0.173073
1.185330133.185330538.1.1.1	161477_Rps13 +	1	185330133	185330538	1	1	1	0.206186	5.98867	0.00253937	0.158676
1.185330640.185331257.1.1.1	161477_Rps13 +	1	185330640	185331257	1	1	1	0.307099	3.96319	0.000701912	0.0844201
1.187760809.187765276.2.2.1	117053_Rps15a -	1	187760809	187765276	2	2	1	0.263204	7.01969	0.000669304	0.082612
1.187765357.187765611.2.2.1	117053_Rps15a -	1	187765357	187765611	2	2	1	0.284972	7.66752	0.001709	0.131432
1.188395462.188397716.2.2.1	60418_Gde1 -	1	188395462	188397716	2	2	1	0.298843	5.74425	0.000205417	0.0439655
1.188397810.188398103.2.2.1	60418_Gde1 -	1	188397810	188398103	2	2	1	0.248686	5.48465	0.00102525	0.100296
1.188398210.188401566.2.2.1	60418_Gde1 -	1	188398210	188401566	2	2	1	0.237398	5.46764	0.00183743	0.135752
1.188401743.188406770.2.2.1	60418_Gde1 -	1	188401743	188406770	2	2	1	0.30155	5.11642	0.000523056	0.0726307
1.188440617.188443130.1.1.1	361634_Ccp110 +	1	188440617	188443130	1	1	1	0.376107	2.80929	0.00274831	0.16417
1.189960038.189960038.0.0.1	309041_Thumpd1 -;117024_Crym -	1	189960038	189960038	1	1	1	-0.471954	4.16645	0.00558546	0.226356
1.190715229.190715584.1.1.1	293449_Vwa3a +	1	190715229	190715584	1	1	1	0.671828	1.75853	6.19547e-06	0.0060438
1.190717143.190720309.1.1.1	293449_Vwa3a +	1	190717143	190720309	1	1	1	0.610086	1.76452	0.00144652	0.120987
1.190731075.190731528.1.1.1	293449_Vwa3a +	1	190731075	190731528	1	1	1	0.618004	1.74405	4.13134e-05	0.0175514
1.190731667.190732979.1.1.1	293449_Vwa3a +	1	190731667	190732979	1	1	1	0.546819	1.85581	0.00145066	0.121037
1.190737146.190738533.1.1.1	293449_Vwa3a +	1	190737146	190738533	1	1	1	0.769825	1.66534	1.49153e-06	0.00257119
1.190738658.190741049.1.1.1	293449_Vwa3a +	1	190738658	190741049	1	1	1	0.661333	1.64579	0.000625665	0.0792475
1.190901426.190914452.2.2.1	308958_Cdr2 -	1	190901426	190914452	2	2	1	0.602147	1.07109	0.00414043	0.196995
1.191644295.191646893.2.2.1	308959_Usp31 -	1	191644295	191646893	2	2	1	-0.36129	2.54232	0.00109669	0.104404
1.193219346.193221498.1.1.1	252854_Slc5a11 +	1	193219346	193221498	1	1	1	0.588305	0.781098	0.00435689	0.201087
1.198197996.198198393.1.1.0	50689_Mapk3 +	1	198197996	198198393	1	1	1	0.256958	4.18834	0.00354594	0.182784
1.198210652.198211313.1.1.1	293491_Ypel3 +	1	198210652	198211313	1	1	1	0.251112	4.73018	0.00366205	0.185341
1.198211497.198211596.1.1.1	293491_Ypel3 +	1	198211497	198211596	1	1	1	0.244481	5.99964	0.00180673	0.1344
1.198211641.198211853.1.1.1	293491_Ypel3 +	1	198211641	198211853	1	1	1	0.268441	5.74197	0.000862279	0.0924988
1.199158297.199158773.2.2.1	293514_Bcl7c -	1	199158297	199158773	2	2	1	0.44617	1.41325	0.00231378	0.151793
1.199255149.199255392.2.2.1	24923_Stx1b -	1	199255149	199255392	2	2	1	-0.363227	4.55111	2.28771e-05	0.0124757
1.199255504.199255600.2.2.1	24923_Stx1b -	1	199255504	199255600	2	2	1	-0.325509	4.9163	0.000123892	0.033089
1.199258762.199262046.2.2.1	24923_Stx1b -	1	199258762	199262046	2	2	1	-0.26923	5.06722	0.00455224	0.205566
1.199262122.199262197.2.2.1	24923_Stx1b -	1	199262122	199262197	2	2	1	-0.273162	5.03243	0.00262604	0.161158
1.199262298.199262480.2.2.1	24923_Stx1b -	1	199262298	199262480	2	2	1	-0.321572	4.57022	0.00185469	0.136415
1.199262556.199270384.2.2.1	24923_Stx1b -	1	199262556	199270384	2	2	1	-0.279236	4.8606	0.00505337	0.215417
1.199287957.199288149.1.1.1	81803_Stx4 +	1	199287957	199288149	1	1	1	0.31077	3.28625	0.00157267	0.125454
1.199353685.199353830.1.1.1	29603_Bckdk +	1	199353685	199353830	1	1	1	0.32402	2.48999	0.00367987	0.185654
1.199495455.199497495.1.1.1	25021_Itgam +	1	199495455	199497495	1	1	0	-0.735818	0.513999	0.00243643	0.155117
1.199513742.199514427.1.1.1	25021_Itgam +	1	199513742	199514427	1	1	1	-0.705083	0.350006	0.00416971	0.197545
1.199540336.199540427.1.1.1	25021_Itgam +	1	199540336	199540427	1	1	1	-0.643448	0.427957	0.00705359	0.248516
1.199808939.199817533.2.2.1	54290_Rgs10 -	1	199808939	199817533	2	2	1	1.15768	-1.04306	0.000654102	0.0815409
1.200191859.200195304.1.1.1	309010_Sec23ip +	1	200191859	200195304	1	1	1	-0.301704	3.3601	0.0066858	0.241602
1.200648288.200657917.2.2.1	25022_Fgfr2 -	1	200648288	200657917	2	2	1	0.373359	3.03579	0.00398856	0.193954
1.201238933.201281618.1.1.1	309025_Tacc2 +	1	201238933	201281618	1	1	1	1.03093	-0.642278	0.00217133	0.146218
1.201499579.201523374.1.1.1	65164_Htra1 +	1	201499579	201523374	1	1	1	0.449587	3.3954	0.000125662	0.0334134
1.201523475.201523836.1.1.1	65164_Htra1 +	1	201523475	201523836	1	1	1	0.424624	4.47801	0.00057308	0.076326
1.201542428.201542892.1.1.1	65164_Htra1 +	1	201542428	201542892	1	1	1	0.432579	4.66626	0.000602466	0.077792
1.201544748.201545116.1.1.1	65164_Htra1 +	1	201544748	201545116	1	1	1	0.45794	4.92585	0.000257121	0.0492461
1.201545175.201546530.1.1.1	65164_Htra1 +	1	201545175	201546530	1	1	1	0.481271	4.75028	9.90785e-05	0.0293067
1.201546627.201547810.1.1.1	65164_Htra1 +	1	201546627	201547810	1	1	1	0.44554	4.80074	0.000391807	0.0627758
1.204275973.204321410.2.2.1	286974_Chst15 -	1	204275973	204321410	2	2	1	-0.983468	-0.756732	0.00215387	0.145697
1.204959338.204960840.1.1.1	100360606_Zranb1 +	1	204959338	204960840	1	1	1	0.936728	-0.606686	0.00215662	0.145771
1.205757399.205759896.2.2.1	309070_Uros -	1	205757399	205759896	2	2	1	-0.523874	0.791654	0.00511862	0.21715
1.211859434.211865687.1.1.1	365382_Inpp5a +	1	211859434	211865687	1	1	1	0.525311	2.38807	0.00394509	0.192777
1.211955327.211956074.2.2.1	499282_Cfap46 -	1	211955327	211956074	2	2	1	0.851739	0.26831	0.00190099	0.137647
1.212236991.212243086.1.1.1	361672_Kndc1 +	1	212236991	212243086	1	1	1	0.264312	3.09899	0.00658105	0.240307
1.212270445.212273932.1.1.1	361672_Kndc1 +	1	212270445	212273932	1	1	1	0.289679	3.83706	0.00472326	0.208886
1.212327889.212328030.2.2.1	499285_Adam8 -	1	212327889	212328030	2	2	1	1.21573	-1.09335	0.00101846	0.100024
1.212589047.212594385.2.2.0	293589_Paox +	1	212589047	212594385	2	2	1	-1.07446	-0.351422	0.000766845	0.0874815
1.213899541.213899614.2.2.1	309106_Sigirr -	1	213899541	213899614	2	2	1	1.00571	-1.06493	0.00387225	0.190726
1.214251159.214251497.2.2.1	293624_Irf7 -	1	214251159	214251497	2	2	1	-1.11992	-0.548108	0.00239289	0.153951
1.215542392.215542481.2.2.1	171293_Ctsd -	1	215542392	215542481	2	2	1	0.279384	5.85112	0.00320589	0.175198
1.215542581.215542671.2.2.1	171293_Ctsd -	1	215542581	215542671	2	2	1	0.242482	5.60833	0.00662458	0.240793
1.215542817.215543064.2.2.1	171293_Ctsd -	1	215542817	215543064	2	2	1	0.294995	6.04918	0.000472368	0.0690099
1.215543188.215546519.2.2.1	171293_Ctsd -	1	215543188	215546519	2	2	1	0.301344	5.83263	0.000699752	0.0844201
1.215546738.215548270.2.2.1	171293_Ctsd -	1	215546738	215548270	2	2	1	0.238122	5.86511	0.00333755	0.178377
1.215831227.215831451.2.2.1	24483_Igf2 -	1	215831227	215831451	2	2	1	0.703346	3.51779	0.000578101	0.0766543
1.215831601.215832817.2.2.1	24483_Igf2 -	1	215831601	215832817	2	2	1	0.698703	3.35647	0.00080536	0.0899981
1.216742439.216744052.2.2.1	361684_Nap1l4 -	1	216742439	216744052	2	2	1	-0.326776	3.58746	0.0011542	0.106583
1.217000222.217001397.2.2.1	353255_Nadsyn1 -	1	217000222	217001397	2	2	1	-0.704228	0.509337	0.000417919	0.0644795
1.217670845.217672702.2.4.1	293645_Ppfia1 -	1	217670845	217672702	2	4	1	0.429726	1.66042	0.00482682	0.210793
1.218655082.218656745.2.2.1	29141_Gal -	1	218655082	218656745	2	2	1	0.806195	0.292753	0.000789409	0.0888539
1.218832725.218836670.2.2.1	293649_Lrp5 -	1	218832725	218836670	2	2	1	0.850427	-0.540322	0.00574366	0.228752
1.219358112.219358615.1.1.1	361694_Pitpnm1 +	1	219358112	219358615	1	1	1	0.270153	4.07418	0.00232963	0.152429
1.219360108.219360200.1.1.1	361694_Pitpnm1 +	1	219360108	219360200	1	1	1	0.330506	4.37125	0.000363813	0.0593042
1.219441638.219442588.1.1.1	24668_Ppp1ca +	1	219441638	219442588	1	1	1	0.216862	5.27303	0.00678615	0.243104
1.219482160.219482352.1.1.1	361698_Pold4 +	1	219482160	219482352	1	1	1	0.554816	1.04236	0.00622726	0.23504
1.220805425.220805703.2.2.1	293674_Drap1 -	1	220805425	220805703	2	2	1	0.219071	4.7918	0.00387259	0.190726
1.220876385.220876465.2.2.1	361708_Snx32 -	1	220876385	220876465	2	2	1	0.272371	3.26287	0.00364108	0.184456
1.221109603.221111183.1.1.1	83838_Ltbp3 +	1	221109603	221111183	1	1	1	0.441191	2.04645	0.00462913	0.207229
1.221116869.221117170.2.2.1	293684_Scyl1 -	1	221116869	221117170	2	2	1	0.765499	-0.411816	0.00403454	0.194796
1.221420696.221420796.1.1.1	29752_Fau +	1	221420696	221420796	1	1	1	0.286331	6.75403	0.00181111	0.134592
1.221420942.221421434.1.1.1	29752_Fau +	1	221420942	221421434	1	1	1	0.260146	6.79517	0.000342537	0.0567519
1.221421491.221421655.1.1.1	29752_Fau +	1	221421491	221421655	1	1	1	0.24005	6.63598	0.000469819	0.0688061
1.221489808.221491090.2.2.1	293691_Snx15 -	1	221489808	221491090	2	2	1	0.335891	2.57437	0.00338628	0.179509
1.221598851.221599665.2.2.1	309179_Ppp2r5b -	1	221598851	221599665	2	2	1	0.255442	4.52292	0.00148293	0.122395
1.221600066.221600430.2.2.1	309179_Ppp2r5b -	1	221600066	221600430	2	2	1	0.296026	4.05339	0.000734412	0.086194
1.221758464.221760026.1.1.1	24701_Pygm +	1	221758464	221760026	1	1	1	0.490901	2.08558	0.000797345	0.0893687
1.221760314.221760698.1.1.1	24701_Pygm +	1	221760314	221760698	1	1	0	0.338315	2.43135	0.00280451	0.165831
1.221762916.221763245.1.1.1	24701_Pygm +	1	221762916	221763245	1	1	1	0.3469	2.59513	0.00490338	0.212134
1.221774573.221775185.1.1.1	361714_Rasgrp2 +	1	221774573	221775185	1	1	1	0.53032	1.07335	0.0049476	0.213028
1.221863104.221864464.1.1.1	116595_Nrxn2 +	1	221863104	221864464	1	1	1	0.595669	0.344371	0.00678131	0.243062
1.222089284.222089374.2.2.1	361715_Rps6ka4 -	1	222089284	222089374	2	2	1	0.410055	1.81665	0.00271991	0.163529
1.222195100.222195224.2.2.1	689984_Gpr137 -	1	222195100	222195224	2	2	1	0.249074	4.04503	0.00403899	0.194796
1.222230101.222231168.1.1.1	259225_Ppp1r14b +	1	222230101	222231168	1	1	1	0.268351	3.22554	0.00667366	0.241428
1.222231514.222231606.1.1.1	259225_Ppp1r14b +	1	222231514	222231606	1	1	1	0.343446	3.04712	0.00278749	0.165492
1.222232489.222232564.2.2.1	293702_Fkbp2 -	1	222232489	222232564	2	2	1	0.247453	4.77674	0.00427016	0.199461
1.222241081.222241272.2.2.1	89811_Vegfb -	1	222241081	222241272	2	2	1	0.262294	3.03068	0.00597424	0.23095
1.222243252.222244106.2.2.1	361717_Dnajc4 -	1	222243252	222244106	2	2	1	0.528561	1.33011	0.00284632	0.166968
1.222318845.222319539.1.1.1	246233_Macrod1 +	1	222318845	222319539	1	1	1	0.371182	2.34805	0.00617588	0.23433
1.222319657.222438064.1.1.1	246233_Macrod1 +;499308_Flrt1 -	1	222319657	222438064	1	1	1	0.498157	1.26502	0.00482511	0.210786
1.222438095.222449789.1.1.1	246233_Macrod1 +	1	222438095	222449789	1	1	1	0.575828	1.74921	8.65898e-05	0.027533
1.222449907.222450258.1.1.1	246233_Macrod1 +	1	222449907	222450258	1	1	1	0.517756	1.52076	0.00103538	0.100761
1.222450494.222450608.1.1.1	246233_Macrod1 +	1	222450494	222450608	1	1	1	0.419492	1.34277	0.00407492	0.195428
1.222466897.222468723.2.2.1	171335_Cox8a -	1	222466897	222468723	2	2	1	0.342863	6.64303	0.000209367	0.0441738
1.224907103.224907199.2.2.1	50567_Slc3a2 -	1	224907103	224907199	2	2	1	0.238959	4.41441	0.0068588	0.244438
1.224908550.224908655.2.2.1	50567_Slc3a2 -	1	224908550	224908655	2	2	1	0.218785	4.58858	0.00626942	0.235877
1.224908725.224910578.2.2.1	50567_Slc3a2 -	1	224908725	224910578	2	2	1	0.224188	4.39884	0.00597469	0.23095
1.224911676.224912124.2.2.1	50567_Slc3a2 -	1	224911676	224912124	2	2	1	0.265396	3.9131	0.00337239	0.179197
1.224912536.224913079.2.2.0	50567_Slc3a2 -	1	224912536	224913079	2	2	1	1.2681	-0.880908	0.000221446	0.0459224
1.224922391.224922672.1.1.1	100912041_LOC100912041 +	1	224922391	224922672	1	1	1	-0.279956	3.33695	0.00553156	0.225369
1.225045210.225045327.1.1.1	361722_Bscl2 +	1	225045210	225045327	1	1	1	0.309154	3.5369	0.00609279	0.232616
1.225045395.225045560.1.1.1	361722_Bscl2 +	1	225045395	225045560	1	1	1	0.354883	3.81751	0.00127255	0.112457
1.225125270.225125451.1.1.1	293722_B3gat3 +	1	225125270	225125451	1	1	1	0.256937	4.91787	0.00152835	0.123888
1.225173301.225173393.1.1.1	293725_Eef1g +	1	225173301	225173393	1	1	1	0.249592	5.90558	0.00259758	0.160177
1.225173519.225173758.1.1.1	293725_Eef1g +	1	225173519	225173758	1	1	1	0.277556	5.76341	0.00225664	0.149744
1.226031181.226032300.1.1.1	83512_Fads2 -;25319_Fth1 +	1	226031181	226032300	1	1	1	0.352989	9.3881	3.54278e-06	0.0044275
1.226032448.226032695.1.1.1	83512_Fads2 -;25319_Fth1 +	1	226032448	226032695	1	1	1	0.367397	9.42856	4.22575e-06	0.00498027
1.226032822.226032914.1.1.1	83512_Fads2 -;25319_Fth1 +	1	226032822	226032914	1	1	1	0.40248	9.26905	7.58367e-07	0.00177703
1.226521306.226521385.2.2.1	252958_Ppp1r32 -	1	226521306	226521385	2	2	1	1.00376	0.413477	0.00301482	0.170935
1.226913864.226914271.2.2.1	338474_Tmem132a -	1	226913864	226914271	2	2	1	0.356348	4.03054	0.000833876	0.0911924
1.226914464.226914794.2.2.1	338474_Tmem132a -	1	226914464	226914794	2	2	1	0.423453	4.03832	0.000163163	0.0391506
1.226915069.226916176.2.2.1	338474_Tmem132a -	1	226915069	226916176	2	2	1	0.372628	3.56953	0.000368691	0.0599691
1.226918417.226918728.2.2.1	338474_Tmem132a -	1	226918417	226918728	2	2	1	0.372165	3.20288	7.87379e-05	0.026009
1.226920398.226921002.2.2.1	338474_Tmem132a -	1	226920398	226921002	2	2	1	0.346142	3.33585	0.000961022	0.0973137
1.228733416.228736698.2.2.1	293774_Dtx4 -	1	228733416	228736698	2	2	1	0.561905	1.05017	0.00102991	0.100604
1.238999055.239001355.2.2.1	83585_Gda -	1	238999055	239001355	2	2	0	-0.422832	3.65283	0.00584476	0.229636
1.239418756.239422370.1.1.1	309400_Tmem2 +	1	239418756	239422370	1	1	1	-0.873647	-0.419019	0.00265532	0.16192
1.239429948.239430080.1.1.1	309400_Tmem2 +	1	239429948	239430080	1	1	1	-0.972397	-0.259636	0.000839015	0.0912609
1.239443468.239444421.1.1.1	309400_Tmem2 +	1	239443468	239444421	1	1	1	-0.810929	-0.134001	0.00639585	0.237537
1.240355232.240356445.1.1.1	309407_Trpm3 +	1	240355232	240356445	1	1	1	0.505049	2.90929	0.00587046	0.229863
1.240384920.240421601.1.1.1	309407_Trpm3 +	1	240384920	240421601	1	1	0	0.552791	1.89484	0.00204708	0.141995
1.240421777.240449266.1.1.1	309407_Trpm3 +	1	240421777	240449266	1	1	1	0.528814	1.52471	0.00579637	0.229236
1.240657984.240661343.1.1.1	309407_Trpm3 +	1	240657984	240661343	1	1	1	0.504442	1.87859	0.00256723	0.159335
1.240661395.240669545.1.1.1	309407_Trpm3 +	1	240661395	240669545	1	1	1	0.640217	0.896632	0.00327689	0.176772
1.240669687.240671922.1.1.1	309407_Trpm3 +	1	240669687	240671922	1	1	1	0.505083	1.98952	0.00218555	0.14678
1.240673140.240673751.1.1.1	309407_Trpm3 +	1	240673140	240673751	1	1	0	0.520101	1.90965	0.000791944	0.0889629
1.240690183.240704072.1.1.1	309407_Trpm3 +	1	240690183	240704072	1	1	1	0.544173	1.81564	3.01026e-05	0.014446
1.241041361.241045999.2.2.1	293967_Smc5 -	1	241041361	241045999	2	2	1	-0.436496	1.45646	0.00465767	0.207573
1.242128220.242128220.0.0.1	499335_Fxn -	1	242128220	242128220	2	2	1	0.379302	2.48373	0.00248281	0.15669
1.242128226.242146209.2.2.1	499335_Fxn -	1	242128226	242146209	2	2	1	0.405453	2.4202	0.00141205	0.119471
1.242169206.242182988.2.2.1	309419_Pip5k1b -	1	242169206	242182988	2	2	1	0.412971	2.77398	0.000734895	0.086194
1.242233798.242244898.2.2.1	309419_Pip5k1b -	1	242233798	242244898	2	2	1	0.353817	2.48294	0.00611687	0.233002
1.247133453.247134234.1.1.1	293886_Cdc37l1 +	1	247133453	247134234	1	1	1	0.719199	-0.107297	0.00597615	0.23095
1.247428485.247433300.1.1.1	24514_Jak2 +	1	247428485	247433300	1	1	1	-0.480349	1.40061	0.00149082	0.122708
1.247799541.247799906.2.2.1	373544_Ermp1 -	1	247799541	247799906	2	2	1	-0.341878	2.19982	0.00561976	0.226657
1.248255043.248269812.1.1.1	309331_Uhrf2 +	1	248255043	248269812	1	1	1	-0.369318	2.6023	0.00269875	0.163064
1.255232535.255234881.1.1.0	309514_Hectd2 +	1	255232535	255234881	1	1	1	-0.543088	0.81805	0.00176052	0.132971
1.255665665.255685047.2.2.1	309510_Cpeb3 -	1	255665665	255685047	2	2	0	-0.43911	1.82567	0.00344512	0.180901
1.256624369.256624483.2.2.1	309499_Myof -	1	256624369	256624483	2	2	1	-0.856928	-0.595671	0.00490321	0.212134
1.256806762.256808107.2.2.1	25703_Rbp4 -	1	256806762	256808107	2	2	1	0.663705	2.85717	2.42246e-06	0.00356165
1.256808321.256812923.2.2.1	25703_Rbp4 -	1	256808321	256812923	2	2	1	0.474189	2.68767	0.00043656	0.0659345
1.256813538.256813843.2.2.0	25703_Rbp4 -	1	256813538	256813843	2	2	1	1.13489	-1.26322	0.00359863	0.184064
1.259425097.259425624.2.2.1	686098_Sorbs1 -	1	259425097	259425624	2	2	1	-0.585561	0.38685	0.00544328	0.223341
1.260200451.260203520.2.2.1	499356_Blnk -	1	260200451	260203520	2	2	1	-0.815641	0.164327	0.00126016	0.111956
1.260203564.260204346.2.2.1	499356_Blnk -	1	260203564	260204346	2	2	1	-0.846154	-0.0602429	0.00302343	0.1711
1.260204375.260205911.2.2.1	499356_Blnk -	1	260204375	260205911	2	2	1	-0.771332	-0.0967162	0.00427393	0.199548
1.260331255.260333314.2.2.0	361757_Opalin -	1	260331255	260333314	2	2	1	0.594652	0.904224	0.0065569	0.239717
1.260529401.260536493.2.2.1	294048_Pik3ap1 -	1	260529401	260536493	2	2	1	0.965811	-0.481719	0.00072056	0.0854919
1.261177934.261179558.2.2.1	679140_Exosc1 -	1	261177934	261179558	2	2	1	0.432091	1.83601	0.0045775	0.20621
1.261990346.261991718.2.2.1	114638_Hps1 -	1	261990346	261991718	2	2	1	1.15769	-0.676319	0.000325719	0.055142
1.263858454.263859576.2.2.1	309361_Chuk -	1	263858454	263859576	2	2	1	-0.360185	2.04791	0.00315202	0.173742
1.265508756.265511408.2.2.1	154968_Mgea5 -	1	265508756	265511408	2	2	1	0.371918	4.48229	2.10994e-05	0.0119404
1.265511569.265514722.2.2.1	154968_Mgea5 -	1	265511569	265514722	2	2	1	0.311063	4.01807	0.000843452	0.0914605
1.265514916.265515389.2.2.1	154968_Mgea5 -	1	265514916	265515389	2	2	1	0.283266	4.21166	0.0015273	0.123888
1.265518262.265519214.2.2.1	154968_Mgea5 -	1	265518262	265519214	2	2	1	0.316779	3.47269	0.00641228	0.2376
1.266068245.266068379.2.2.1	171381_Psd -	1	266068245	266068379	2	2	1	0.303516	2.54382	0.00673774	0.24237
1.266287288.266297859.2.2.1	64664_Arl3 -	1	266287288	266297859	2	2	1	0.21672	5.42596	0.00596033	0.23095
1.266880232.266880395.1.1.1	309458_Pdcd11 +	1	266880232	266880395	1	1	1	-0.445904	1.11727	0.00604619	0.231774
1.267037285.267037551.1.1.0	309459_Neurl1 +	1	267037285	267037551	1	1	1	1.07586	-1.21074	0.00604585	0.231774
1.267389951.267390257.1.1.1	54308_Slk +	1	267389951	267390257	1	1	1	-0.394932	1.82042	0.00241845	0.154642
1.274329438.274329948.1.1.1	29486_Smc3 +	1	274329438	274329948	1	1	1	-0.386669	2.36203	0.00477462	0.210054
1.275875026.275876292.2.2.1	29653_Gpam -	1	275875026	275876292	2	2	1	-0.34898	1.98534	0.00660827	0.240515
1.277736091.277736843.2.2.1	292130_Afap1l2 -	1	277736091	277736843	2	2	0	0.600027	0.55003	0.00317045	0.174194
1.279807297.279807611.1.1.1	25702_Pnlip +	1	279807297	279807611	1	1	1	-0.868071	-0.20062	0.000695616	0.0841544
2.13594786.13599772.1.1.1	84389_Ccnh +	2	13594786	13599772	1	1	1	-0.451976	2.20615	0.000291125	0.0523714
2.18392598.18407971.1.1.1	29331_Hapln1 +	2	18392598	18407971	1	1	1	-0.759375	1.70882	9.44704e-07	0.00205325
2.18408344.18411756.1.1.1	29331_Hapln1 +	2	18408344	18411756	1	1	1	-0.544761	1.27066	0.000682721	0.0835119
2.19823840.19824386.1.1.1	124323_Rps23 +	2	19823840	19824386	1	1	1	0.242988	7.16827	0.00102335	0.100241
2.19824508.19824618.1.1.1	124323_Rps23 +	2	19824508	19824618	1	1	1	0.378564	6.49148	8.16192e-06	0.00711639
2.20912085.20912865.2.2.1	309986_Zcchc9 -	2	20912085	20912865	2	2	1	-0.795171	1.04213	0.00109877	0.104465
2.21793856.21799097.2.2.1	499505_Msh3 -	2	21793856	21799097	2	2	1	0.702078	-0.0299648	0.0071139	0.249256
2.25870984.25871484.2.2.1	361882_Arhgef28 -	2	25870984	25871484	2	2	1	-0.568387	1.2073	0.00548749	0.224418
2.27465504.27466751.1.1.1	365652_Col4a3bp +	2	27465504	27466751	1	1	1	0.268709	2.98729	0.00580571	0.229278
2.27984931.27985284.2.2.1	294673_Hexb -	2	27984931	27985284	2	2	1	0.250549	4.85595	0.00631116	0.236287
2.29689609.29697477.2.2.1	29456_Map1b -	2	29689609	29697477	2	2	1	-0.384262	4.48458	2.23719e-06	0.00337001
2.29697619.29700092.2.2.1	29456_Map1b -	2	29697619	29700092	2	2	1	-0.430547	3.98412	7.60139e-06	0.00677242
2.29700176.29759979.2.2.1	29456_Map1b -	2	29700176	29759979	2	2	1	-0.535617	4.18802	6.05774e-06	0.0060163
2.29760082.29768402.2.2.1	29456_Map1b -	2	29760082	29768402	2	2	1	-0.412869	4.05255	0.000494196	0.0705531
2.30228353.30245743.2.2.1	361884_Mccc2 -	2	30228353	30245743	2	2	1	0.408765	2.06836	0.00243895	0.155181
2.30258407.30261544.2.2.1	294687_Bdp1 -	2	30258407	30261544	2	2	1	-0.514665	0.655068	0.00679002	0.243142
2.38110574.38120261.2.2.1	310056_Ipo11 -	2	38110574	38120261	2	2	0	-0.475928	1.51907	0.00260692	0.160555
2.38166601.38168750.2.2.1	84391_Kif2a -	2	38166601	38168750	2	2	1	-0.289311	3.12627	0.00692247	0.245831
2.38175123.38175701.2.2.1	84391_Kif2a -	2	38175123	38175701	2	2	1	-0.378247	2.64962	0.00119298	0.108627
2.39360177.39434420.2.2.0	361894_Ndufaf2 -	2	39360177	39434420	2	2	1	-0.974901	-0.960059	0.00404002	0.194796
2.49105216.49109237.2.2.1	294762_Parp8 -	2	49105216	49109237	2	2	1	0.393567	1.89363	0.00418996	0.198094
2.49693430.49710756.1.1.1	114511_Emb +	2	49693430	49710756	1	1	1	0.372416	2.65222	0.00314452	0.173564
2.49710947.49711164.1.1.1	114511_Emb +	2	49710947	49711164	1	1	1	0.437734	2.86167	0.00187088	0.136979
2.54833650.54834479.1.1.1	81770_Rpl37 +	2	54833650	54834479	1	1	1	0.266626	5.85941	0.000834143	0.0911924
2.57212868.57213545.1.1.1	117021_Nup155 +	2	57212868	57213545	1	1	1	-0.622069	0.408274	0.0031616	0.173995
2.57561714.57561797.2.2.1	294787_Nipbl -	2	57561714	57561797	2	2	1	-0.47701	1.31493	0.00150559	0.123137
2.58542057.58542314.1.1.1	499539_Lmbrd2 +	2	58542057	58542314	1	1	1	-0.628941	1.04593	0.000943268	0.0966911
2.58565048.58569369.1.1.1	499539_Lmbrd2 +	2	58565048	58569369	1	1	1	-0.499318	1.74888	0.00346357	0.181047
2.58572929.58574497.1.1.1	499539_Lmbrd2 +	2	58572929	58574497	1	1	1	-0.452235	1.79434	0.00452874	0.205185
2.62290326.62291608.1.1.1	310155_Mtmr12 +	2	62290326	62291608	1	1	1	-0.38278	2.51505	0.00548909	0.224423
2.62904472.62904689.1.1.1	310159_Drosha +	2	62904472	62904689	1	1	1	-0.273778	3.03105	0.00532413	0.221208
2.69612582.69614071.1.1.1	29181_Cdh10 +	2	69612582	69614071	1	1	1	-0.345062	2.38633	0.00570402	0.227807
2.84326591.84327794.1.1.1	64322_Dap +	2	84326591	84327794	1	1	1	0.570663	1.03693	0.00625043	0.235399
2.84571744.84573933.2.2.1	294862_March6 -	2	84571744	84573933	2	2	1	-0.292756	3.31046	0.00560859	0.226599
2.84582041.84584890.2.2.1	294862_March6 -	2	84582041	84584890	2	2	1	-0.313286	3.30775	0.0045817	0.206304
2.85682125.85686077.1.1.1	310207_Sema5a +	2	85682125	85686077	1	1	1	-0.374051	2.62067	0.000913852	0.0951059
2.85686283.85721192.1.1.1	310207_Sema5a +	2	85686283	85721192	1	1	1	-0.311832	2.34405	0.00542449	0.223304
2.88410125.88410463.2.2.0	266808_Lrrcc1 -	2	88410125	88410463	2	2	1	-1.13328	-1.33635	0.00272386	0.163595
2.89042527.89095141.2.2.1	294883_Ralyl -	2	89042527	89095141	2	2	1	-0.293178	3.23445	0.00619773	0.234474
2.96600436.96619332.2.2.1	114906_Pkia -	2	96600436	96619332	2	2	1	-0.376907	2.80487	0.00269398	0.163016
2.96619456.96626527.2.2.1	114906_Pkia -	2	96619456	96626527	2	2	1	-0.349996	2.7848	0.00279398	0.165497
2.104772396.104773928.1.1.1	24268_Cp +	2	104772396	104773928	1	1	1	0.517532	0.754043	0.00653628	0.239529
2.104783524.104783880.1.1.1	24268_Cp +	2	104783524	104783880	1	1	1	0.422201	1.3794	0.00419548	0.198231
2.104784021.104785030.1.1.1	24268_Cp +	2	104784021	104785030	1	1	1	0.571161	1.36476	0.000498215	0.0705531
2.104856173.104860746.1.1.1	295568_Hltf +	2	104856173	104860746	1	1	1	-0.497421	1.35016	0.00142971	0.120117
2.107336939.107346867.1.1.1	365755_Tbl1xr1 +	2	107336939	107346867	1	1	1	-0.361292	2.1499	0.00569812	0.227632
2.113985070.114075717.1.1.1	294917_Tnik +	2	113985070	114075717	1	1	1	-0.430225	2.16808	0.00102846	0.100545
2.114075784.114223914.1.1.1	294917_Tnik +	2	114075784	114223914	1	1	1	-0.518715	2.38517	5.71207e-05	0.0211952
2.114238737.114259177.1.1.1	294917_Tnik +	2	114238737	114259177	1	1	1	-0.36955	2.68744	0.00166444	0.129333
2.114259289.114263800.1.1.1	294917_Tnik +	2	114259289	114263800	1	1	1	-0.340875	2.82078	0.00664857	0.241408
2.114316357.114317126.1.1.1	294917_Tnik +	2	114316357	114317126	1	1	1	-0.397136	2.23432	0.00513668	0.217301
2.114318425.114324028.1.1.1	294917_Tnik +	2	114318425	114324028	1	1	1	-0.579786	1.90409	0.000105891	0.0302817
2.114324194.114327745.1.1.1	294917_Tnik +	2	114324194	114327745	1	1	1	-0.348862	2.23917	0.00269266	0.163016
2.114342053.114343916.1.1.1	294917_Tnik +	2	114342053	114343916	1	1	1	-0.385298	2.20038	0.00600225	0.231339
2.114343941.114349245.1.1.1	294917_Tnik +	2	114343941	114349245	1	1	1	-0.484041	1.89084	0.000673954	0.082817
2.114349431.114356359.1.1.1	294917_Tnik +	2	114349431	114356359	1	1	1	-0.374161	2.44082	0.00104678	0.101438
2.114356490.114364330.1.1.1	294917_Tnik +	2	114356490	114364330	1	1	1	-0.432928	2.39195	0.00176724	0.133179
2.114371961.114378410.1.1.1	294917_Tnik +	2	114371961	114378410	1	1	0	-0.40426	3.05746	0.000259222	0.0493961
2.114378512.114380350.1.1.1	294917_Tnik +	2	114378512	114380350	1	1	1	-0.326784	2.82434	0.00643459	0.238094
2.115774775.115788170.1.1.1	499587_Slc7a14 +	2	115774775	115788170	1	1	1	-0.407088	2.53012	0.00096214	0.0973575
2.117094853.117097355.1.1.1	310269_Egfem1 +	2	117094853	117097355	1	1	1	-1.13776	-0.403638	0.000100247	0.0293904
2.117097479.117103541.1.1.1	310269_Egfem1 +	2	117097479	117103541	1	1	1	-1.10391	-0.502565	0.00111779	0.105387
2.117116239.117118089.1.1.1	310269_Egfem1 +	2	117116239	117118089	1	1	1	-1.2059	-0.429668	5.71807e-05	0.0211952
2.118721745.118723793.2.2.1	64394_Zmat3 -	2	118721745	118723793	2	2	1	-0.544942	1.73551	0.000395612	0.0628944
2.118857338.118857999.1.1.1	170911_Pik3ca +	2	118857338	118857999	1	1	1	-0.348776	2.42586	0.00210077	0.143858
2.118959176.118959408.1.1.1	192647_Mfn1 +	2	118959176	118959408	1	1	1	0.268609	4.03952	0.00274015	0.163979
2.118959947.118960356.1.1.1	192647_Mfn1 +	2	118959947	118960356	1	1	1	0.259779	4.03999	0.00405617	0.195066
2.118960587.118963007.1.1.1	192647_Mfn1 +	2	118960587	118963007	1	1	1	0.274733	4.27875	0.000921137	0.0956649
2.118969549.118971610.1.1.1	192647_Mfn1 +	2	118969549	118971610	1	1	1	0.379467	4.49493	2.68958e-05	0.0136266
2.120505236.120505312.1.1.1	502525_Dnajc19 +	2	120505236	120505312	1	1	1	0.302248	3.02881	0.00623669	0.235118
2.121191782.121192795.1.1.1	103691527_LOC103691527 +	2	121191782	121192795	1	1	1	0.350379	4.07253	0.00162669	0.127803
2.124141483.124145866.2.2.1	207120_Nudt6 -	2	124141483	124145866	2	2	1	-0.749209	-0.195997	0.00353663	0.1827
2.127783724.127790394.1.1.1	361939_Mfsd8 -;499602_Abhd18 +	2	127783724	127790394	1	1	1	-0.606235	0.106401	0.00654281	0.239552
2.128526011.128528227.2.2.1	266809_Sclt1 -	2	128526011	128528227	2	2	1	0.519862	1.04274	0.00269794	0.163064
2.139461094.139466767.2.2.1	310392_Slc7a11 -	2	139461094	139466767	2	2	1	-0.613971	1.55067	4.01215e-05	0.0172404
2.140461034.140462317.2.2.1	689938_Ndufc1 -	2	140461034	140462317	2	2	1	0.547883	3.47404	6.55007e-06	0.00613934
2.140462358.140462968.2.2.1	689938_Ndufc1 -	2	140462358	140462968	2	2	1	0.419778	3.84345	2.85747e-05	0.0139585
2.140496938.140499231.1.1.1	310399_Naa15 +	2	140496938	140499231	1	1	1	-0.390717	2.07884	0.00480916	0.210513
2.140619084.140619519.1.1.0	103691564_LOC103691564 +	2	140619084	140619519	1	1	1	0.772613	0.850668	0.000800008	0.0895902
2.140619648.140621114.1.1.1	103691564_LOC103691564 +	2	140619648	140621114	1	1	1	0.673519	1.08075	0.00368248	0.185654
2.143897191.143899593.1.1.1	361946_Supt20h +	2	143897191	143899593	1	1	1	-0.355311	2.14853	0.0028777	0.167916
2.144782134.144849838.1.1.1	83825_Dclk1 +	2	144782134	144849838	1	1	0	-0.318924	3.02307	0.00435419	0.201087
2.144849956.144862498.1.1.1	83825_Dclk1 +	2	144849956	144862498	1	1	1	-0.390837	3.14196	0.000668916	0.082612
2.148721539.148721812.2.2.1	80881_Serp1 -	2	148721539	148721812	2	2	1	0.253757	3.66528	0.00459646	0.206744
2.157749271.157749369.2.2.1	114121_Ccnl1 -	2	157749271	157749369	2	2	1	0.268704	3.35918	0.00340683	0.179987
2.164632830.164634133.2.2.1	114017_Gfm1 +;59073_Lxn -	2	164632830	164634133	2	2	1	-0.375572	2.24407	0.0029733	0.170029
2.165507401.165511621.2.2.1	295106_Ift80 -	2	165507401	165511621	2	2	1	0.300774	2.88448	0.00430831	0.20039
2.165703012.165704514.2.2.1	361959_Kpna4 -	2	165703012	165704514	2	2	1	-0.280644	3.2831	0.00171014	0.131453
2.177870776.177872744.2.2.1	310533_Rapgef2 -	2	177870776	177872744	2	2	1	-0.384609	2.71012	0.00413379	0.196995
2.177950518.177952210.2.2.1	310533_Rapgef2 -	2	177950518	177952210	2	2	1	-0.568946	1.55087	0.000811787	0.0904467
2.185440643.185440989.2.2.1	29288_Rps3a -	2	185440643	185440989	2	2	1	0.278478	6.1027	0.00211862	0.144617
2.185441100.185441480.2.2.1	29288_Rps3a -	2	185441100	185441480	2	2	1	0.284849	6.26036	0.000301707	0.0529195
2.186595071.186596104.2.2.1	310694_Fcrl2 -	2	186595071	186596104	2	2	1	-0.961511	0.45056	0.000431612	0.0655435
2.186596426.186600339.2.2.1	310694_Fcrl2 -	2	186596426	186600339	2	2	1	-0.747524	0.450241	0.000729191	0.0860459
2.186601311.186602204.2.2.1	310694_Fcrl2 -	2	186601311	186602204	2	2	1	-1.48079	-0.00432676	1.44732e-05	0.00944885
2.186602487.186602694.2.2.1	310694_Fcrl2 -	2	186602487	186602694	2	2	1	-0.93247	0.183863	0.00318197	0.174456
2.187116762.187116844.2.2.1	295293_Pear1 -	2	187116762	187116844	2	2	1	0.550061	1.41087	0.00205133	0.142159
2.187232918.187233900.2.2.1	310687_Prcc -	2	187232918	187233900	2	2	1	0.26122	3.33733	0.0055259	0.225313
2.187275478.187281060.1.1.1	114499_Hdgf +	2	187275478	187281060	1	1	1	-0.264372	3.66679	0.00214078	0.145138
2.187281138.187281285.1.1.1	114499_Hdgf +	2	187281138	187281285	1	1	1	-0.28722	3.88581	0.00137553	0.118012
2.187288672.187292417.1.1.1	295224_mrpl24 +	2	187288672	187292417	1	1	1	-0.908312	-0.415883	0.0017479	0.132723
2.187362371.187362749.2.2.1	25393_Bcan -	2	187362371	187362749	2	2	1	0.220548	4.87163	0.00239722	0.154095
2.187365913.187366285.2.2.0	25393_Bcan -	2	187365913	187366285	2	2	1	-1.07203	-1.12013	0.00557935	0.226324
2.187396805.187397191.2.2.1	64057_Hapln2 -	2	187396805	187397191	2	2	1	0.653488	3.69259	5.79934e-09	4.57742e-05
2.187397375.187397506.2.2.1	64057_Hapln2 -	2	187397375	187397506	2	2	1	0.662747	4.55794	8.4141e-10	1.05153e-05
2.187397624.187397746.2.2.1	64057_Hapln2 -	2	187397624	187397746	2	2	1	0.598806	4.5221	4.39975e-10	5.99834e-06
2.187398101.187398311.2.2.1	64057_Hapln2 -	2	187398101	187398311	2	2	0	0.569328	1.66597	0.000498063	0.0705531
2.187398421.187401288.2.2.1	64057_Hapln2 -	2	187398421	187401288	2	2	1	0.534836	3.69146	6.07811e-07	0.00151604
2.187398454.187401288.2.2.1	64057_Hapln2 -	2	187398454	187401288	2	2	1	0.673807	3.61096	2.55563e-08	0.000159692
2.187401345.187401703.2.2.1	64057_Hapln2 -	2	187401345	187401703	2	2	1	0.512772	5.03544	4.26124e-06	0.00498027
2.187408860.187414759.1.1.1	295228_Gpatch4 +	2	187408860	187414759	1	1	1	0.747993	0.723924	0.00323478	0.175701
2.187513098.187525294.1.1.1	81518_Mef2d +	2	187513098	187525294	1	1	1	-0.769847	0.0495324	0.00717208	0.249987
2.187574639.187576924.1.1.1	100911992_LOC100911992 +	2	187574639	187576924	1	1	1	-0.412846	2.63973	0.00525382	0.219471
2.187699088.187700265.1.1.1	295231_Glmp +	2	187699088	187700265	1	1	1	0.487163	1.93116	0.00327473	0.176719
2.187816678.187820902.2.2.1	310630_Sema4a -	2	187816678	187820902	2	2	0	-0.767058	0.245012	0.00202795	0.141388
2.188663146.188663703.2.2.1	57025_Adam15 -	2	188663146	188663703	2	2	1	0.427016	2.05133	0.000667758	0.082612
2.188669260.188669645.2.2.1	57025_Adam15 -	2	188669260	188669645	2	2	1	0.337276	2.22178	0.00569655	0.22763
2.188766621.188770366.1.1.1	310644_Pbxip1 +	2	188766621	188770366	1	1	1	0.525508	2.73489	0.00072983	0.0860459
2.188770494.188770686.1.1.1	310644_Pbxip1 +	2	188770494	188770686	1	1	1	0.517561	2.80357	0.00173118	0.131993
2.188770755.188770821.1.1.1	310644_Pbxip1 +	2	188770755	188770821	1	1	1	0.540716	2.99264	0.000258787	0.0493961
2.188770985.188772438.1.1.1	310644_Pbxip1 +	2	188770985	188772438	1	1	1	0.470093	3.38269	0.00110385	0.104641
2.188772664.188772752.1.1.1	310644_Pbxip1 +	2	188772664	188772752	1	1	1	0.611735	3.2408	5.52961e-05	0.0207834
2.188772777.188773009.1.1.1	310644_Pbxip1 +	2	188772777	188773009	1	1	1	0.72915	3.15766	5.95073e-06	0.00598935
2.188773081.188773181.1.1.1	310644_Pbxip1 +	2	188773081	188773181	1	1	1	0.779599	2.75966	4.9565e-07	0.00133287
2.188773311.188773951.1.1.1	310644_Pbxip1 +	2	188773311	188773951	1	1	1	0.583227	2.33546	6.55451e-05	0.0231147
2.188775169.188775573.1.1.1	310644_Pbxip1 +	2	188775169	188775573	1	1	1	0.535741	3.53442	9.71325e-06	0.00774822
2.189352475.189354109.2.2.1	361984_Atp8b2 -	2	189352475	189354109	2	2	1	0.534441	1.62741	0.000478023	0.0693635
2.189395749.189400296.2.2.0	361984_Atp8b2 -	2	189395749	189400296	2	2	1	-0.662487	0.175703	0.00526228	0.219641
2.189572259.189572573.2.2.1	94266_Rps27 -	2	189572259	189572573	2	2	1	0.248408	5.9992	0.000849455	0.0916477
2.189572934.189573241.2.2.1	94266_Rps27 -	2	189572934	189573241	2	2	1	0.246747	6.5359	0.00627649	0.236005
2.189585331.189585410.1.1.1	81756_Rab13 +	2	189585331	189585410	1	1	1	0.367737	1.79436	0.00606101	0.23219
2.189585465.189585898.1.1.1	81756_Rab13 +	2	189585465	189585898	1	1	1	0.360074	2.17701	0.00477276	0.210054
2.189761045.189761684.2.2.1	295219_Slc27a3 -	2	189761045	189761684	2	2	1	0.437721	1.22114	0.00697522	0.246664
2.189761816.189761906.2.2.1	295219_Slc27a3 -	2	189761816	189761906	2	2	1	0.519072	1.03583	0.00661232	0.240515
2.189762005.189762209.2.2.1	295219_Slc27a3 -	2	189762005	189762209	2	2	1	0.536701	1.13333	0.00145571	0.121073
2.195554401.195564919.1.1.0	361992_Them4 +	2	195554401	195564919	1	1	1	-0.647285	0.0197834	0.00553588	0.225475
2.196655541.196657020.1.1.1	29175_Ctsk +	2	196655541	196657020	1	1	1	-0.427792	1.33323	0.00394178	0.192777
2.197808869.197809254.2.2.1	310670_Adamtsl4 -	2	197808869	197809254	2	2	1	1.09816	-0.10695	0.00247371	0.156266
2.197809392.197810183.2.2.1	310670_Adamtsl4 -	2	197809392	197810183	2	2	1	1.20317	0.0171974	0.000186806	0.0422545
2.198010613.198011207.2.2.1	791259_Car14 -	2	198010613	198011207	2	2	1	0.793466	2.67489	1.3791e-06	0.00255333
2.198011293.198011386.2.2.1	791259_Car14 -	2	198011293	198011386	2	2	1	0.803701	2.77473	2.63713e-06	0.0037665
2.198011408.198011710.2.2.1	791259_Car14 -	2	198011408	198011710	2	2	1	0.794664	2.56381	1.24514e-06	0.00236368
2.198011832.198011915.2.2.1	791259_Car14 -	2	198011832	198011915	2	2	1	0.816337	2.37047	6.16659e-07	0.00151604
2.198012074.198012224.2.2.1	791259_Car14 -	2	198012074	198012224	2	2	1	0.625888	2.26023	6.47683e-06	0.00613934
2.198012292.198012426.2.2.1	791259_Car14 -	2	198012292	198012426	2	2	1	0.663984	2.18046	1.01789e-05	0.00785111
2.198012523.198012736.2.2.1	791259_Car14 -	2	198012523	198012736	2	2	1	0.815567	1.64212	9.74614e-05	0.029
2.198012880.198013544.2.2.1	791259_Car14 -	2	198012880	198013544	2	2	1	0.459743	2.39375	0.00581113	0.229278
2.198013725.198014606.2.2.1	791259_Car14 -	2	198013725	198014606	2	2	1	0.654045	2.0657	0.000226543	0.0465398
2.198014628.198016804.2.2.1	791259_Car14 -;103691643_LOC103691643 +	2	198014628	198016804	2	2	1	0.574613	2.64922	0.000482091	0.0697182
2.198683608.198683994.1.1.1	117514_Txnip +	2	198683608	198683994	1	1	1	0.410472	4.00191	0.00209139	0.143674
2.198684068.198684172.1.1.1	117514_Txnip +	2	198684068	198684172	1	1	0	0.550479	3.58312	0.000112255	0.031291
2.198684321.198684432.1.1.1	117514_Txnip +	2	198684321	198684432	1	1	1	0.541158	3.10769	0.000190824	0.0427762
2.198684536.198684667.1.1.1	117514_Txnip +	2	198684536	198684667	1	1	1	0.44913	3.13264	0.00187354	0.136991
2.198685176.198685283.1.1.1	117514_Txnip +	2	198685176	198685283	1	1	1	0.597944	3.30703	3.31829e-05	0.0153591
2.198685436.198685556.1.1.1	117514_Txnip +	2	198685436	198685556	1	1	1	0.570495	3.63208	0.000765896	0.0874815
2.199840518.199841145.1.1.1	64562_Prkab2 +	2	199840518	199841145	1	1	1	-0.461198	1.22704	0.00194157	0.138681
2.200308803.200308919.1.1.1	29492_Notch2 +	2	200308803	200308919	1	1	1	0.647733	0.865632	0.00119371	0.108627
2.200465498.200469466.1.1.1	24450_Hmgcs2 +	2	200465498	200469466	1	1	1	0.695831	0.548617	0.00190098	0.137647
2.200470474.200470724.1.1.1	24450_Hmgcs2 +	2	200470474	200470724	1	1	1	0.584673	0.989043	0.00340128	0.179987
2.200470891.200472402.1.1.1	24450_Hmgcs2 +	2	200470891	200472402	1	1	1	0.611274	1.37487	0.000603743	0.0778072
2.200472574.200475010.1.1.1	24450_Hmgcs2 +	2	200472574	200475010	1	1	1	0.567016	1.77495	0.000264958	0.049981
2.200475118.200475986.1.1.1	24450_Hmgcs2 +	2	200475118	200475986	1	1	1	0.784706	1.49522	1.32866e-05	0.00901608
2.200476113.200477259.1.1.1	24450_Hmgcs2 +	2	200476113	200477259	1	1	1	0.694194	1.61018	1.36859e-05	0.0091219
2.200477375.200479001.1.1.1	24450_Hmgcs2 +	2	200477375	200479001	1	1	1	0.584922	1.59101	0.00161058	0.127123
2.200484493.200485205.2.2.1	58835_Phgdh -	2	200484493	200485205	2	2	1	0.290718	3.08627	0.00230863	0.151784
2.200485444.200486329.2.2.1	58835_Phgdh -	2	200485444	200486329	2	2	1	0.249713	3.81893	0.00341935	0.180433
2.205535447.205535844.1.1.1	117180_Csde1 +	2	205535447	205535844	1	1	0	-0.333914	2.57533	0.00126679	0.11228
2.206491069.206492535.1.1.1	252962_Phtf1 +	2	206491069	206492535	1	1	1	0.31635	2.59979	0.00576063	0.228909
2.207266607.207267266.1.1.1	295341_Ppm1j +	2	207266607	207267266	1	1	1	1.21998	-0.499264	0.00141955	0.119748
2.207923793.207930721.1.1.1	65195_Kcnd3 +	2	207923793	207930721	1	1	1	-0.750961	0.44509	0.00112976	0.105561
2.210058649.210059554.1.1.1	295356_Slc16a4 +	2	210058649	210059554	1	1	1	-0.943577	-0.943633	0.00381356	0.188873
2.210446961.210448691.2.2.0	362013_Ahcyl1 -	2	210446961	210448691	2	2	1	-0.91111	-0.810229	0.00415389	0.19726
2.210782047.210782366.2.2.1	24424_Gstm2 -	2	210782047	210782366	2	2	1	0.731539	0.857267	0.00408533	0.19574
2.210804321.210806378.2.2.1	24423_Gstm1 -	2	210804321	210806378	2	2	1	0.427073	4.52058	4.6269e-05	0.0185077
2.210806490.210806571.2.2.1	24423_Gstm1 -	2	210806490	210806571	2	2	1	0.36507	4.54602	8.91492e-05	0.0277951
2.210807937.210808025.2.2.1	24423_Gstm1 -	2	210807937	210808025	2	2	0	0.342866	4.81252	0.000868718	0.0926238
2.210808108.210808353.2.2.1	24423_Gstm1 -	2	210808108	210808353	2	2	1	0.266655	4.97782	0.00513582	0.217301
2.210808419.210808803.2.2.1	24423_Gstm1 -	2	210808419	210808803	2	2	1	0.256426	4.92925	0.00653183	0.239442
2.210864101.210864187.2.2.1	362015_Ampd2 -	2	210864101	210864187	2	2	1	-0.348024	2.60872	0.00476269	0.209825
2.210865037.210865120.2.2.1	362015_Ampd2 -	2	210865037	210865120	2	2	1	-0.323386	3.27103	0.00282132	0.16638
2.211078657.211103042.1.1.1	83576_Sort1 +	2	211078657	211103042	1	1	1	-0.223616	4.24666	0.00712732	0.24935
2.211117486.211118411.1.1.1	83576_Sort1 +	2	211117486	211118411	1	1	1	-0.233746	5.35951	0.00579055	0.229187
2.211134895.211139406.1.1.1	83576_Sort1 +	2	211134895	211139406	1	1	1	-0.234162	4.95513	0.00317501	0.174283
2.211139510.211140225.1.1.1	83576_Sort1 +	2	211139510	211140225	1	1	1	-0.248991	5.08845	0.00186694	0.136886
2.219262125.219262524.2.2.1	64443_Gpr88 -	2	219262125	219262524	2	2	1	1.92289	-0.07339	0.000136648	0.0351505
2.219576856.219577937.1.1.1	29611_Dbt +	2	219576856	219577937	1	1	0	-0.402197	1.6854	0.00696681	0.246664
2.221823784.221859618.1.1.1	81656_Dpyd +	2	221823784	221859618	1	1	1	-0.981157	-0.652705	0.00512859	0.217301
2.230330008.230330513.2.2.0	311013_Arsj +;295462_Mcub -;295461_Sec24b -	2	230330008	230330513	2	2	1	-0.99813	-0.875021	0.00246496	0.155962
2.231286320.231292900.2.2.1	295462_Mcub -;362036_Ank2 -	2	231286320	231292900	2	2	1	-0.393658	3.27047	0.000301514	0.0529195
2.231307912.231314324.2.2.1	295462_Mcub -;362036_Ank2 -	2	231307912	231314324	2	2	1	-0.246994	3.53962	0.00698273	0.246664
2.231351486.231355485.2.2.1	295462_Mcub -;362036_Ank2 -	2	231351486	231355485	2	2	1	-0.303798	3.47194	0.00254779	0.158805
2.231356124.231359646.2.2.1	295462_Mcub -;362036_Ank2 -	2	231356124	231359646	2	2	1	-0.30731	3.57851	0.00351724	0.182263
2.231359746.231383146.2.2.1	295462_Mcub -;362036_Ank2 -	2	231359746	231383146	2	2	1	-0.319747	3.76774	0.00327428	0.176719
2.231383246.231385573.2.2.1	295462_Mcub -;362036_Ank2 -	2	231383246	231385573	2	2	1	-0.317552	3.52601	0.00547958	0.224217
2.231385673.231409391.2.2.1	295462_Mcub -;362036_Ank2 -	2	231385673	231409391	2	2	1	-0.34765	3.28891	0.00465835	0.207573
2.231409494.231520968.2.2.1	295462_Mcub -;362036_Ank2 -	2	231409494	231520968	2	2	1	-0.534801	1.32107	0.000999225	0.0995686
2.231409494.231648101.2.2.0	295462_Mcub -;362036_Ank2 -;103691695_LOC103691695 -	2	231409494	231648101	2	2	1	-0.46801	1.61752	0.00278546	0.165437
2.231876148.231876235.2.2.1	295462_Mcub -;686883_Larp7 -	2	231876148	231876235	2	2	1	-0.52602	2.29956	0.000140606	0.0356498
2.231877309.231881892.2.2.1	295462_Mcub -;686883_Larp7 -	2	231877309	231881892	2	2	1	-0.397728	2.28928	0.0059768	0.23095
2.235744313.235747879.1.1.1	687071_Etnppl +	2	235744313	235747879	1	1	1	0.505587	1.28944	0.00588147	0.230132
2.235816902.235823629.2.2.1	362040_Ostc -	2	235816902	235823629	2	2	1	0.280647	3.48186	0.00520455	0.218649
2.235850419.235852118.2.2.1	362041_Rpl34 -	2	235850419	235852118	2	2	1	0.270045	6.83018	0.00034814	0.0572473
2.235852223.235852465.2.2.1	362041_Rpl34 -	2	235852223	235852465	2	2	1	0.415822	6.36999	1.54957e-06	0.00264073
2.235852566.235852643.2.2.1	362041_Rpl34 -	2	235852566	235852643	2	2	1	0.250505	6.80176	0.000719431	0.0854919
2.243106627.243106894.1.1.1	58940_H2afz +	2	243106627	243106894	1	1	1	0.212379	4.99533	0.00368391	0.185654
2.252360082.252363602.1.1.1	79218_Gng5 +	2	252360082	252363602	1	1	1	0.310092	3.31189	0.00266744	0.162415
2.252846990.252850374.1.1.0	310982_Ttll7 +	2	252846990	252850374	1	1	1	-0.855261	-0.640639	0.00482509	0.210786
2.257405858.257406604.2.2.1	295549_Dnajb4 -	2	257405858	257406604	2	2	1	-0.408393	2.48651	0.000688069	0.0839607
2.257406665.257425057.2.2.1	295549_Dnajb4 -	2	257406665	257425057	2	2	1	-0.420908	1.91936	0.000867702	0.0926238
2.257455752.257459920.2.2.1	246172_Nexn -	2	257455752	257459920	2	2	1	1.02326	1.24309	0.00611244	0.23292
2.257460143.257461129.2.2.1	246172_Nexn -	2	257460143	257461129	2	2	1	0.998208	1.59572	0.00593702	0.230902
2.257465161.257466907.2.4.1	246172_Nexn -	2	257465161	257466907	2	4	1	0.938219	0.978976	0.00697327	0.246664
2.257634978.257653768.1.1.1	310958_Zzz3 +	2	257634978	257653768	1	1	1	-0.395	1.61672	0.00708024	0.24884
2.261022955.261032390.1.3.1	295528_Erich3 +	2	261022955	261032390	1	3	1	0.379154	1.89466	0.00527915	0.220038
2.263875651.263876166.1.1.1	58821_Zranb2 +	2	263875651	263876166	1	1	1	0.297391	2.58338	0.00504458	0.215292
3.2261345.2261492.1.1.1	246246_Pnpla7 +	3	2261345	2261492	1	1	1	0.412809	1.88511	0.00560834	0.226599
3.2265737.2266776.1.1.1	117536_Nsmf +	3	2265737	2266776	1	1	1	0.287316	4.63835	0.00691818	0.245778
3.2268698.2268874.1.1.1	117536_Nsmf +	3	2268698	2268874	1	1	1	0.221232	7.04085	0.0057708	0.22901
3.2268955.2269096.1.1.1	117536_Nsmf +	3	2268955	2269096	1	1	1	0.237452	7.01307	0.00215752	0.145771
3.2269200.2269629.1.1.1	117536_Nsmf +	3	2269200	2269629	1	1	1	0.223665	6.87704	0.00370172	0.185975
3.2269706.2269804.1.1.1	117536_Nsmf +	3	2269706	2269804	1	1	1	0.217595	7.03142	0.00359695	0.184041
3.2625191.2627751.1.1.1	296562_Npdc1 +	3	2625191	2627751	1	1	1	0.246923	4.52198	0.0030411	0.171683
3.2664355.2664433.1.1.1	79248_Abca2 +	3	2664355	2664433	1	1	1	0.253441	4.15866	0.00407066	0.195286
3.2665694.2665816.1.1.1	79248_Abca2 +	3	2665694	2665816	1	1	1	0.252152	4.913	0.00260349	0.160476
3.2665996.2666260.1.1.1	79248_Abca2 +	3	2665996	2666260	1	1	1	0.355962	4.40169	5.30894e-05	0.0201561
3.2666403.2666516.1.1.1	79248_Abca2 +	3	2666403	2666516	1	1	1	0.248289	5.0936	0.00409025	0.195781
3.2666652.2666746.1.1.1	79248_Abca2 +	3	2666652	2666746	1	1	1	0.234835	5.51266	0.00523436	0.219137
3.2666851.2666927.1.1.1	79248_Abca2 +	3	2666851	2666927	1	1	1	0.323719	5.39115	0.000291455	0.0523714
3.2667021.2667098.1.1.1	79248_Abca2 +	3	2667021	2667098	1	1	1	0.3133	5.2643	0.000398318	0.0630111
3.2667202.2667268.1.1.1	79248_Abca2 +	3	2667202	2667268	1	1	1	0.266483	4.86092	0.00365028	0.184815
3.2667407.2667491.1.1.1	79248_Abca2 +	3	2667407	2667491	1	1	1	0.2532	5.13019	0.00468118	0.207822
3.2667693.2668078.1.1.1	79248_Abca2 +	3	2667693	2668078	1	1	1	0.364417	4.98172	0.000594698	0.0774176
3.3781777.3785952.1.1.1	246254_Gpsm1 +	3	3781777	3785952	1	1	1	-0.734437	0.130073	0.003219	0.175342
3.3834336.3834862.1.1.1	296588_Pmpca +	3	3834336	3834862	1	1	1	-0.463446	1.51376	0.00712412	0.24935
3.4043530.4043645.1.1.1	245963_Egfl7 +	3	4043530	4043645	1	1	1	0.480746	1.56244	0.00189901	0.137647
3.5460410.5460603.1.1.1	296596_Rpl7a +	3	5460410	5460603	1	1	1	0.224162	5.61721	0.0020012	0.140411
3.5460684.5460909.1.1.1	296596_Rpl7a +	3	5460684	5460909	1	1	1	0.253605	6.20689	0.000160608	0.038974
3.5461041.5461253.1.1.1	296596_Rpl7a +	3	5461041	5461253	1	1	0	0.219176	6.149	0.00156515	0.125077
3.5461324.5461478.1.1.1	296596_Rpl7a +	3	5461324	5461478	1	1	0	0.2836	5.12989	0.000783361	0.088727
3.5509098.5510633.2.2.1	311826_Rexo4 -	3	5509098	5510633	2	2	1	0.288289	2.82928	0.00362669	0.184366
3.5562968.5565693.1.1.1	296599_Cacfd1 +	3	5562968	5565693	1	1	1	0.495621	1.80931	9.50314e-05	0.0286872
3.5649312.5649927.1.1.1	311827_Adamtsl2 +	3	5649312	5649927	1	1	1	1.22958	-0.405227	0.00078709	0.0888416
3.7048191.7050924.2.2.1	296608_RGD1306233 -	3	7048191	7050924	2	2	1	0.803031	0.00350785	0.00184014	0.135752
3.7776240.7795311.2.2.1	311836_Ntng2 -	3	7776240	7795311	2	2	1	-0.475954	1.95499	0.00123592	0.110788
3.8349463.8349541.1.1.1	366013_Coq4 +	3	8349463	8349541	1	1	1	-0.650802	0.351205	0.00150234	0.123116
3.8534545.8547345.1.1.1	64159_Sptan1 +	3	8534545	8547345	1	1	1	-0.323485	4.64682	0.00213071	0.144962
3.8552616.8552856.1.1.1	64159_Sptan1 +	3	8552616	8552856	1	1	1	-0.278843	5.40811	0.000136645	0.0351505
3.8553004.8555232.1.1.1	64159_Sptan1 +	3	8553004	8555232	1	1	1	-0.245856	5.64778	0.00437023	0.201287
3.8555367.8555462.1.1.1	64159_Sptan1 +	3	8555367	8555462	1	1	1	-0.2951	5.33379	0.000729382	0.0860459
3.8557626.8560460.1.1.1	64159_Sptan1 +	3	8557626	8560460	1	1	1	-0.251455	5.02633	0.000868793	0.0926238
3.8562603.8563435.1.1.1	64159_Sptan1 +	3	8562603	8563435	1	1	1	-0.306809	4.82877	0.000123713	0.033089
3.8573247.8573539.1.1.1	64159_Sptan1 +	3	8573247	8573539	1	1	1	-0.248296	5.19186	0.00326983	0.176719
3.8742349.8743380.1.1.1	362100_Endog +	3	8742349	8743380	1	1	1	0.400504	1.79303	0.00498876	0.214063
3.8844082.8844176.1.1.1	296621_Phyhd1 +	3	8844082	8844176	1	1	1	0.477508	1.93494	0.00122156	0.110092
3.8845167.8845734.1.1.1	296621_Phyhd1 +	3	8845167	8845734	1	1	1	0.527165	1.95027	0.000241713	0.0481422
3.8911998.8912900.2.2.1	311848_Sh3glb2 -	3	8911998	8912900	2	2	1	0.923925	0.0272445	0.00024822	0.0487874
3.11317460.11321153.1.1.1	64528_Golga2 +	3	11317460	11321153	1	1	1	-0.348575	2.06248	0.00644183	0.238099
3.11334637.11334837.1.1.1	64528_Golga2 +	3	11334637	11334837	1	1	1	0.846002	-0.337387	0.00321241	0.175198
3.11339248.11340144.2.2.0	140694_Dnm1 -	3	11339248	11340144	2	2	1	0.391086	1.59013	0.00386443	0.190619
3.11339248.11341846.2.2.0	140694_Dnm1 -	3	11339248	11341846	2	2	1	0.576296	1.40455	0.000294949	0.0525327
3.11402218.11403564.1.1.1	296639_Ciz1 +	3	11402218	11403564	1	1	1	0.412697	1.56536	0.00355997	0.183143
3.11582866.11582955.1.1.1	687750_Fam102a +	3	11582866	11582955	1	1	1	0.32987	2.07572	0.00545709	0.223649
3.11589256.11589907.1.1.1	29640_Dpm2 +	3	11589256	11589907	1	1	1	0.317329	2.38549	0.0031095	0.172974
3.11679884.11690115.1.1.1	497010_Eng +	3	11679884	11690115	1	1	1	0.46741	1.26102	0.00477763	0.210054
3.11704123.11704123.0.0.1	497010_Eng +	3	11704123	11704123	1	0	0	0.428671	1.2945	0.00346788	0.181082
3.11704135.11706109.0.0.1	497010_Eng +	3	11704135	11706109	1	0	1	0.426987	1.33884	0.00431171	0.20039
3.11707150.11707698.1.1.1	497010_Eng +	3	11707150	11707698	1	1	1	0.44512	1.69508	0.000743618	0.086717
3.11708287.11708789.1.1.1	497010_Eng +	3	11708287	11708789	1	1	1	0.583591	1.29533	0.000579426	0.0766945
3.11708933.11712675.1.1.1	497010_Eng +	3	11708933	11712675	1	1	1	0.850974	1.37533	2.39205e-07	0.000797175
3.11713077.11713548.1.1.1	497010_Eng +	3	11713077	11713548	1	1	1	0.560274	1.38079	0.00148924	0.122645
3.11713666.11713965.1.1.1	497010_Eng +	3	11713666	11713965	1	1	1	0.448825	1.34745	0.00598918	0.231013
3.11743147.11743912.2.2.1	362110_Cdk9 -	3	11743147	11743912	2	2	1	0.323181	3.67204	0.000612681	0.0783976
3.11744062.11744218.2.2.1	362110_Cdk9 -	3	11744062	11744218	2	2	1	0.340199	3.23461	0.000574629	0.0763967
3.11791761.11792941.1.1.1	362111_Sh2d3c +	3	11791761	11792941	1	1	1	0.720237	1.21748	2.0754e-05	0.0118157
3.11851109.11854081.2.2.1	25558_Stxbp1 -	3	11851109	11854081	2	2	1	-0.242212	5.93678	0.00313266	0.173324
3.11921961.11952224.1.1.1	362115_Fam129b +	3	11921961	11952224	1	1	1	0.657533	1.32659	0.00027447	0.0509423
3.11956275.11957570.1.1.1	362115_Fam129b +	3	11956275	11957570	1	1	1	0.473835	1.7195	0.00160061	0.126744
3.11969167.11969494.1.1.1	362115_Fam129b +	3	11969167	11969494	1	1	1	0.52013	1.95828	0.000335331	0.0559383
3.12010019.12010454.1.1.1	499782_Rpl12 +	3	12010019	12010454	1	1	1	0.230786	5.80616	0.0064411	0.238099
3.12022697.12023140.2.2.1	85256_Slc2a8 -	3	12022697	12023140	2	2	1	0.479549	1.27184	0.00695149	0.246569
3.12024654.12028084.2.2.1	85256_Slc2a8 -	3	12024654	12028084	2	2	0	0.554277	1.81571	0.000177747	0.0413915
3.13522530.13571652.1.1.1	296648_Mapkap1 +	3	13522530	13571652	1	1	1	-0.365983	1.97915	0.00285103	0.167081
3.14504071.14504582.1.1.1	296654_Gsn +	3	14504071	14504582	1	1	1	0.342376	4.58001	0.00380827	0.188674
3.14521292.14522351.2.2.1	296655_Stom -	3	14521292	14522351	2	2	1	0.622895	0.646888	0.00402194	0.19463
3.14526492.14527612.2.2.1	296655_Stom -	3	14526492	14527612	2	2	1	0.591416	0.331915	0.00531264	0.220943
3.21706428.21721365.1.1.0	311911_Rabgap1 +	3	21706428	21721365	1	1	1	-0.561018	0.85566	0.00371668	0.186414
3.21721565.21724191.1.1.1	311911_Rabgap1 +	3	21721565	21724191	1	1	1	-0.346354	2.98819	0.00186845	0.136886
3.21756745.21782078.1.1.1	311911_Rabgap1 +;689917_Gpr21 +	3	21756745	21782078	1	1	1	-0.29956	3.18237	0.00166314	0.129298
3.23055297.23064802.2.2.1	362125_Nr6a1 -	3	23055297	23064802	2	2	1	-1.15003	-1.47468	0.00583676	0.229581
3.23296879.23297351.2.2.1	296709_Rpl35 -	3	23296879	23297351	2	2	1	0.253966	6.98208	0.00276214	0.164573
3.33440087.33440187.1.1.1	311026_Mbd5 +	3	33440087	33440187	1	1	1	-0.669032	-0.256267	0.00504564	0.215292
3.43352517.43352690.1.1.1	25062_Gpd2 +	3	43352517	43352690	1	1	1	-0.44701	2.39708	0.00025649	0.049188
3.45395286.45397136.1.1.1	295625_Pkp4 +	3	45395286	45397136	1	1	1	0.321235	4.9863	0.000653556	0.0815406
3.45397255.45398285.1.1.1	295625_Pkp4 +	3	45397255	45398285	1	1	1	0.263619	5.09727	0.00256798	0.159335
3.47586794.47588928.1.1.1	311078_Psmd14 +	3	47586794	47588928	1	1	1	-0.255673	3.83849	0.00428179	0.199722
3.47588981.47635222.1.1.1	311078_Psmd14 +	3	47588981	47635222	1	1	1	-0.31417	3.52164	0.000469231	0.068787
3.48097104.48106098.1.1.1	295645_Slc4a10 +	3	48097104	48106098	1	1	1	-0.886124	0.969469	0.000169032	0.0401732
3.48178285.48190360.1.1.1	295645_Slc4a10 +	3	48178285	48190360	1	1	1	-0.286339	3.19028	0.00482525	0.210786
3.48198992.48199894.1.1.1	295645_Slc4a10 +	3	48198992	48199894	1	1	1	-0.338629	3.11448	0.00521385	0.218702
3.48279108.48285892.1.1.1	295645_Slc4a10 +	3	48279108	48285892	1	1	1	0.51321	2.19648	0.00162691	0.127803
3.50657468.50657748.1.1.1	103690137_LOC103690137 +	3	50657468	50657748	1	1	1	0.720175	-0.127829	0.00517097	0.217845
3.51736150.51737852.1.1.0	24766_Scn2a +	3	51736150	51737852	1	1	1	-0.701594	0.919802	0.000343235	0.0567519
3.51738171.51739000.1.1.1	24766_Scn2a +	3	51738171	51739000	1	1	1	-0.334346	2.60333	0.00227972	0.150628
3.51751301.51754156.1.1.1	24766_Scn2a +	3	51751301	51754156	1	1	1	-0.329018	3.25922	0.00175197	0.132897
3.51776338.51780702.1.1.1	24766_Scn2a +	3	51776338	51780702	1	1	1	-0.346277	3.06026	0.000582053	0.0769064
3.54360999.54370859.2.2.1	54348_Stk39 -	3	54360999	54370859	2	2	1	0.366159	3.79485	0.0066983	0.24177
3.54370925.54410079.2.2.1	54348_Stk39 -	3	54370925	54410079	2	2	1	0.365051	3.80704	0.00507389	0.216018
3.54410149.54414105.2.4.1	54348_Stk39 -	3	54410149	54414105	2	4	1	0.418077	3.5115	0.00224492	0.149429
3.54414159.54455978.2.2.1	54348_Stk39 -	3	54414159	54455978	2	2	1	0.433199	3.63364	0.000719723	0.0854919
3.54456047.54457906.2.2.1	54348_Stk39 -	3	54456047	54457906	2	2	1	0.360194	3.99173	0.00398466	0.193874
3.56820210.56824142.1.1.1	499806_Erich2 +	3	56820210	56824142	1	1	0	0.711491	0.926575	0.00213278	0.144962
3.56829460.56834998.1.1.1	499806_Erich2 +	3	56829460	56834998	1	1	1	0.746566	1.22682	0.000271654	0.0507983
3.56835057.56837707.1.1.1	499806_Erich2 +	3	56835057	56837707	1	1	0	0.691759	1.11692	0.000864096	0.0926238
3.56837780.56838723.1.1.1	499806_Erich2 +	3	56837780	56838723	1	1	1	0.63696	1.16962	0.000181318	0.0417366
3.57742150.57742886.1.1.1	295669_Cybrd1 +	3	57742150	57742886	1	1	1	0.86378	-0.539139	0.00247179	0.156239
3.57820636.57823002.1.1.1	116659_Dync1i2 +	3	57820636	57823002	1	1	1	-0.278757	3.62977	0.0061285	0.233386
3.57823121.57831884.1.1.1	116659_Dync1i2 +	3	57823121	57831884	1	1	1	-0.496299	1.73104	0.00117529	0.107801
3.57831903.57832688.1.1.1	116659_Dync1i2 +	3	57831903	57832688	1	1	1	-0.522652	1.5847	0.00421151	0.198352
3.57882569.57883657.2.2.1	362145_Slc25a12 -	3	57882569	57883657	2	2	1	0.312741	3.62749	0.000599395	0.077792
3.57901254.57902946.2.2.1	362145_Slc25a12 -	3	57901254	57902946	2	2	1	0.334573	3.29196	0.000830503	0.0911924
3.58890764.58892600.1.1.1	252857_Rapgef4 +	3	58890764	58892600	1	1	1	0.282083	5.09329	0.00151411	0.123415
3.60726822.60732125.2.2.1	81647_Atf2 -	3	60726822	60732125	2	2	1	-0.294726	3.20462	0.00574446	0.228752
3.62481395.62483565.1.1.1	362152_Hnrnpa3 +	3	62481395	62483565	1	1	0	-0.243544	4.67852	0.00665685	0.241428
3.62485870.62486964.1.1.1	362152_Hnrnpa3 +	3	62485870	62486964	1	1	1	-0.281877	4.8673	0.00528489	0.220155
3.63867144.63869600.2.2.1	311134_Ccdc141 -	3	63867144	63869600	2	2	1	0.726109	1.03446	0.00333699	0.178377
3.63904690.63909390.2.2.1	311134_Ccdc141 -	3	63904690	63909390	2	2	1	0.735442	1.20471	0.0031637	0.174046
3.63912930.63914448.2.2.1	311134_Ccdc141 -	3	63912930	63914448	2	2	1	0.653664	0.527241	0.00472297	0.208886
3.63943609.63960920.2.2.1	311134_Ccdc141 -	3	63943609	63960920	2	2	1	0.509353	0.799974	0.00674738	0.242498
3.63975817.63979810.2.4.1	311134_Ccdc141 -	3	63975817	63979810	2	4	1	0.594614	1.26337	0.00416571	0.197545
3.66885087.67263243.2.2.1	81529_Pde1a -	3	66885087	67263243	2	2	1	-0.428247	2.52047	0.00583913	0.229581
3.67773809.67774363.2.2.1	58823_Nckap1 -	3	67773809	67774363	2	2	1	-0.287022	5.1469	0.00290392	0.16836
3.67774984.67787876.2.2.0	58823_Nckap1 -	3	67774984	67787876	2	2	1	-1.23733	-0.948236	0.000242948	0.0482571
3.71893615.71896361.2.2.1	29436_Tfpi -	3	71893615	71896361	2	2	1	-0.380264	2.23249	0.00524947	0.219471
3.79279048.79280052.2.2.0	29645_Ptprj -	3	79279048	79280052	2	2	1	-0.579365	1.29001	0.000482834	0.0697583
3.79769074.79823947.1.1.1	362160_Celf1 +	3	79769074	79823947	1	1	1	-0.582488	0.286507	0.00709641	0.249059
3.80385502.80385659.1.1.1	83469_Lrp4 +	3	80385502	80385659	1	1	1	-0.617684	0.593358	0.00259695	0.160177
3.80404571.80404843.1.1.1	83469_Lrp4 +	3	80404571	80404843	1	1	1	-0.36313	1.82144	0.00398466	0.193874
3.80732112.80732826.1.1.1	59319_Ambra1 +	3	80732112	80732826	1	1	1	0.43176	1.86178	0.00122878	0.110345
3.80841298.80841980.2.2.1	81517_Mdk -	3	80841298	80841980	2	2	1	0.568664	4.53539	0.00212262	0.144746
3.80842143.80842261.2.2.1	81517_Mdk -	3	80842143	80842261	2	2	1	0.630952	4.80572	0.000529923	0.0729432
3.80842421.80842553.2.2.1	81517_Mdk -	3	80842421	80842553	2	2	1	0.579541	4.98006	0.00363732	0.184456
3.81231535.81240129.1.1.1	362166_Phf21a +	3	81231535	81240129	1	1	1	0.959164	-0.485286	0.00346469	0.181047
3.81297722.81297856.2.2.1	116457_Mapk8ip1 -	3	81297722	81297856	2	2	1	0.253564	5.33936	0.000631212	0.0797481
3.81333036.81334228.2.2.0	170917_Cry2 -	3	81333036	81334228	2	2	1	-1.35745	-1.37326	0.00103074	0.100604
3.81850264.81852149.1.1.1	80977_Syt13 +	3	81850264	81852149	1	1	1	-0.300597	3.68815	0.00578352	0.229128
3.82325189.82325482.2.2.1	83628_Cd82 -	3	82325189	82325482	2	2	1	0.379243	2.74895	0.00418803	0.198066
3.82348015.82368561.2.2.1	83628_Cd82 -	3	82348015	82368561	2	2	1	0.629657	-0.0641087	0.00698214	0.246664
3.94123877.94127792.2.2.1	100362814_LOC100362814 -	3	94123877	94127792	2	2	1	-0.466338	1.80949	0.00298503	0.170235
3.94990277.94990701.2.2.1	295975_Eif3m -	3	94990277	94990701	2	2	1	0.252052	4.30908	0.00644414	0.238099
3.95959808.95996130.1.1.1	691145_Immp1l +	3	95959808	95996130	1	1	1	0.306505	2.65159	0.00441459	0.202622
3.101876820.101877211.2.2.1	311287_Ano3 -	3	101876820	101877211	2	2	1	-0.326893	3.42592	0.00420876	0.198352
3.101877295.101912236.2.2.1	311287_Ano3 -	3	101877295	101912236	2	2	1	-0.383312	3.56157	0.000954153	0.0970112
3.101917118.101926185.2.2.1	311287_Ano3 -	3	101917118	101926185	2	2	1	-0.376106	3.31415	0.00255608	0.159048
3.101930689.101934269.2.2.1	311287_Ano3 -	3	101930689	101934269	2	2	1	-0.400251	2.5201	0.00170344	0.131072
3.101934326.101935517.2.2.1	311287_Ano3 -	3	101934326	101935517	2	2	1	-0.478376	2.88826	0.000179463	0.0415975
3.101954566.101971991.2.2.1	311287_Ano3 -	3	101954566	101971991	2	2	1	-0.330423	2.96894	0.00701841	0.247712
3.101972151.102044112.2.2.1	311287_Ano3 -	3	101972151	102044112	2	2	1	-0.485146	3.50927	0.000301083	0.0529195
3.102044232.102073906.2.2.1	311287_Ano3 -	3	102044232	102073906	2	2	1	-0.485065	2.93871	0.00108195	0.103944
3.104152618.104155192.2.2.1	170546_Ryr3 -	3	104152618	104155192	2	2	1	0.434767	1.44934	0.00569316	0.227616
3.108987784.108988631.2.2.1	29434_Rasgrp1 -	3	108987784	108988631	2	2	1	-0.241198	5.16047	0.00314907	0.173688
3.108988785.108989405.2.2.1	29434_Rasgrp1 -	3	108988785	108989405	2	2	0	-0.281185	5.07418	0.00141919	0.119748
3.108989443.108990425.2.2.1	29434_Rasgrp1 -	3	108989443	108990425	2	2	1	-0.344017	5.35059	1.72205e-05	0.0104133
3.108990571.108991204.2.2.1	29434_Rasgrp1 -	3	108990571	108991204	2	2	1	-0.308358	5.29934	0.000419087	0.0644841
3.108992193.108993058.2.2.1	29434_Rasgrp1 -	3	108992193	108993058	2	2	1	-0.28629	5.21149	0.00180017	0.134095
3.108993140.108995628.2.2.1	29434_Rasgrp1 -	3	108993140	108995628	2	2	1	-0.279451	4.78968	0.00298801	0.170235
3.108995905.108997624.2.2.1	29434_Rasgrp1 -	3	108995905	108997624	2	2	1	-0.290169	4.58215	0.00220817	0.147968
3.108997742.108998662.2.2.1	29434_Rasgrp1 -	3	108997742	108998662	2	2	1	-0.324482	4.86257	0.000274268	0.0509423
3.108998837.109003263.2.2.1	29434_Rasgrp1 -	3	108998837	109003263	2	2	1	-0.278653	4.50963	0.00198532	0.13998
3.109003418.109005243.2.2.1	29434_Rasgrp1 -	3	109003418	109005243	2	2	1	-0.313768	4.75782	0.00114171	0.106119
3.109006818.109010494.2.6.1	29434_Rasgrp1 -	3	109006818	109010494	2	6	1	-0.292694	4.38686	0.00183288	0.135668
3.109010601.109039849.2.2.1	29434_Rasgrp1 -	3	109010601	109039849	2	2	1	-0.330803	3.79228	0.00142583	0.120036
3.109040035.109044241.2.2.1	29434_Rasgrp1 -	3	109040035	109044241	2	2	1	-0.3539	3.35323	0.00140476	0.119471
3.110046070.110049611.2.2.1	117257_Gpr176 -	3	110046070	110049611	2	2	1	-0.481086	1.04618	0.00582648	0.229459
3.110993080.110993351.2.2.1	311329_Dnajc17 -	3	110993080	110993351	2	2	1	0.584443	1.19756	0.00271605	0.163472
3.111049999.111057597.1.1.1	311331_Spint1 +	3	111049999	111057597	1	1	1	0.553328	0.822876	0.00176092	0.132971
3.111058606.111058880.1.1.1	311331_Spint1 +	3	111058606	111058880	1	1	0	0.606166	0.473137	0.00514185	0.217333
3.111059170.111060508.1.1.1	311331_Spint1 +	3	111059170	111060508	1	1	1	0.570216	0.911395	0.00088565	0.0932712
3.112119191.112122226.2.2.1	362199_Vps39 -	3	112119191	112122226	2	2	1	0.736312	-0.417008	0.00607084	0.232311
3.112668187.112668657.2.2.1	311348_Cdan1 -	3	112668187	112668657	2	2	1	0.449587	1.11255	0.00487295	0.211943
3.113222157.113230198.2.2.1	296099_Tp53bp1 -	3	113222157	113230198	2	2	1	-0.291091	2.78548	0.00654592	0.239594
3.113257768.113260822.1.1.1	296099_Tp53bp1 -;25152_Map1a +	3	113257768	113260822	1	1	1	-0.492253	4.40396	1.83693e-05	0.0108219
3.113269605.113269746.1.1.0	25152_Map1a +	3	113269605	113269746	1	1	0	0.392437	1.77868	0.0032597	0.176479
3.113302651.113302753.2.2.1	311355_Ppip5k1 -	3	113302651	113302753	2	2	1	-0.305336	2.83828	0.00561383	0.226646
3.114918713.114920897.1.1.1	691966_Sqrdl +	3	114918713	114920897	1	1	1	0.8736	-0.00741247	0.00358116	0.183609
3.114930596.114931346.1.1.1	691966_Sqrdl +	3	114930596	114931346	1	1	1	0.861812	0.283304	0.000875206	0.0929547
3.114931557.114935384.1.1.1	691966_Sqrdl +	3	114931557	114935384	1	1	1	0.626335	0.00329228	0.00689932	0.245357
3.117516861.117518836.1.1.1	497778_Dut +	3	117516861	117518836	1	1	1	0.418134	2.70608	0.00197142	0.139654
3.117518882.117524572.1.1.1	497778_Dut +	3	117518882	117524572	1	1	1	1.01926	1.92444	0.00370906	0.186157
3.117524648.117524778.1.1.1	497778_Dut +	3	117524648	117524778	1	1	1	0.381295	2.71936	0.00145124	0.121037
3.117524850.117525086.1.1.1	497778_Dut +	3	117524850	117525086	1	1	1	0.444347	2.82858	0.000111298	0.0312395
3.119262273.119263850.2.2.1	679906_Trpm7 -	3	119262273	119263850	2	2	1	0.324393	2.59301	0.00210175	0.143858
3.119644546.119645103.1.1.1	296126_Snrnp200 +	3	119644546	119645103	1	1	1	-0.380971	2.92348	0.00028096	0.0516357
3.119645160.119647182.1.1.1	296126_Snrnp200 +	3	119645160	119647182	1	1	1	-0.367287	2.74308	0.000397202	0.062901
3.119648540.119648691.1.1.1	296126_Snrnp200 +	3	119648540	119648691	1	1	1	-0.346069	2.49729	0.00336535	0.179032
3.122696422.122697066.2.2.1	171365_Snrpb -	3	122696422	122697066	2	2	1	0.318704	2.943	0.00311075	0.172974
3.122699785.122701338.2.2.1	171365_Snrpb -	3	122699785	122701338	2	2	1	0.23584	3.9351	0.00599512	0.231183
3.122810761.122810828.2.2.0	94173_Idh3B -	3	122810761	122810828	2	2	1	0.961752	-0.846433	0.00300682	0.17072
3.123195942.123196299.2.2.1	296162_Ddrgk1 -	3	123195942	123196299	2	2	1	0.300387	4.01935	0.00327296	0.176719
3.123227587.123227668.2.2.1	311423_Slc4a11 -	3	123227587	123227668	2	2	1	-0.750234	-0.445398	0.00643472	0.238094
3.123490624.123491368.1.1.1	83526_Atrn +	3	123490624	123491368	1	1	1	-0.29243	4.12815	0.00264339	0.161801
3.123503831.123505775.1.1.1	83526_Atrn +	3	123503831	123505775	1	1	1	-0.25272	3.63896	0.00611317	0.23292
3.124098169.124099084.1.1.1	308652_Smox +	3	124098169	124099084	1	1	1	0.354897	2.64145	0.00117204	0.107617
3.125180383.125181096.2.2.0	362219_Gpcpd1 -	3	125180383	125181096	2	2	1	-0.917338	-0.484502	0.0027845	0.165437
3.125460190.125461440.2.2.1	311441_Trmt6 -	3	125460190	125461440	2	2	1	0.452842	1.36064	0.00399918	0.194281
3.127721846.127748851.1.1.1	24654_Plcb1 +	3	127721846	127748851	1	1	1	-0.448899	2.26867	0.000701196	0.0844201
3.127925696.128155119.1.1.1	24654_Plcb1 +	3	127925696	128155119	1	1	1	-0.409007	2.59117	0.00141167	0.119471
3.128155258.128183914.1.1.1	24654_Plcb1 +	3	128155258	128183914	1	1	1	-0.419753	2.43125	0.0046742	0.20782
3.128183995.128185657.1.1.1	24654_Plcb1 +	3	128183995	128185657	1	1	1	-0.412371	2.30246	0.00188569	0.137411
3.128272115.128277039.1.1.1	24654_Plcb1 +	3	128272115	128277039	1	1	0	-0.478791	2.99317	8.65417e-05	0.027533
3.128277108.128279828.1.1.1	24654_Plcb1 +	3	128277108	128279828	1	1	1	-0.426079	2.86249	0.00119112	0.108533
3.128290691.128291866.1.1.1	24654_Plcb1 +	3	128290691	128291866	1	1	1	-0.304364	3.11455	0.00705515	0.248516
3.129873676.129877894.2.2.1	311456_Mkks -	3	129873676	129877894	2	2	1	0.249514	3.94574	0.00414918	0.197161
3.136718474.136731585.2.2.1	311478_Kif16b -	3	136718474	136731585	2	2	1	0.613409	0.354642	0.00664971	0.241408
3.138682769.138684301.2.2.1	311486_Dzank1 -	3	138682769	138684301	2	2	1	-0.479944	1.73076	0.00629404	0.236093
3.138683326.138684301.2.2.1	311486_Dzank1 -	3	138683326	138684301	2	2	1	-1.05368	-0.882002	0.0043135	0.20039
3.142781449.142781696.2.2.1	84398_Cd93 -	3	142781449	142781696	2	2	1	1.12008	-0.583185	0.00115278	0.106581
3.143219992.143220806.2.2.1	25307_Cst3 -	3	143219992	143220806	2	2	1	0.291829	9.14134	0.00409391	0.195781
3.147793606.147795054.2.2.1	60383_Rbck1 -	3	147793606	147795054	2	2	1	0.325037	2.86115	0.00291636	0.168604
3.147908804.147908893.1.1.1	502684_LOC502684 +	3	147908804	147908893	1	1	1	0.927228	0.055304	0.00336435	0.179032
3.148176719.148181268.1.1.1	311545_Hm13 +	3	148176719	148181268	1	1	1	0.350299	3.70162	6.07763e-05	0.0221224
3.148181355.148185598.1.1.1	311545_Hm13 +	3	148181355	148185598	1	1	1	0.482634	2.63384	8.97857e-05	0.0278776
3.148216053.148216273.1.1.1	25261_Id1 +	3	148216053	148216273	1	1	1	0.415557	2.06731	0.00273044	0.163658
3.148261222.148311609.2.2.1	24888_Bcl2l1 -;108350502_LOC108350502 +	3	148261222	148311609	2	2	1	0.26524	3.39705	0.00374453	0.186812
3.150221802.150223877.1.1.1	100359642_Chmp4b +	3	150221802	150223877	1	1	1	0.226752	4.36464	0.00297911	0.170194
3.151243743.151246096.2.2.1	296304_Edem2 -	3	151243743	151246096	2	2	1	0.505068	1.18189	0.00103229	0.100656
3.151465973.151474083.2.2.1	683512_Uqcc1 -	3	151465973	151474083	2	2	1	-0.42447	2.61168	0.00276552	0.164664
3.151556591.151556669.1.1.1	296306_Ergic3 +	3	151556591	151556669	1	1	1	0.258502	3.24021	0.00428116	0.199722
3.151556728.151561155.1.1.1	296306_Ergic3 +	3	151556728	151561155	1	1	1	0.404118	2.81053	0.000700509	0.0844201
3.151562866.151563098.1.1.1	296306_Ergic3 +	3	151562866	151563098	1	1	1	0.251398	3.58688	0.00531243	0.220943
3.152973519.152974612.2.2.0	499931_Sla2 -;296318_Ndrg3 -	3	152973519	152974612	2	2	0	-0.582319	1.72736	8.37143e-05	0.027136
3.153006762.153010793.2.2.1	296318_Ndrg3 -	3	153006762	153010793	2	2	1	-0.483502	1.98727	0.00100262	0.0996424
3.153078260.153099068.2.2.1	296318_Ndrg3 -	3	153078260	153099068	2	2	1	-0.308893	4.39038	0.000276538	0.0511494
3.153441505.153445290.1.1.1	64701_Rpn2 +	3	153441505	153445290	1	1	1	0.350188	3.57798	0.00536448	0.222052
3.154044066.154045013.1.1.1	94270_Nnat +	3	154044066	154045013	1	1	1	0.540834	4.09717	0.00179975	0.134095
3.154366259.154372983.1.1.1	296320_Ctnnbl1 +	3	154366259	154372983	1	1	1	0.404056	2.68291	0.00345724	0.181047
3.154474410.154474694.2.2.1	499935_Tti1 -	3	154474410	154474694	2	2	0	0.459251	1.73493	0.00306188	0.171875
3.160848658.160849615.2.2.1	296358_Matn4 -	3	160848658	160849615	2	2	1	-0.997688	-0.686936	0.00585605	0.229696
3.160950641.160953302.1.1.1	296360_Pigt +	3	160950641	160953302	1	1	1	0.264955	3.19078	0.00489967	0.212134
3.161244448.161244542.2.2.1	296369_Tnnc2 -	3	161244448	161244542	2	2	1	-0.671415	1.19353	0.00469482	0.208058
3.161244831.161246239.2.2.1	296369_Tnnc2 -	3	161244831	161246239	2	2	1	-0.837607	0.196549	0.00669698	0.24177
3.161374686.161375872.2.2.1	259270_Zfp335 -	3	161374686	161375872	2	2	1	-0.372337	1.80285	0.00314823	0.173688
3.161801909.161802062.2.2.1	29182_Cdh22 -;311637_Slc35c2 -	3	161801909	161802062	2	2	0	0.393224	2.11058	0.0017012	0.130967
3.163682919.163683022.1.1.1	362273_Cse1l +	3	163682919	163683022	1	1	1	-0.319275	2.72081	0.00244722	0.15545
3.163706612.163707547.2.2.1	84496_Stau1 -	3	163706612	163707547	2	2	1	-0.270009	2.76535	0.00562081	0.226657
3.163710471.163714584.2.2.1	84496_Stau1 -	3	163710471	163714584	2	2	1	-0.443242	2.29045	0.000432245	0.0655435
3.163815368.163815707.1.1.1	296384_Znfx1 -;100911177_LOC100911177 +	3	163815368	163815707	1	1	1	0.237772	4.74205	0.00122401	0.11023
3.163815799.163817141.1.1.1	296384_Znfx1 -;100911177_LOC100911177 +	3	163815799	163817141	1	1	1	0.35974	4.67241	3.72597e-05	0.016483
3.163817202.163817414.1.1.1	296384_Znfx1 -;100911177_LOC100911177 +	3	163817202	163817414	1	1	1	0.404504	4.31865	3.17337e-06	0.00428739
3.163817462.163817716.1.1.1	296384_Znfx1 -;100911177_LOC100911177 +	3	163817462	163817716	1	1	1	0.321091	3.87075	0.000339881	0.0565088
3.165419936.165420695.2.2.1	84011_Atp9a -	3	165419936	165420695	2	2	1	0.201746	5.36859	0.00440996	0.202622
3.167962713.167981652.2.2.0	246755_Bcas1 -	3	167962713	167981652	2	2	1	0.427995	3.41855	0.00354149	0.182784
3.170354355.170360176.1.1.1	296408_Fam210b +	3	170354355	170360176	1	1	1	0.588852	1.52967	0.00194722	0.138823
3.170880853.170883824.2.2.1	85272_Bmp7 -	3	170880853	170883824	2	2	1	0.856844	0.589227	0.000112107	0.031291
3.172206709.172207070.1.1.1	311671_Npepl1 +	3	172206709	172207070	1	1	1	0.61892	0.683352	0.00112259	0.105497
3.172527574.172528160.2.2.1	252929_Ctsz -	3	172527574	172528160	2	2	1	0.481045	2.19622	0.000392863	0.0628778
3.172563257.172564505.2.2.1	245958_Atp5e -	3	172563257	172564505	2	2	1	0.230455	5.82973	0.00708209	0.248847
3.173738658.173798544.1.1.0	362284_Phactr3 +	3	173738658	173798544	1	1	1	-0.86281	-0.669687	0.00573126	0.22859
3.173841963.173863766.1.1.1	362284_Phactr3 +	3	173841963	173863766	1	1	1	0.229118	4.90435	0.00262109	0.161031
3.173953948.173955828.1.1.1	311692_Fam217b +	3	173953948	173955828	1	1	1	-0.582427	0.782584	0.0031685	0.174183
3.175420233.175420616.2.2.1	29674_Psma7 -	3	175420233	175420616	2	2	1	0.261439	4.91327	0.00121104	0.109341
3.175420680.175421089.2.2.1	29674_Psma7 -	3	175420680	175421089	2	2	1	0.330936	4.68051	6.48574e-05	0.0231033
3.175436645.175437202.1.1.1	192352_Ss18l1 +	3	175436645	175437202	1	1	1	-0.532344	1.15221	0.00198388	0.13998
3.175476728.175477645.2.2.0	85268_Hrh3 -	3	175476728	175477645	2	2	1	0.706211	-0.221318	0.00330735	0.177542
3.175477813.175478808.2.2.1	85268_Hrh3 -	3	175477813	175478808	2	2	1	0.546019	1.94326	0.0022239	0.148488
3.175554554.175554662.2.2.1	140433_Lama5 -	3	175554554	175554662	2	2	1	0.959031	-0.0254178	8.97656e-05	0.0278776
3.175559785.175560020.2.2.1	140433_Lama5 -	3	175559785	175560020	2	2	1	0.823456	-0.51561	0.0060992	0.23277
3.175574313.175574548.2.2.1	140433_Lama5 -	3	175574313	175574548	2	2	1	1.10669	-0.962095	0.00715136	0.249759
3.175629810.175629988.1.1.1	81775_Rps21 +	3	175629810	175629988	1	1	1	0.244875	6.34395	0.0018224	0.135173
3.175630045.175630138.1.1.1	81775_Rps21 +	3	175630045	175630138	1	1	1	0.24699	5.7141	0.000340459	0.0565422
3.175856791.175857216.1.1.1	171144_Slco4a1 +	3	175856791	175857216	1	1	1	1.28219	-1.27793	0.00166863	0.129538
3.176119009.176119106.1.1.1	362285_Col9a3 +	3	176119009	176119106	1	1	1	0.542584	2.31905	0.00545079	0.223466
3.176691496.176691567.1.1.1	296470_Ppdpf +	3	176691496	176691567	1	1	1	0.360491	3.17689	0.000808725	0.0902251
3.176691646.176691775.1.1.1	296470_Ppdpf +	3	176691646	176691775	1	1	1	0.363064	3.94087	0.000241925	0.0481422
3.176691873.176691953.1.1.1	296470_Ppdpf +	3	176691873	176691953	1	1	1	0.366687	4.16207	0.00156109	0.124927
3.177361197.177365750.1.1.1	311726_Pcmtd2 +	3	177361197	177365750	1	1	1	0.320353	3.09306	0.000773673	0.0878315
4.7262520.7262652.1.1.1	296741_Fastk +	4	7262520	7262652	1	1	1	0.344425	2.95198	0.00239293	0.153951
4.7264102.7264178.1.1.1	296741_Fastk +	4	7264102	7264178	1	1	1	0.270039	3.77785	0.00574949	0.228766
4.7264294.7264367.1.1.1	296741_Fastk +	4	7264294	7264367	1	1	1	0.4467	2.97428	2.23536e-05	0.0123247
4.7264916.7265006.2.2.1	24780_Slc4a2 -	4	7264916	7265006	2	2	1	0.746017	3.2817	0.000259104	0.0493961
4.7265181.7265334.2.2.1	24780_Slc4a2 -	4	7265181	7265334	2	2	1	0.746232	3.08065	4.23495e-05	0.0176912
4.7265505.7265595.2.2.1	24780_Slc4a2 -	4	7265505	7265595	2	2	1	0.766721	2.47619	9.49706e-05	0.0286872
4.7265850.7266207.2.2.1	24780_Slc4a2 -	4	7265850	7266207	2	2	1	0.833632	2.1076	2.93106e-05	0.0141794
4.7266375.7266488.2.2.1	24780_Slc4a2 -	4	7266375	7266488	2	2	1	0.770517	2.67424	0.000437462	0.0659345
4.7266579.7266689.2.2.1	24780_Slc4a2 -	4	7266579	7266689	2	2	1	0.644654	3.00971	0.000829632	0.0911924
4.7266933.7269433.2.2.1	24780_Slc4a2 -	4	7266933	7269433	2	2	1	0.544872	2.93339	0.00487001	0.211877
4.7269629.7269713.2.2.1	24780_Slc4a2 -	4	7269629	7269713	2	2	1	0.639737	2.45194	0.00137024	0.117692
4.7269863.7269941.2.2.1	24780_Slc4a2 -	4	7269863	7269941	2	2	1	0.742606	2.5679	0.000423853	0.0649274
4.7270158.7270360.2.2.1	24780_Slc4a2 -	4	7270158	7270360	2	2	1	0.773998	2.27035	0.000883534	0.0931793
4.7270587.7270698.2.2.1	24780_Slc4a2 -	4	7270587	7270698	2	2	1	0.571154	2.43417	0.00187676	0.137093
4.7270884.7270995.2.2.1	24780_Slc4a2 -	4	7270884	7270995	2	2	1	0.773766	2.10342	0.000249906	0.0489264
4.7271111.7271241.2.2.1	24780_Slc4a2 -	4	7271111	7271241	2	2	1	0.684443	2.75621	0.000436612	0.0659345
4.7271408.7271506.2.2.1	24780_Slc4a2 -	4	7271408	7271506	2	2	1	0.796681	2.75877	2.08002e-05	0.0118157
4.7271643.7272823.2.2.1	24780_Slc4a2 -	4	7271643	7272823	2	2	1	0.775723	2.73422	0.000157079	0.0384284
4.7273005.7274843.2.2.1	24780_Slc4a2 -	4	7273005	7274843	2	2	1	0.700901	3.22476	0.00029928	0.0528647
4.7274987.7275074.2.2.1	24780_Slc4a2 -	4	7274987	7275074	2	2	1	0.731582	2.91796	0.000252416	0.0490868
4.7276846.7276956.2.2.1	24780_Slc4a2 -	4	7276846	7276956	2	2	1	0.62006	2.25543	0.00134303	0.116176
4.7277123.7278919.2.2.1	24780_Slc4a2 -;103695197_LOC103695197 +	4	7277123	7278919	2	2	1	0.593452	2.71243	0.00198939	0.140133
4.7283871.7283973.1.1.1	140908_Cdk5 +	4	7283871	7283973	1	1	1	0.297104	3.56224	0.00162857	0.127803
4.7284035.7284134.1.1.1	140908_Cdk5 +	4	7284035	7284134	1	1	1	0.297712	4.00704	0.00142188	0.119862
4.7286109.7286285.1.1.1	140908_Cdk5 +	4	7286109	7286285	1	1	1	0.269099	3.77471	0.00408073	0.195582
4.7287024.7287150.1.1.1	140908_Cdk5 +	4	7287024	7287150	1	1	1	0.338733	4.06215	9.20659e-05	0.0283508
4.7385578.7386702.1.1.1	117018_Kcnh2 +	4	7385578	7386702	1	1	1	0.660668	1.91268	0.00121403	0.109545
4.7838623.7842616.1.1.1	685620_Tomm7 +	4	7838623	7842616	1	1	1	0.293552	5.44788	0.00516063	0.2177
4.7902641.7908064.1.1.1	296751_Pus7 +	4	7902641	7908064	1	1	1	-0.971454	-1.09841	0.00603827	0.231774
4.10391387.10392191.1.1.1	499980_Ccdc146 +	4	10391387	10392191	1	1	1	0.900005	0.0465357	0.00284274	0.166856
4.15728033.15728444.2.2.1	25399_Cacna2d1 -	4	15728033	15728444	2	2	1	-0.330299	3.21609	0.00351462	0.182191
4.15728513.15730152.2.2.1	25399_Cacna2d1 -	4	15728513	15730152	2	2	1	-0.384196	3.40396	0.000495607	0.0705531
4.15740492.15741163.2.4.1	25399_Cacna2d1 -	4	15740492	15741163	2	4	1	-0.461077	3.14883	0.0001035	0.0298491
4.15741185.15742409.2.2.1	25399_Cacna2d1 -	4	15741185	15742409	2	2	1	-0.411223	3.46921	9.28849e-05	0.028486
4.15742487.15748952.2.2.1	25399_Cacna2d1 -	4	15742487	15748952	2	2	1	-0.357654	3.50087	0.000296684	0.0527148
4.15755532.15760710.2.2.1	25399_Cacna2d1 -	4	15755532	15760710	2	2	1	-0.371851	3.42123	0.000192883	0.0429809
4.15760786.15761620.2.2.1	25399_Cacna2d1 -	4	15760786	15761620	2	2	1	-0.32837	3.22822	0.00222238	0.148488
4.15763507.15766109.2.2.1	25399_Cacna2d1 -	4	15763507	15766109	2	2	1	-0.350093	2.82344	0.0032014	0.175198
4.15766200.15767423.2.2.1	25399_Cacna2d1 -	4	15766200	15767423	2	2	1	-0.367304	2.81139	0.00118919	0.108533
4.15767474.15768285.2.2.1	25399_Cacna2d1 -	4	15767474	15768285	2	2	1	-0.353309	2.74625	0.0013019	0.114043
4.15768365.15778904.2.2.1	25399_Cacna2d1 -	4	15768365	15778904	2	2	1	-0.544088	3.05619	0.000127776	0.0337363
4.15779010.15780661.2.2.1	25399_Cacna2d1 -	4	15779010	15780661	2	2	1	-0.43749	3.13876	0.000199693	0.0434742
4.15780821.15808699.2.2.1	25399_Cacna2d1 -	4	15780821	15808699	2	2	1	-0.474312	2.83122	4.63439e-05	0.0185077
4.15808800.15810162.2.2.1	25399_Cacna2d1 -	4	15808800	15810162	2	2	1	-0.376847	2.71088	0.000417519	0.0644795
4.15810214.15812413.2.2.1	25399_Cacna2d1 -	4	15810214	15812413	2	2	1	-0.471095	2.697	8.56824e-05	0.0273977
4.15812484.15827959.2.2.1	25399_Cacna2d1 -	4	15812484	15827959	2	2	1	-0.354899	2.70767	0.00188808	0.137518
4.15859133.15878151.2.2.1	25399_Cacna2d1 -	4	15859133	15878151	2	2	1	-0.495118	2.45856	0.000178594	0.0414903
4.15878194.15915346.2.2.1	25399_Cacna2d1 -	4	15878194	15915346	2	2	1	-0.491188	2.39866	0.0008346	0.0911924
4.16046378.16054959.2.2.1	25399_Cacna2d1 -	4	16046378	16054959	2	2	1	-0.376247	2.49318	0.00469467	0.208058
4.16055042.16130468.2.2.1	25399_Cacna2d1 -	4	16055042	16130468	2	2	1	-0.396649	2.13622	0.00587027	0.229863
4.19243201.19245751.2.2.1	246262_Sema3d -	4	19243201	19245751	2	2	1	-1.05026	-0.882222	0.00116554	0.107261
4.22168818.22169792.2.2.1	24891_Abcb4 -	4	22168818	22169792	2	2	1	-0.745048	-0.070729	0.00345779	0.181047
4.22658054.22658212.2.2.1	296813_Slc25a40 -	4	22658054	22658212	2	2	1	0.681107	0.515395	0.00132149	0.115021
4.22871568.22875791.1.1.1	57033_Adam22 +	4	22871568	22875791	1	1	1	-0.483561	2.31336	0.000245302	0.0485587
4.25551928.25554636.1.1.1	100910867_Cfap69 +;103692047_LOC103692047 +	4	25551928	25554636	1	1	1	0.593101	0.789865	0.00488204	0.212134
4.25579913.25581491.1.1.1	100910867_Cfap69 +	4	25579913	25581491	1	1	1	0.602312	1.05086	0.00267092	0.162561
4.25581709.25584720.1.1.1	100910867_Cfap69 +	4	25581709	25584720	1	1	1	0.479484	1.30635	0.00633389	0.236287
4.25584886.25592121.1.1.1	100910867_Cfap69 +	4	25584886	25592121	1	1	1	0.531802	1.59826	0.000221233	0.0459224
4.25592241.25594340.1.1.1	100910867_Cfap69 +	4	25592241	25594340	1	1	1	0.561351	1.74072	0.000839833	0.0912609
4.25604346.25605864.1.1.1	100910867_Cfap69 +	4	25604346	25605864	1	1	1	0.417854	2.5341	0.00122774	0.110318
4.25606063.25608236.1.1.1	100910867_Cfap69 +	4	25606063	25608236	1	1	1	0.343416	2.57936	0.00595601	0.23095
4.25608836.25609383.1.1.1	100910867_Cfap69 +	4	25608836	25609383	1	1	1	0.381567	2.50743	0.00276586	0.164664
4.27195887.27197465.2.2.1	246150_Akap9 -	4	27195887	27197465	2	2	1	0.305134	2.53329	0.00638541	0.237382
4.27730138.27732634.2.4.1	362320_Fam133b -	4	27730138	27732634	2	4	1	0.371652	2.69031	0.000731253	0.0860784
4.28458830.28461327.1.1.1	312083_Vps50 +	4	28458830	28461327	1	1	1	-0.315053	2.7044	0.00410544	0.196139
4.28461382.28462274.1.1.1	312083_Vps50 +	4	28461382	28462274	1	1	0	-0.316718	2.48978	0.00490844	0.212134
4.28467073.28474638.1.1.1	312083_Vps50 +	4	28467073	28474638	1	1	1	-0.341762	2.66181	0.00291303	0.1686
4.30150596.30159754.1.1.1	84685_Ppp1r9a +	4	30150596	30159754	1	1	1	-0.395559	2.54049	0.000255581	0.049188
4.30553065.30553220.2.2.1	89813_Pdk4 -	4	30553065	30553220	2	2	1	0.924957	0.510968	0.00140673	0.119471
4.33750523.33750755.2.2.1	25612_Asns -	4	33750523	33750755	2	2	1	-0.295734	3.80332	0.000451262	0.0674048
4.33750942.33753601.2.2.1	25612_Asns -	4	33750942	33753601	2	2	1	-0.316397	3.50213	0.00144049	0.120618
4.33753840.33757095.2.2.1	25612_Asns -	4	33753840	33757095	2	2	1	-0.328789	3.5696	0.00029305	0.0524437
4.34635781.34647553.2.2.1	81024_Ica1 -	4	34635781	34647553	2	2	1	0.324676	2.40809	0.00500395	0.214227
4.34647824.34656235.2.2.1	81024_Ica1 -	4	34647824	34656235	2	2	1	0.270383	3.09441	0.00477898	0.210054
4.38234154.38238939.2.2.1	681024_Ndufa4 -	4	38234154	38238939	2	2	1	0.210012	7.08841	0.00578274	0.229128
4.38338392.38379340.1.1.1	500030_Phf14 +	4	38338392	38379340	1	1	1	0.46264	1.74004	0.00596442	0.23095
4.50073414.50074397.1.1.1	25613_Ptprz1 +	4	50073414	50074397	1	1	1	-0.384737	2.90454	0.000164171	0.0391758
4.50152571.50154256.2.2.1	296925_Aass -	4	50152571	50154256	2	2	1	0.794005	0.878493	0.000569151	0.0760225
4.51577643.51579975.2.2.1	296936_Iqub -	4	51577643	51579975	2	2	1	0.609226	0.630326	0.00586687	0.229861
4.56434142.56434425.2.2.1	312182_Rbm28 -	4	56434142	56434425	2	2	1	-0.372665	1.77879	0.00594354	0.230936
4.56763495.56763585.2.2.1	296952_Kcp -	4	56763495	56763585	2	2	1	0.909774	-0.327249	0.00694025	0.246345
4.57234634.57243514.1.1.1	500066_Strip2 +	4	57234634	57243514	1	1	1	0.37635	2.99505	0.00472897	0.209077
4.58144574.58146335.2.2.1	301742_Copg2 -	4	58144574	58146335	2	2	1	-0.263622	3.35966	0.00262962	0.161291
4.59473491.59476618.2.2.1	312213_Plxna4 -;108350688_LOC108350688 +	4	59473491	59476618	2	2	1	-0.518375	2.12413	0.000462553	0.0683823
4.59492475.59492846.2.2.1	312213_Plxna4 -;108350688_LOC108350688 +	4	59492475	59492846	2	2	1	-0.436855	2.29924	0.00150653	0.123137
4.59605159.59791375.2.2.1	312213_Plxna4 -	4	59605159	59791375	2	2	1	-0.52239	1.87876	0.000516543	0.072142
4.60307299.60358322.2.2.0	296966_Chchd3 -	4	60307299	60358322	2	2	1	0.699894	-0.0653831	0.00479813	0.210264
4.62789173.62789859.1.1.1	689574_LOC689574 +	4	62789173	62789859	1	1	1	0.335179	3.36843	0.0017332	0.132008
4.62797815.62799214.2.2.1	503568_Slc13a4 -	4	62797815	62799214	2	2	1	0.544495	2.73395	0.00256911	0.159339
4.62799353.62800538.2.2.1	503568_Slc13a4 -	4	62799353	62800538	2	2	1	0.616732	2.8677	0.000632931	0.0798308
4.62800701.62808763.2.2.1	503568_Slc13a4 -	4	62800701	62808763	2	2	1	0.880631	1.9965	4.83273e-06	0.00546731
4.62808889.62809473.2.2.1	503568_Slc13a4 -	4	62808889	62809473	2	2	1	0.693296	2.79485	0.000668702	0.082612
4.62809572.62810253.2.2.1	503568_Slc13a4 -	4	62809572	62810253	2	2	1	0.637179	2.58407	0.00234333	0.152595
4.62810356.62812040.2.2.1	503568_Slc13a4 -	4	62810356	62812040	2	2	1	0.653158	2.57326	0.000317973	0.0543734
4.62812143.62813175.2.2.1	503568_Slc13a4 -	4	62812143	62813175	2	2	1	0.57386	3.13803	0.000632604	0.0798308
4.62813296.62814185.2.2.1	503568_Slc13a4 -	4	62813296	62814185	2	2	1	0.803767	2.68595	9.80762e-07	0.00207158
4.62814374.62817199.2.2.1	503568_Slc13a4 -	4	62814374	62817199	2	2	0	0.564914	2.88018	0.00163572	0.128147
4.62817281.62818253.2.2.1	503568_Slc13a4 -	4	62817281	62818253	2	2	0	0.565892	2.79242	0.000725732	0.0859162
4.62821189.62822939.2.2.1	503568_Slc13a4 -	4	62821189	62822939	2	2	1	0.660856	2.21857	0.000935242	0.0965947
4.64509578.64534735.2.2.1	688705_Dgki -	4	64509578	64534735	2	2	1	-0.581549	1.7069	0.000486719	0.0700497
4.64561392.64564536.2.2.1	688705_Dgki -	4	64561392	64564536	2	2	1	-0.361591	1.93956	0.00340729	0.179987
4.64566328.64577853.2.2.1	688705_Dgki -	4	64566328	64577853	2	2	1	-0.436948	1.68171	0.00320782	0.175198
4.64577915.64579627.2.2.1	688705_Dgki -	4	64577915	64579627	2	2	1	-0.492485	1.98606	0.000588751	0.0773218
4.64681931.64830847.2.2.1	688705_Dgki -	4	64681931	64830847	2	2	1	-0.598676	0.8379	0.00436455	0.201087
4.67382178.67383910.1.1.1	362344_Ndufb2 +	4	67382178	67383910	1	1	1	0.270546	4.85172	0.00608859	0.232575
4.67801188.68011932.1.1.1	679651_Tmem178b +	4	67801188	68011932	1	1	1	-0.573082	1.22371	0.000692278	0.0841053
4.70126661.70175566.1.1.1	108350698_LOC108350698 +	4	70126661	70175566	1	1	1	-0.440677	1.69406	0.00487842	0.21212
4.70296926.70298052.1.1.1	89828_Chl1 +	4	70296926	70298052	1	1	1	-0.44604	3.08651	9.60744e-05	0.028816
4.70298165.70299471.1.1.1	89828_Chl1 +	4	70298165	70299471	1	1	1	-0.343497	2.82963	0.00231839	0.151893
4.71656459.71656777.1.1.1	64314_Casp2 +	4	71656459	71656777	1	1	1	-0.837657	-0.37683	0.000940558	0.0966911
4.77523913.77535612.1.1.1	500108_Zfp398 +	4	77523913	77535612	1	1	1	-0.807262	-0.175753	0.00413754	0.196995
4.77689110.77700068.2.2.1	502764_Zfp777 -	4	77689110	77700068	2	2	1	0.374219	1.91317	0.00460441	0.206893
4.78310429.78311562.1.1.1	493865_Gimap9 +	4	78310429	78311562	1	1	1	-1.42655	-1.56322	0.00153082	0.123888
4.78454947.78458146.2.2.1	171411_Tmem176b -	4	78454947	78458146	2	2	1	-0.465714	1.39361	0.00606257	0.23219
4.88610720.88612147.2.2.1	362376_Herc6 -	4	88610720	88612147	2	2	1	-0.669518	0.305661	0.0062745	0.236005
4.97783191.97784087.2.2.1	25112_Gadd45a -	4	97783191	97784087	2	2	1	0.798758	0.594343	0.000460669	0.0683334
4.100250445.100252599.2.2.1	83730_Vamp8 -	4	100250445	100252599	2	2	1	0.391301	2.8315	0.00109624	0.104404
4.100252756.100254945.2.2.0	83730_Vamp8 -	4	100252756	100254945	2	2	1	0.451249	2.76812	0.00143249	0.120216
4.100783016.100820350.2.2.0	684322_Kcmf1 -	4	100783016	100820350	2	2	1	1.61877	-1.47841	0.000307767	0.05342
4.114883401.114884646.1.1.1	29167_Dctn1 +	4	114883401	114884646	1	1	1	-0.228569	4.49194	0.00543465	0.223341
4.115048655.115050489.1.1.1	297388_Bola3 +	4	115048655	115050489	1	1	1	0.331466	3.42154	0.00376116	0.187207
4.115408196.115408830.2.2.1	108350721_LOC108350721 -	4	115408196	115408830	2	2	1	1.28385	-1.54585	0.00465775	0.207573
4.115449258.115449371.2.2.1	297392_Tex261 -	4	115449258	115449371	2	2	1	0.285167	2.90819	0.0045902	0.206534
4.115449475.115450213.2.2.1	297392_Tex261 -	4	115449475	115450213	2	2	1	0.262228	2.84916	0.00632281	0.236287
4.115601774.115624886.1.1.1	312491_Zfp638 +	4	115601774	115624886	1	1	1	-0.620597	1.14357	0.000468188	0.0687685
4.115638274.115639668.1.1.1	312491_Zfp638 +	4	115638274	115639668	1	1	1	-0.360637	2.6481	0.00118613	0.108464
4.117849721.117851665.1.1.1	24171_Add2 +	4	117849721	117851665	1	1	1	-0.335579	2.91369	0.00322843	0.175497
4.118729460.118738088.1.1.1	500244_Aak1 +	4	118729460	118738088	1	1	1	-0.275349	3.72648	0.00402862	0.194765
4.118738198.118739433.1.1.1	500244_Aak1 +	4	118738198	118739433	1	1	1	-0.286053	3.53202	0.00565854	0.227079
4.118747048.118748685.1.1.1	500244_Aak1 +	4	118747048	118748685	1	1	1	-0.342148	3.80419	0.000860505	0.0923746
4.118817555.118820057.1.1.1	297416_Nfu1 +	4	118817555	118820057	1	1	1	0.35024	2.49924	0.00378246	0.187829
4.118998444.118998908.2.2.1	362393_Antxr1 -	4	118998444	118998908	2	2	1	0.555089	0.914572	0.00646607	0.238338
4.119007081.119018772.2.2.1	362393_Antxr1 -	4	119007081	119018772	2	2	1	0.585692	0.734099	0.00428402	0.199722
4.119064556.119077002.2.2.1	362393_Antxr1 -	4	119064556	119077002	2	2	1	0.679777	0.565443	0.00652912	0.239442
4.119077084.119078850.2.2.1	362393_Antxr1 -	4	119077084	119078850	2	2	1	0.69923	0.702764	0.00175693	0.132971
4.119083376.119103589.2.2.1	362393_Antxr1 -	4	119083376	119103589	2	2	1	0.521743	1.2608	0.00387797	0.190928
4.119103662.119108259.2.2.1	362393_Antxr1 -	4	119103662	119108259	2	2	1	0.75845	0.854244	0.000585631	0.0771751
4.119815283.119816296.1.1.1	297428_Copg1 +	4	119815283	119816296	1	1	1	-0.292954	3.96903	0.00122492	0.11023
4.119841424.119842017.1.1.1	500251_Hmces +	4	119841424	119842017	1	1	1	-0.563339	1.00796	0.0010491	0.101438
4.120136397.120137946.1.1.1	25159_Gata2 +	4	120136397	120137946	1	1	1	1.20158	-1.06632	0.000672735	0.082817
4.120785914.120786453.2.2.1	297433_Podxl2 -	4	120785914	120786453	2	2	1	0.399826	4.1491	0.00422692	0.198776
4.120788679.120792436.2.2.1	297433_Podxl2 -	4	120788679	120792436	2	2	0	0.337569	4.17165	0.00573315	0.228605
4.121239140.121240867.2.2.1	362398_Plxna1 -	4	121239140	121240867	2	2	1	-0.511744	1.63638	0.00624547	0.235389
4.123631590.123632892.1.1.1	171571_Grip2 +	4	123631590	123632892	1	1	1	0.506297	1.48591	0.00251315	0.15785
4.123642825.123645348.2.2.1	29464_Slc6a6 -	4	123642825	123645348	2	2	1	0.359384	2.24837	0.00539224	0.222771
4.123647815.123649112.2.2.1	29464_Slc6a6 -	4	123647815	123649112	2	2	1	0.420449	2.18987	0.00428798	0.199831
4.123652742.123656307.2.2.1	29464_Slc6a6 -	4	123652742	123656307	2	2	1	0.439943	1.46238	0.00233068	0.152431
4.124007769.124011918.1.1.1	50659_Nr2c2 +	4	124007769	124011918	1	1	0	-0.451545	2.30491	0.000431675	0.0655435
4.124016618.124018607.1.1.1	50659_Nr2c2 +	4	124016618	124018607	1	1	1	-0.384702	2.46945	0.000431145	0.0655435
4.124304125.124307217.2.2.1	312563_Prickle2 -	4	124304125	124307217	2	2	1	-0.419336	2.75519	0.000826775	0.0911924
4.124338176.124413271.2.2.1	312563_Prickle2 -	4	124338176	124413271	2	2	1	-0.613128	1.59391	6.31396e-05	0.0228165
4.125764189.125771759.2.2.1	500261_Magi1 -	4	125764189	125771759	2	2	1	-0.571391	0.978484	0.00190683	0.137791
4.130401234.130403228.1.1.1	25094_Mitf +	4	130401234	130403228	1	1	1	1.17224	-0.814902	0.00185423	0.136415
4.130414449.130417647.1.1.1	25094_Mitf +	4	130414449	130417647	1	1	1	1.00544	-0.202012	0.000544292	0.0742728
4.131453029.131511427.2.2.1	297480_Foxp1 -	4	131453029	131511427	2	2	1	-0.901783	-0.746445	0.00619394	0.234449
4.140362587.140372956.1.1.1	25262_Itpr1 +	4	140362587	140372956	1	1	1	-0.294478	3.51511	0.00299434	0.170483
4.140373044.140375239.1.1.1	25262_Itpr1 +	4	140373044	140375239	1	1	1	-0.283939	3.52986	0.0022491	0.149575
4.144668658.144677753.2.2.1	500287_Srgap3 -	4	144668658	144677753	2	2	1	-0.319532	3.17254	0.00469313	0.208058
4.145056891.145058995.1.1.1	297514_Setd5 +	4	145056891	145058995	1	1	1	-1.41605	-1.2286	0.000674279	0.082817
4.145248838.145249261.1.1.1	297516_Cpne9 +	4	145248838	145249261	1	1	1	0.596695	2.48493	0.00671467	0.241888
4.145436988.145437316.1.1.1	297520_Il17rc +	4	145436988	145437316	1	1	1	1.44822	-0.878906	8.69218e-05	0.027533
4.145439082.145439201.1.1.1	297520_Il17rc +	4	145439082	145439201	1	1	1	1.04616	-0.88713	0.00608753	0.232575
4.145809853.145859296.2.2.0	24215_Atp2b2 -	4	145809853	145859296	2	2	1	-0.379618	2.70689	0.00393132	0.192543
4.147151159.147155497.1.1.1	29179_Syn2 +	4	147151159	147155497	1	1	1	-0.272846	5.60824	0.0053979	0.222874
4.147157808.147158714.2.2.1	29179_Syn2 +;680130_Timp4 -	4	147157808	147158714	2	2	1	0.51246	2.38691	0.00456097	0.205659
4.147161801.147162964.2.2.1	29179_Syn2 +;680130_Timp4 -	4	147161801	147162964	2	2	1	0.6153	1.84164	0.00213715	0.145013
4.147191501.147194204.1.1.1	29179_Syn2 +	4	147191501	147194204	1	1	1	-0.284566	3.55375	0.00391684	0.191959
4.147715657.147717105.2.2.1	28298_Rpl32 -	4	147715657	147717105	2	2	1	0.255836	5.43873	0.00194196	0.138681
4.149882089.149882488.1.1.0	362425_Zfp637 +	4	149882089	149882488	1	1	1	0.505505	0.843514	0.00512212	0.217237
4.150177179.150184925.2.2.1	297554_Csgalnact2 -	4	150177179	150184925	2	2	1	-0.723845	-0.217093	0.00669439	0.24177
4.152271886.152273921.2.2.1	266806_Erc1 -	4	152271886	152273921	2	2	1	-0.401051	2.23603	0.00674645	0.242498
4.152282198.152297948.2.2.1	266806_Erc1 -	4	152282198	152297948	2	2	1	-0.348332	2.03797	0.00411202	0.196391
4.152304239.152308963.2.2.1	266806_Erc1 -	4	152304239	152308963	2	2	1	-0.399254	1.73151	0.00450675	0.204967
4.152922095.152925510.1.1.1	312678_Kdm5a +	4	152922095	152925510	1	1	0	-0.517918	1.124	0.00287783	0.167916
4.153344106.153345270.1.1.1	681896_Slc25a18 +	4	153344106	153345270	1	1	1	0.336457	2.83709	0.0019312	0.138402
4.153348644.153349071.1.1.1	681896_Slc25a18 +	4	153348644	153349071	1	1	1	0.289544	3.28085	0.00628885	0.236093
4.153559308.153571656.2.2.1	362427_Mical3 -	4	153559308	153571656	2	2	1	-0.586225	0.972967	0.000773393	0.0878315
4.153580210.153581478.2.2.1	362427_Mical3 -	4	153580210	153581478	2	2	1	-0.44955	1.33427	0.00234946	0.152607
4.153910632.153911293.1.1.1	171163_Slc6a13 +	4	153910632	153911293	1	1	1	0.442616	1.58613	0.00673173	0.242269
4.153911465.153911749.1.1.1	171163_Slc6a13 +	4	153911465	153911749	1	1	1	0.508844	1.62628	0.00287872	0.167916
4.153959785.153962400.2.2.1	404781_Iqsec3 -	4	153959785	153962400	2	2	1	-0.277874	3.59102	0.0056778	0.227364
4.157220016.157220664.1.1.1	362434_Lpcat3 +	4	157220016	157220664	1	1	1	0.393619	2.24588	0.00059068	0.0773218
4.157220752.157220846.1.1.1	362434_Lpcat3 +	4	157220752	157220846	1	1	1	0.352073	2.16435	0.00306346	0.171875
4.157625623.157625773.1.1.1	117535_Chd4 +	4	157625623	157625773	1	1	1	-0.243353	3.76223	0.00618777	0.23442
4.157678061.157679939.2.2.1	24383_Gapdh -	4	157678061	157679939	2	2	1	-0.214898	9.19922	0.00388363	0.191144
4.157679981.157680214.2.2.1	24383_Gapdh -	4	157679981	157680214	2	2	1	-0.218309	9.03262	0.00381503	0.188884
4.158209369.158209811.1.1.1	116669_Vwf +	4	158209369	158209811	1	1	1	0.350521	2.52173	0.00424538	0.199332
4.158218772.158219201.1.1.1	116669_Vwf +	4	158218772	158219201	1	1	1	0.53298	1.87651	0.000465525	0.0685117
4.159254261.159280824.2.2.1	64358_Kcna6 -	4	159254261	159280824	2	2	1	0.449701	3.49434	0.00102016	0.100103
4.170520366.170522947.1.1.1	312800_Atf7ip +	4	170520366	170522947	1	1	1	-0.342478	2.42507	0.00237265	0.153238
4.170857605.170858588.2.2.1	25333_Mgp -	4	170857605	170858588	2	2	1	0.343108	3.41004	0.003382	0.179409
4.174748420.174749124.1.1.1	246237_Plekha5 +	4	174748420	174749124	1	1	0	0.284776	3.10859	0.0030631	0.171875
4.174760410.174761788.1.1.1	246237_Plekha5 +	4	174760410	174761788	1	1	1	0.29834	2.94375	0.0024318	0.154924
4.175730059.175736572.1.1.1	84511_Slco1c1 +	4	175730059	175736572	1	1	1	0.345776	3.23145	0.00132914	0.115412
4.175730363.175736572.1.1.0	84511_Slco1c1 +	4	175730363	175736572	1	1	1	0.941731	-0.840622	0.00535995	0.221987
4.175752890.175759293.1.1.1	84511_Slco1c1 +	4	175752890	175759293	1	1	1	0.363805	3.65692	0.00183459	0.135668
4.175763748.175768112.1.1.1	84511_Slco1c1 +	4	175763748	175768112	1	1	1	0.438925	3.52401	7.84388e-06	0.00687909
4.175768298.175770045.1.1.1	84511_Slco1c1 +	4	175768298	175770045	1	1	1	0.319282	3.8295	0.00155453	0.124734
4.175770111.175773477.1.1.1	84511_Slco1c1 +	4	175770111	175773477	1	1	1	0.368013	3.84476	0.000164394	0.0391758
4.175773596.175776331.1.1.1	84511_Slco1c1 +	4	175773596	175776331	1	1	1	0.318385	3.63875	0.00111946	0.105387
4.179486819.179498533.2.2.1	24525_Kras -	4	179486819	179498533	2	2	1	-0.275419	3.73475	0.00417937	0.197781
4.180425891.180426462.2.2.1	81678_Itpr2 -	4	180425891	180426462	2	2	1	-0.592785	0.596672	0.00154265	0.124047
4.183578111.183604527.2.2.1	100365679_Dennd5b -	4	183578111	183604527	2	2	1	-0.773583	0.178855	0.00165559	0.129046
4.183679279.183690697.2.2.1	302032_Amn1 -	4	183679279	183690697	2	2	1	-0.439055	2.29797	0.000176126	0.041078
5.2634688.2635015.1.1.1	297755_Rpl7 +	5	2634688	2635015	1	1	1	0.232305	6.36415	0.00231667	0.151846
5.2635264.2635983.1.1.1	297755_Rpl7 +	5	2635264	2635983	1	1	1	0.354163	6.48787	6.54604e-06	0.00613934
5.2636194.2636460.1.1.1	297755_Rpl7 +	5	2636194	2636460	1	1	1	0.335289	5.06907	0.000506272	0.0712902
5.6012718.6012809.2.2.1	171396_Sulf1 -	5	6012718	6012809	2	2	1	0.830205	0.841833	0.00298261	0.170235
5.6018640.6019816.2.2.1	171396_Sulf1 -	5	6018640	6019816	2	2	1	0.82453	0.598646	0.00146963	0.121631
5.6019883.6020307.2.2.1	171396_Sulf1 -	5	6019883	6020307	2	2	1	0.86232	0.442779	0.00462502	0.207169
5.7811232.7814544.2.2.1	312912_Prex2 -	5	7811232	7814544	2	2	1	-0.30586	2.74553	0.00494277	0.212881
5.8703800.8708094.1.1.1	312915_Arfgef1 +	5	8703800	8708094	1	1	0	-0.453942	2.04584	0.00102128	0.100103
5.8978171.8979190.1.1.0	500392_Mcmdc2 -;102556004_LOC102556004 +	5	8978171	8979190	1	1	1	0.738673	-0.0410143	0.00558182	0.226324
5.8979303.8979498.1.1.1	500392_Mcmdc2 -;102556004_LOC102556004 +	5	8979303	8979498	1	1	1	0.396921	3.57154	0.000259146	0.0493961
5.8979564.8979714.1.1.1	500392_Mcmdc2 -;102556004_LOC102556004 +	5	8979564	8979714	1	1	1	0.35864	3.77172	0.000410232	0.0637253
5.9012379.9035348.2.2.1	500392_Mcmdc2 -	5	9012379	9035348	2	2	1	-0.813172	-0.446291	0.00384973	0.190162
5.9048785.9060005.2.2.1	171498_Sgk3 -	5	9048785	9060005	2	2	1	0.534754	1.63589	0.00264626	0.161801
5.9072219.9072333.2.2.1	171498_Sgk3 -	5	9072219	9072333	2	2	1	0.560925	1.02945	0.00518258	0.218074
5.9403706.9410793.2.2.1	362474_Adhfe1 -	5	9403706	9410793	2	2	1	0.338866	2.92489	0.00234964	0.152607
5.9416871.9418632.2.2.1	362474_Adhfe1 -	5	9416871	9418632	2	2	1	0.324795	2.3013	0.00675838	0.242535
5.12143702.12148903.2.2.1	366300_Pcmtd1 -	5	12143702	12148903	2	2	1	-0.927096	-0.472846	0.00544143	0.223341
5.12504509.12524944.2.2.1	266680_St18 -	5	12504509	12524944	2	2	1	-0.479767	1.24209	0.00288621	0.168145
5.12524976.12526911.2.2.1	266680_St18 -	5	12524976	12526911	2	2	1	-0.574475	1.21072	0.000818552	0.0907957
5.16385408.16387435.2.2.1	312946_Tmem68 -	5	16385408	16387435	2	2	1	-0.349102	2.52395	0.00194835	0.138823
5.16706265.16706539.2.2.1	122772_Rps20 -	5	16706265	16706539	2	2	1	0.254608	6.22959	0.00409026	0.195781
5.16706614.16706809.2.2.1	122772_Rps20 -	5	16706614	16706809	2	2	1	0.287972	6.49014	0.00119484	0.108629
5.16706910.16707098.2.2.1	122772_Rps20 -	5	16706910	16707098	2	2	1	0.263816	6.11796	0.00151849	0.123501
5.19500827.19500939.2.2.1	353233_Nsmaf -	5	19500827	19500939	2	2	1	0.459568	1.57254	0.000951371	0.0970112
5.21344909.21345631.2.2.1	297814_Car8 -	5	21344909	21345631	2	2	1	0.94401	-0.199851	0.00501455	0.214537
5.21930438.21930616.1.1.1	312974_Chd7 +	5	21930438	21930616	1	1	1	0.739727	0.0858509	0.00412558	0.196903
5.24297320.24299985.2.2.1	297821_Ndufaf6 -	5	24297320	24299985	2	2	1	0.608183	1.30384	0.00465499	0.207573
5.24904030.24904864.1.1.1	500410_RGD1559441 +	5	24904030	24904864	1	1	1	0.405452	1.50164	0.00417119	0.197545
5.25722361.25725288.1.1.0	679087_LOC679087 +	5	25722361	25725288	1	1	1	-1.34927	-1.22453	0.0011132	0.105194
5.27409439.27414804.1.1.1	362489_Runx1t1 +	5	27409439	27414804	1	1	1	-0.675764	0.982422	0.000121279	0.0327709
5.29574759.29577922.2.2.1	117543_Decr1 -	5	29574759	29577922	2	2	1	0.303404	2.87589	0.00516931	0.217845
5.29577996.29579699.2.2.1	117543_Decr1 -	5	29577996	29579699	2	2	1	0.33639	2.56375	0.00235498	0.152755
5.29587265.29587381.2.2.1	117543_Decr1 -	5	29587265	29587381	2	2	1	0.375845	2.56074	0.00172758	0.131993
5.43738144.43742287.1.1.1	171287_Epha7 +	5	43738144	43742287	1	1	1	-0.407686	1.78367	0.00219832	0.147506
5.48017106.48018544.1.1.1	362498_Mdn1 +	5	48017106	48018544	1	1	1	-0.492224	1.96781	0.000293881	0.0524672
5.48018684.48020050.1.1.1	362498_Mdn1 +	5	48018684	48020050	1	1	1	-0.429014	1.787	0.000934014	0.0965947
5.48028107.48028961.1.1.1	362498_Mdn1 +	5	48028107	48028961	1	1	1	-0.423569	1.45605	0.00378677	0.187981
5.50075593.50078285.1.1.1	297969_Rars2 +	5	50075593	50078285	1	1	1	-0.572163	0.365248	0.00514757	0.217333
5.50680610.50681104.2.2.1	313155_RGD1359108 -	5	50680610	50681104	2	2	1	-0.428733	1.39903	0.00441822	0.202624
5.56566373.56566682.1.1.1	362501_Topors -;102552818_LOC102552818 +	5	56566373	56566682	1	1	1	0.554565	1.23903	0.00362085	0.184366
5.56988152.56989312.2.2.1	259271_Aptx -	5	56988152	56989312	2	2	1	-0.441658	1.49764	0.00366559	0.185359
5.57030047.57032593.1.1.1	65028_Dnaja1 +	5	57030047	57032593	1	1	1	-0.201882	5.43848	0.00683848	0.244178
5.57059799.57061262.2.2.1	117541_Smu1 -	5	57059799	57061262	2	2	1	-0.387885	2.78069	0.000972486	0.0978181
5.57122775.57123181.2.2.1	24390_B4galt1 -	5	57122775	57123181	2	2	1	0.834066	-0.101546	0.0049548	0.213216
5.57446755.57446848.2.2.1	313167_Nol6 -	5	57446755	57446848	2	2	1	0.336696	3.50423	0.00243013	0.154924
5.57883873.57884275.2.2.1	500441_RGD1561916 -	5	57883873	57884275	2	2	1	0.678326	1.77287	0.000100341	0.0293904
5.57884363.57885825.2.2.1	500441_RGD1561916 -	5	57884363	57885825	2	2	1	0.757619	1.75878	1.44914e-05	0.00944885
5.57886056.57886248.2.2.1	500441_RGD1561916 -	5	57886056	57886248	2	2	1	0.563282	1.91924	0.00583527	0.229581
5.58012150.58012248.1.1.1	500442_Dnai1 +	5	58012150	58012248	1	1	1	1.07624	-0.365805	0.000119347	0.032542
5.58014959.58017707.1.1.1	500442_Dnai1 +	5	58014959	58017707	1	1	1	0.77883	0.166534	0.000638627	0.0802488
5.58158139.58158670.1.3.1	245983_Il11ra1 +	5	58158139	58158670	1	3	1	0.388086	2.44271	0.00222164	0.148488
5.58882144.58882229.1.1.1	684259_Rusc2 +	5	58882144	58882229	1	1	1	0.355385	3.26336	0.0015316	0.123888
5.59147728.59147820.2.2.1	362508_Spag8 -	5	59147728	59147820	2	2	1	0.849686	0.678852	0.00588559	0.230135
5.59148120.59148193.2.2.1	362508_Spag8 -	5	59148120	59148193	2	2	1	0.876854	0.52606	0.00283586	0.166856
5.59149475.59149566.2.2.1	362508_Spag8 -	5	59149475	59149566	2	2	1	0.962456	0.757413	0.0001567	0.0383984
5.59411368.59412778.1.1.1	313488_Reck +	5	59411368	59412778	1	1	1	0.424921	1.54788	0.004678	0.207822
5.59502276.59508697.1.1.1	83800_Clta +	5	59502276	59508697	1	1	1	0.346142	3.49955	0.000656733	0.0817796
5.60530624.60531490.1.1.1	680021_Grhpr +	5	60530624	60531490	1	1	1	0.30343	2.50533	0.00573952	0.228711
5.60656154.60658353.2.2.1	680080_Tomm5 -	5	60656154	60658353	2	2	1	0.26351	3.31915	0.00491262	0.212253
5.63197448.63200275.1.1.1	298068_Sec61b +	5	63197448	63200275	1	1	1	0.289653	3.18419	0.00262327	0.161099
5.68719915.68722899.1.1.1	362519_Smc2 +	5	68719915	68722899	1	1	1	-0.584793	0.786224	0.0015146	0.123415
5.68726300.68727455.1.1.1	362519_Smc2 +	5	68726300	68727455	1	1	1	-0.541393	0.909779	0.00386931	0.190726
5.68735026.68735910.1.1.1	362519_Smc2 +	5	68735026	68735910	1	1	1	-0.514354	1.15414	0.0064938	0.238807
5.68752462.68753772.1.1.1	362519_Smc2 +	5	68752462	68753772	1	1	1	-0.456079	1.44832	0.00491612	0.212343
5.72285612.72285718.2.2.1	114505_Klf4 -	5	72285612	72285718	2	2	1	0.718899	0.191632	0.00579207	0.229187
5.73586345.73587399.2.2.1	298019_Ctnnal1 -	5	73586345	73587399	2	2	1	0.818446	0.895048	6.56602e-05	0.0231147
5.73955767.73960553.2.2.1	298020_Tmem245 -	5	73955767	73960553	2	2	1	-0.761382	0.304505	0.00601539	0.231557
5.75604207.75617008.2.2.1	116744_Lpar1 -	5	75604207	75617008	2	2	1	0.721073	0.430255	0.00129255	0.113556
5.75996812.75999929.2.2.1	313196_RGD1306148 -	5	75996812	75999929	2	2	1	-0.34789	2.36438	0.00254639	0.158805
5.76526101.76529859.2.2.1	298031_Susd1 -	5	76526101	76529859	2	2	1	-1.33593	-1.60838	0.00364048	0.184456
5.78137914.78138564.2.2.1	362528_Fkbp15 -	5	78137914	78138564	2	2	1	0.356538	2.34418	0.00650124	0.238846
5.78138685.78139550.2.2.1	362528_Fkbp15 -	5	78138685	78139550	2	2	1	0.351903	2.16608	0.00575488	0.228766
5.78222620.78245475.1.1.1	362528_Fkbp15 -;171135_Slc31a1 +	5	78222620	78245475	1	1	1	0.694762	2.27427	0.000334285	0.0559383
5.78245648.78246044.1.1.1	171135_Slc31a1 +	5	78245648	78246044	1	1	1	0.571831	2.76197	0.000652436	0.0815064
5.78246118.78247614.1.1.1	171135_Slc31a1 +	5	78246118	78247614	1	1	1	0.534726	2.44297	0.00147191	0.121686
5.78247784.78248472.1.1.1	171135_Slc31a1 +	5	78247784	78248472	1	1	1	0.624909	1.97987	0.000827851	0.0911924
5.78334661.78337967.1.1.1	64027_Bspry +	5	78334661	78337967	1	1	1	0.397843	2.07765	0.000972499	0.0978181
5.78338067.78346603.1.1.1	64027_Bspry +	5	78338067	78346603	1	1	1	0.354525	2.44642	0.000517613	0.072142
5.78346835.78348309.1.1.1	64027_Bspry +	5	78346835	78348309	1	1	1	0.309931	2.28239	0.00675503	0.242535
5.78539034.78553850.1.1.1	54293_Rgs3 +	5	78539034	78553850	1	1	1	0.99779	1.24288	0.0046811	0.207822
5.79071368.79074795.1.1.1	298101_Col27a1 +	5	79071368	79074795	1	1	1	0.652881	2.07423	9.62991e-05	0.0288257
5.79074850.79084084.1.1.1	298101_Col27a1 +	5	79074850	79084084	1	1	1	0.673277	2.47325	4.71412e-05	0.0186043
5.79094112.79094711.1.1.1	298101_Col27a1 +	5	79094112	79094711	1	1	1	0.452555	2.48491	0.00514716	0.217333
5.79094766.79095115.1.1.1	298101_Col27a1 +	5	79094766	79095115	1	1	1	0.588383	1.55189	0.000297728	0.0527148
5.79095161.79097411.1.1.1	298101_Col27a1 +	5	79095161	79097411	1	1	1	0.652102	2.28109	5.80659e-06	0.00592379
5.79097466.79098499.1.1.1	298101_Col27a1 +	5	79097466	79098499	1	1	1	0.60137	2.39114	1.29538e-05	0.00899372
5.79098545.79102364.1.1.1	298101_Col27a1 +	5	79098545	79102364	1	1	1	0.633102	1.62628	0.000480844	0.0696049
5.79102419.79104305.1.1.1	298101_Col27a1 +	5	79102419	79104305	1	1	1	0.526214	2.46241	0.00180275	0.13417
5.79104351.79111073.1.1.1	298101_Col27a1 +	5	79104351	79111073	1	1	1	0.57568	2.27413	0.000613948	0.0784719
5.79119793.79121129.1.1.1	298101_Col27a1 +	5	79119793	79121129	1	1	1	0.512434	2.47122	0.00325747	0.176463
5.79130034.79131652.1.1.1	298101_Col27a1 +	5	79130034	79131652	1	1	1	0.608185	2.52405	2.60514e-05	0.0133649
5.79131707.79131944.1.1.1	298101_Col27a1 +	5	79131707	79131944	1	1	1	0.585959	2.32004	0.000102102	0.0297319
5.79131999.79136181.1.1.1	298101_Col27a1 +	5	79131999	79136181	1	1	1	0.478035	2.47681	0.00437841	0.201558
5.79139751.79139972.1.1.1	298101_Col27a1 +	5	79139751	79139972	1	1	1	0.522205	2.22226	0.000355839	0.0581942
5.79140027.79140792.1.1.1	298101_Col27a1 +	5	79140027	79140792	1	1	1	0.642723	2.52526	3.60634e-05	0.0160962
5.79140847.79141507.1.1.1	298101_Col27a1 +	5	79140847	79141507	1	1	1	0.633379	2.53281	6.44979e-05	0.0230299
5.79141562.79143146.1.1.1	298101_Col27a1 +	5	79141562	79143146	1	1	1	0.55364	2.32297	0.000162025	0.0391506
5.79143201.79144660.1.1.1	298101_Col27a1 +	5	79143201	79144660	1	1	1	0.493182	2.709	0.00135498	0.116907
5.79144715.79147654.1.1.1	298101_Col27a1 +	5	79144715	79147654	1	1	1	0.482378	2.80824	0.000547824	0.0746868
5.79151835.79152735.1.1.1	298101_Col27a1 +	5	79151835	79152735	1	1	1	0.460372	2.43594	0.00223224	0.148783
5.79155844.79156312.1.1.1	298101_Col27a1 +	5	79155844	79156312	1	1	1	0.528888	2.23117	0.00026957	0.0506599
5.79156367.79156589.1.1.1	298101_Col27a1 +	5	79156367	79156589	1	1	1	0.642924	2.46631	3.09764e-05	0.0146544
5.79156644.79157254.1.1.1	298101_Col27a1 +	5	79156644	79157254	1	1	1	0.466607	2.7693	0.000551307	0.0748391
5.79157492.79157783.1.1.1	298101_Col27a1 +	5	79157492	79157783	1	1	1	0.526409	2.83105	0.000495195	0.0705531
5.79157892.79158585.1.1.1	298101_Col27a1 +	5	79157892	79158585	1	1	1	0.424637	2.68697	0.00492894	0.21274
5.79160925.79161343.1.1.1	298101_Col27a1 +	5	79160925	79161343	1	1	1	0.536213	2.58608	0.000858533	0.0922951
5.79161407.79161841.1.1.1	298101_Col27a1 +	5	79161407	79161841	1	1	1	0.450227	2.6959	0.00321267	0.175198
5.79161896.79162022.1.1.1	298101_Col27a1 +	5	79161896	79162022	1	1	1	0.498572	2.74374	0.000836114	0.0911924
5.79163389.79164974.1.1.1	298101_Col27a1 +	5	79163389	79164974	1	1	1	0.517504	2.27262	0.00356142	0.183143
5.79165041.79165778.1.1.1	298101_Col27a1 +	5	79165041	79165778	1	1	1	0.498262	2.74618	0.000767971	0.0875154
5.79165951.79167429.1.1.1	298101_Col27a1 +	5	79165951	79167429	1	1	1	0.614724	2.39277	8.34544e-05	0.027136
5.79167540.79169030.1.1.1	298101_Col27a1 +	5	79167540	79169030	1	1	1	0.515502	2.82637	0.000191144	0.042784
5.79187571.79187808.2.2.1	362530_Akna -	5	79187571	79187808	2	2	1	0.8901	-0.187442	0.00040988	0.0637253
5.79190776.79191022.2.2.1	362530_Akna -	5	79190776	79191022	2	2	1	0.952942	-0.031415	0.000565757	0.0758265
5.79197202.79197307.2.2.1	362530_Akna -	5	79197202	79197307	2	2	1	0.688348	0.243539	0.00558618	0.226356
5.79197469.79198824.2.2.1	362530_Akna -	5	79197469	79198824	2	2	1	0.718213	-0.267267	0.00433953	0.200795
5.99430688.99432363.2.2.1	29365_Mpdz -	5	99430688	99432363	2	2	1	-0.326122	2.9501	0.0045473	0.205491
5.99453944.99457721.2.2.1	29365_Mpdz -	5	99453944	99457721	2	2	1	-0.5938	1.3563	0.000313508	0.0539792
5.99457833.99460496.2.2.1	29365_Mpdz -	5	99457833	99460496	2	2	1	-0.440889	1.99163	0.00236623	0.153058
5.99460675.99465649.2.2.1	29365_Mpdz -	5	99460675	99465649	2	2	1	-0.531976	2.1579	1.25937e-05	0.00886682
5.99465743.99468246.2.2.1	29365_Mpdz -	5	99465743	99468246	2	2	1	-0.326436	2.43635	0.00466219	0.207573
5.99468352.99470863.2.2.1	29365_Mpdz -	5	99468352	99470863	2	2	1	-0.475628	1.83867	0.00045531	0.0678743
5.99495182.99498514.2.2.1	29365_Mpdz -	5	99495182	99498514	2	2	1	-0.382694	2.03602	0.00177561	0.133517
5.99499620.99501401.2.2.1	29365_Mpdz -	5	99499620	99501401	2	2	1	-0.399251	1.88866	0.00259422	0.160168
5.99501509.99504530.2.2.1	29365_Mpdz -	5	99501509	99504530	2	2	1	-0.46163	1.91371	0.000507292	0.0713056
5.100977902.100983064.2.2.1	298184_Zdhhc21 -	5	100977902	100983064	2	2	1	-0.948597	-0.476498	0.0026911	0.163016
5.105183991.105185996.1.1.1	313340_Dennd4c +	5	105183991	105185996	1	1	1	0.523875	1.38659	0.00367244	0.185561
5.105186243.105187242.1.1.1	313340_Dennd4c +	5	105186243	105187242	1	1	1	0.561929	1.40665	0.000396658	0.0628944
5.113566381.113566858.2.2.1	116645_Plaa -	5	113566381	113566858	2	2	1	-0.35619	1.92279	0.0040381	0.194796
5.117743767.117746567.2.2.1	313388_Dock7 -	5	117743767	117746567	2	2	1	-0.599959	0.745199	0.00126491	0.112179
5.118696523.118701968.1.3.1	362549_Efcab7 +	5	118696523	118701968	1	3	1	0.847343	-0.282719	0.00305655	0.171875
5.118705594.118706531.1.1.1	362549_Efcab7 +	5	118705594	118706531	1	1	1	0.924917	-0.0431409	0.000334366	0.0559383
5.119696990.119727841.1.1.1	298267_Cachd1 +	5	119696990	119727841	1	1	1	-0.605753	0.860026	0.00367423	0.185589
5.120010015.120011857.2.2.1	84598_Jak1 -	5	120010015	120011857	2	2	1	-0.309775	3.93169	0.000345192	0.0569499
5.120456988.120458307.1.1.1	313409_Dnajc6 +	5	120456988	120458307	1	1	1	-0.252798	4.56501	0.00119123	0.108533
5.120581670.120584056.1.1.1	24536_Lepr +	5	120581670	120584056	1	1	1	0.912301	-0.213026	0.00384574	0.190028
5.120612440.120614860.1.1.1	24536_Lepr +	5	120612440	120614860	1	1	1	0.587636	0.626978	0.00592879	0.230902
5.122476894.122483374.1.1.1	313413_Sgip1 +	5	122476894	122483374	1	1	1	-0.283437	2.73738	0.00632756	0.236287
5.125982998.125985012.1.1.1	313427_Usp24 +	5	125982998	125985012	1	1	1	-0.570054	0.620695	0.00510787	0.216903
5.126954462.126959689.1.1.1	298312_Yipf1 +	5	126954462	126959689	1	1	1	0.363431	2.6455	0.000200315	0.0434742
5.127435951.127443481.1.1.1	362558_Lrp8 +	5	127435951	127443481	1	1	1	0.381587	1.59445	0.00660845	0.240515
5.127450303.127451480.1.1.1	362558_Lrp8 +	5	127450303	127451480	1	1	1	0.890713	0.414025	0.000469132	0.068787
5.127457691.127457916.1.1.1	362558_Lrp8 +	5	127457691	127457916	1	1	1	0.461701	2.33885	0.000702115	0.0844201
5.127458057.127459438.1.1.1	362558_Lrp8 +	5	127458057	127459438	1	1	1	0.519433	2.2275	0.000508009	0.0713339
5.127461874.127464367.1.1.1	362558_Lrp8 +	5	127461874	127464367	1	1	1	0.409681	2.59979	0.000328008	0.055363
5.127468861.127472067.1.1.1	362558_Lrp8 +	5	127468861	127472067	1	1	1	0.391321	1.74576	0.00312777	0.173228
5.127648939.127651546.2.2.1	25541_Scp2 -	5	127648939	127651546	2	2	1	0.254566	5.18128	0.00464789	0.207511
5.128136349.128147083.1.1.1	313481_Zcchc11 +	5	128136349	128147083	1	1	1	0.558901	0.808537	0.00441387	0.202622
5.129112827.129112827.0.0.1	100364162_Rnf11l1 -	5	129112827	129112827	1	0	1	0.342626	2.93407	0.000578686	0.0766642
5.135447242.135447538.2.2.1	298441_Nasp -	5	135447242	135447538	2	2	1	-0.504499	2.08696	0.000955638	0.0970537
5.135447668.135448350.2.2.1	298441_Nasp -	5	135447668	135448350	2	2	1	-0.435935	2.30992	0.00239206	0.153951
5.135855666.135856398.2.2.1	29421_Urod -	5	135855666	135856398	2	2	1	0.355065	2.83927	0.000934796	0.0965947
5.135856664.135856786.2.2.1	29421_Urod -	5	135856664	135856786	2	2	1	0.337932	2.85336	0.00322869	0.175497
5.136021097.136021441.2.2.1	65136_Rps8 -	5	136021097	136021441	2	2	1	0.330407	6.40889	0.000140284	0.0356498
5.136021572.136021757.2.2.1	65136_Rps8 -	5	136021572	136021757	2	2	1	0.213423	7.29036	0.00169749	0.130816
5.136021934.136022415.2.2.1	65136_Rps8 -	5	136021934	136022415	2	2	1	0.225386	7.01588	0.00300121	0.170615
5.136112566.136124424.1.1.1	313529_Tmem53 +	5	136112566	136124424	1	1	1	0.751155	0.0744805	0.00397195	0.193565
5.136135785.136143121.2.2.1	500532_Rnf220 -	5	136135785	136143121	2	2	1	0.241676	4.39602	0.00398564	0.193874
5.136143255.136143587.2.2.1	500532_Rnf220 -	5	136143255	136143587	2	2	1	0.401509	1.9048	0.00349016	0.181424
5.136143710.136146750.2.2.1	500532_Rnf220 -	5	136143710	136146750	2	2	1	0.309941	4.25569	0.00461945	0.206981
5.136719436.136719705.2.2.1	298451_Atp6v0b -	5	136719436	136719705	2	2	1	0.269171	5.20006	0.00118923	0.108533
5.137264035.137264134.2.2.1	64515_Cdc20 -	5	137264035	137264134	2	2	1	-1.05026	-1.25863	0.00618159	0.234336
5.138180104.138181332.1.1.1	24778_Slc2a1 +	5	138180104	138181332	1	1	1	0.287408	3.34969	0.00525228	0.219471
5.138320137.138320570.2.2.1	500538_Ybx1 -	5	138320137	138320570	2	2	1	0.263366	5.08992	0.00175982	0.132971
5.138350231.138352895.2.2.1	366461_Ppih -	5	138350231	138352895	2	2	1	-1.49744	-1.1705	0.00108422	0.103982
5.138373010.138373315.2.2.1	362580_Ccdc30 -	5	138373010	138373315	2	2	1	0.46927	2.25133	0.00404756	0.195049
5.139966175.139967330.1.1.1	362584_Col9a2 +	5	139966175	139967330	1	1	1	0.460945	1.2565	0.00558238	0.226324
5.139968028.139968350.1.1.1	362584_Col9a2 +	5	139968028	139968350	1	1	1	0.573042	1.43218	0.00120316	0.109062
5.139968737.139968821.1.1.1	362584_Col9a2 +	5	139968737	139968821	1	1	1	0.411996	1.95223	0.00596927	0.23095
5.140644682.140644773.2.2.1	298504_Mfsd2a -	5	140644682	140644773	2	2	1	0.433202	1.52562	0.00640686	0.2376
5.140645370.140645462.2.2.1	298504_Mfsd2a -	5	140645370	140645462	2	2	1	0.460678	1.22215	0.00607277	0.232325
5.144459773.144465115.2.2.1	313594_Ago1 -	5	144459773	144465115	2	2	1	-0.407691	1.92226	0.00373427	0.186639
5.144471330.144471548.2.2.1	313594_Ago1 -	5	144471330	144471548	2	2	0	-0.395611	1.60331	0.00707533	0.248786
5.144835813.144837996.1.1.1	100294508_LOC100294508 +	5	144835813	144837996	1	1	1	0.313152	2.79863	0.00356028	0.183143
5.145080068.145080068.0.0.1	252855_Sfpq +	5	145080068	145080068	1	0	1	-0.649427	0.512101	0.00670818	0.241886
5.145080117.145080117.0.0.1	252855_Sfpq +	5	145080117	145080117	1	0	1	-0.809032	1.1073	3.53767e-06	0.0044275
5.145264540.145264878.1.1.1	286923_Dlgap3 +	5	145264540	145264878	1	1	1	0.28615	4.22274	0.00406427	0.195216
5.145264952.145277838.1.1.1	286923_Dlgap3 +	5	145264952	145277838	1	1	1	0.35495	4.25425	0.00163736	0.128147
5.145301486.145302492.1.1.1	286923_Dlgap3 +	5	145301486	145302492	1	1	1	0.353531	4.06228	0.00290822	0.168458
5.145302585.145302909.1.1.1	286923_Dlgap3 +	5	145302585	145302909	1	1	1	0.412846	4.35971	8.78182e-05	0.027663
5.145303054.145303667.1.1.1	286923_Dlgap3 +	5	145303054	145303667	1	1	1	0.306584	4.35121	0.00597983	0.23095
5.147358200.147363510.2.2.1	500551_S100pbp -	5	147358200	147363510	2	2	1	1.00314	-0.399051	0.0034776	0.181218
5.147797565.147797836.2.2.1	682390_Eif3i -	5	147797565	147797836	2	2	1	0.326596	3.84052	0.0034229	0.180493
5.147811035.147811306.1.1.1	682404_Tmem234 +	5	147811035	147811306	1	1	1	0.592672	1.12881	0.000534285	0.0732406
5.148271847.148271921.1.1.1	366474_Col16a1 +	5	148271847	148271921	1	1	1	0.331938	2.50742	0.00646592	0.238338
5.148278405.148278881.1.1.1	366474_Col16a1 +	5	148278405	148278881	1	1	1	0.391171	2.09159	0.00436184	0.201087
5.148284181.148288202.1.1.1	366474_Col16a1 +	5	148284181	148288202	1	1	1	0.376255	2.33395	0.00454258	0.205439
5.148292627.148294315.1.1.1	366474_Col16a1 +	5	148292627	148294315	1	1	1	0.389886	2.48798	0.000750332	0.0870347
5.148294919.148295422.1.1.1	366474_Col16a1 +	5	148294919	148295422	1	1	1	0.361461	3.12747	0.00226882	0.150286
5.148303792.148305603.1.1.1	366474_Col16a1 +	5	148303792	148305603	1	1	1	0.342378	3.04315	0.000679932	0.0833067
5.148305640.148307014.1.1.1	366474_Col16a1 +	5	148305640	148307014	1	1	1	0.314242	3.25953	0.00297325	0.170029
5.148384210.148384426.2.2.1	94174_Tinagl1 -	5	148384210	148384426	2	2	1	0.61916	1.13375	0.00366959	0.185479
5.148847693.148868268.1.1.1	362609_Pum1 +	5	148847693	148868268	1	1	1	-0.445879	1.80534	0.00314404	0.173564
5.150494393.150499376.2.2.0	65241_Trnau1ap -	5	150494393	150499376	2	2	1	0.523822	0.808229	0.00315237	0.173742
5.151374002.151374965.1.1.1	313024_Wasf2 +	5	151374002	151374965	1	1	1	-0.506168	1.51796	0.00165679	0.129072
5.151624201.151624665.1.1.1	24782_Slc9a1 +	5	151624201	151624665	1	1	1	0.3532	2.34187	0.00426186	0.199461
5.152343166.152343568.1.1.1	192207_Ubxn11 +	5	152343166	152343568	1	1	1	0.662352	0.987248	0.000732809	0.086175
5.152343624.152343989.1.1.1	192207_Ubxn11 +	5	152343624	152343989	1	1	1	0.918631	0.781325	2.13674e-07	0.00078494
5.152344061.152346454.1.1.1	192207_Ubxn11 +	5	152344061	152346454	1	1	1	0.818581	0.253719	0.000171017	0.0405806
5.152346582.152353280.1.1.1	192207_Ubxn11 +	5	152346582	152353280	1	1	0	0.620501	1.05377	0.000770392	0.0876819
5.152353777.152354712.1.1.1	192207_Ubxn11 +	5	152353777	152354712	1	1	0	0.489892	1.5281	0.00104737	0.101438
5.152755215.152755697.2.2.1	362624_Sepn1 -	5	152755215	152755697	2	2	0	0.360742	2.09524	0.00193547	0.138547
5.153698859.153700220.2.2.1	313620_Srrm1 -	5	153698859	153700220	2	2	0	-0.535886	1.35664	0.0036154	0.184366
5.153700337.153700771.2.2.1	313620_Srrm1 -	5	153700337	153700771	2	2	1	-0.263502	4.00976	0.00268848	0.163016
5.153703570.153708067.2.2.1	313620_Srrm1 -	5	153703570	153708067	2	2	1	-0.312323	3.27442	0.00108958	0.104143
5.153873134.153877329.1.1.1	500566_Stpg1 +	5	153873134	153877329	1	1	1	1.1356	-0.0329743	0.000208206	0.0440992
5.153884533.153887350.1.1.1	500566_Stpg1 +	5	153884533	153887350	1	1	1	0.960941	0.565494	1.32584e-05	0.00901608
5.154277415.154280410.1.1.1	24375_Fuca1 +	5	154277415	154280410	1	1	1	0.367306	3.35593	0.00190172	0.137647
5.154284317.154286325.1.1.1	24375_Fuca1 +	5	154284317	154286325	1	1	1	0.505745	2.7807	1.59597e-05	0.00997263
5.154391247.154392146.2.2.1	362631_Rpl11 -	5	154391247	154392146	2	2	1	0.26842	6.15505	0.000602532	0.077792
5.154392279.154392477.2.2.1	362631_Rpl11 -	5	154392279	154392477	2	2	1	0.274572	6.29128	0.000204191	0.043871
5.154392585.154393530.2.2.1	362631_Rpl11 -	5	154392585	154393530	2	2	1	0.220522	6.15125	0.00661024	0.240515
5.154490138.154490650.1.1.1	25585_Id3 +	5	154490138	154490650	1	1	1	0.365363	3.91149	6.61266e-05	0.0231797
5.155693206.155702727.2.2.1	64465_Cdc42 -	5	155693206	155702727	2	2	1	0.287098	4.99358	0.000778249	0.0882841
5.155893293.155893378.1.1.1	313641_Hspg2 +	5	155893293	155893378	1	1	1	0.807184	-0.00603093	0.00314142	0.173521
5.155896269.155897833.1.1.1	313641_Hspg2 +	5	155896269	155897833	1	1	1	0.70368	-0.0490034	0.00671467	0.241888
5.155899787.155900231.1.1.1	313641_Hspg2 +	5	155899787	155900231	1	1	1	1.34835	-0.575632	0.000201388	0.0435809
5.155905435.155905515.1.1.1	313641_Hspg2 +	5	155905435	155905515	1	1	1	0.818518	0.0619787	0.00433861	0.200795
5.155905888.155906002.1.1.1	313641_Hspg2 +	5	155905888	155906002	1	1	1	0.897872	0.13845	0.0019814	0.139957
5.156655522.156656258.1.1.1	500571_Kif17 +	5	156655522	156656258	1	1	1	0.653641	0.0647914	0.00474252	0.209368
5.156677934.156679458.2.2.0	298575_Pink1 -	5	156677934	156679458	2	2	1	0.271668	5.03702	0.000463959	0.0684828
5.156679696.156679905.2.2.0	298575_Pink1 -	5	156679696	156679905	2	2	1	0.339097	4.73297	1.13099e-05	0.00831429
5.156680034.156681598.2.2.0	298575_Pink1 -	5	156680034	156681598	2	2	1	0.238797	4.53163	0.00659137	0.240419
5.156681763.156682183.2.2.0	298575_Pink1 -	5	156681763	156682183	2	2	1	0.222055	5.09486	0.00426834	0.199461
5.156682878.156683570.2.2.1	298575_Pink1 -	5	156682878	156683570	2	2	1	0.306657	4.46557	0.00153443	0.123888
5.156683856.156688835.2.2.1	298575_Pink1 -	5	156683856	156688835	2	2	1	0.205307	4.72481	0.00654147	0.239552
5.156876881.156878252.1.1.1	287005_Camk2n1 +	5	156876881	156878252	1	1	1	0.192365	7.0601	0.00575369	0.228766
5.157528151.157535534.2.2.1	50594_Nbl1 -	5	157528151	157535534	2	2	1	0.373663	3.05601	0.00550416	0.224733
5.157547084.157548095.2.2.1	362641_Minos1 -	5	157547084	157548095	2	2	0	0.404408	5.31528	6.68041e-06	0.00617418
5.157548206.157548965.2.2.1	362641_Minos1 -	5	157548206	157548965	2	2	1	0.410572	4.8198	1.56154e-05	0.0099154
5.157549014.157573064.2.2.1	362641_Minos1 -	5	157549014	157573064	2	2	1	0.381731	4.56666	4.56488e-05	0.0185077
5.157875513.157875709.1.1.1	313658_Ubr4 +	5	157875513	157875709	1	1	1	-0.544241	1.27534	0.000620087	0.0787405
5.157888557.157888923.1.1.1	313658_Ubr4 +	5	157888557	157888923	1	1	1	-0.499937	1.97861	0.000107243	0.0304237
5.157891222.157891984.1.1.1	313658_Ubr4 +	5	157891222	157891984	1	1	1	-0.444056	1.52114	0.00594518	0.230936
5.159449035.159454108.1.1.1	29511_Padi2 +	5	159449035	159454108	1	1	1	-0.38468	1.97286	0.00500849	0.214358
5.159454288.159454848.1.1.1	29511_Padi2 +	5	159454288	159454848	1	1	1	-0.418721	2.45012	0.00257961	0.159824
5.159557608.159558586.2.2.1	313663_Crocc -	5	159557608	159558586	2	2	1	0.595303	0.992199	0.0011143	0.105232
5.159564558.159564992.2.2.1	313663_Crocc -	5	159564558	159564992	2	2	1	0.691544	0.799282	0.000619109	0.0787405
5.160036222.160037223.2.2.1	690911_Spen -	5	160036222	160037223	2	2	1	-0.647625	0.700302	0.00619184	0.234429
5.160346156.160350922.2.2.1	362652_Dnajc16 -	5	160346156	160350922	2	2	1	-0.31798	2.21732	0.00336966	0.179197
5.164954232.164954874.1.1.1	313702_Mad2l2 +	5	164954232	164954874	1	1	1	0.58204	0.994001	0.00337452	0.179197
5.166061135.166061987.2.2.1	117548_Kif1b -	5	166061135	166061987	2	2	1	-0.22792	4.70619	0.00300085	0.170615
5.166062095.166062547.2.2.1	117548_Kif1b -	5	166062095	166062547	2	2	1	-0.215746	4.94399	0.00460808	0.206893
5.166078455.166079937.2.2.1	117548_Kif1b -	5	166078455	166079937	2	2	1	-0.269642	4.17636	0.00463391	0.207257
5.167147292.167147789.1.1.1	65197_Slc2a5 +	5	167147292	167147789	1	1	1	-0.958856	-0.776921	0.0027382	0.16397
5.167672536.167673666.2.2.1	246258_Slc45a1 -	5	167672536	167673666	2	2	1	0.371919	2.27749	0.00618125	0.234336
5.168100226.168104232.2.2.1	78962_Per3 -	5	168100226	168104232	2	2	1	-0.543026	1.62859	0.00205928	0.142535
5.168112640.168114561.2.2.1	78962_Per3 -	5	168112640	168114561	2	2	0	-0.605081	0.813188	0.000985709	0.0984835
5.168121545.168122365.2.2.1	78962_Per3 -	5	168121545	168122365	2	2	0	-0.653718	1.10566	0.000363155	0.0592614
5.169413848.169439791.1.1.0	26759_Acot7 +	5	169413848	169439791	1	1	1	1.07975	-1.29883	0.00434846	0.201087
5.169541467.169541576.1.1.1	691589_Chd5 +	5	169541467	169541576	1	1	1	-0.412146	3.46879	0.0013385	0.115895
5.172660574.172660762.2.2.1	25522_Prkcz -	5	172660574	172660762	2	2	1	0.259323	4.90283	0.000513017	0.0717683
5.172667073.172667467.2.2.1	25522_Prkcz -	5	172667073	172667467	2	2	0	0.307109	4.22548	0.00018153	0.0417366
5.172667548.172668428.2.2.1	25522_Prkcz -	5	172667548	172668428	2	2	1	0.265412	4.15593	0.00432996	0.200663
5.172668549.172671256.2.2.1	25522_Prkcz -	5	172668549	172671256	2	2	1	0.247985	4.3837	0.00149632	0.123026
5.172686930.172689674.2.2.1	25522_Prkcz -	5	172686930	172689674	2	2	1	0.256329	4.33022	0.0036882	0.185707
5.172979470.172979652.1.1.1	24400_Gnb1 +	5	172979470	172979652	1	1	1	0.279285	3.79118	0.00321542	0.175257
5.173083697.173083782.2.2.1	474147_Mib2 -	5	173083697	173083782	2	2	1	0.282138	2.99902	0.00340609	0.179987
5.173184425.173188493.1.1.1	100362471_Tmem240 +	5	173184425	173188493	1	1	1	0.325454	2.33778	0.00596764	0.23095
5.173303542.173303628.1.1.1	83721_Dvl1 +	5	173303542	173303628	1	1	1	0.39648	2.31481	0.00105725	0.102095
6.1252567.1255302.2.2.1	29149_Strn -	6	1252567	1255302	2	2	1	-0.416309	2.33205	0.00174185	0.132464
6.1534649.1534927.1.1.1	298748_Ndufaf7 +	6	1534649	1534927	1	1	1	-0.371349	2.55588	0.00104203	0.101145
6.2948947.2951035.2.2.1	366532_Dhx57 -	6	2948947	2951035	2	2	1	-0.37324	2.31119	0.00443461	0.202943
6.6427905.6431901.1.1.1	313860_Pkdcc +	6	6427905	6431901	1	1	1	1.10431	-0.292523	0.000102347	0.0297455
6.6433143.6433704.1.1.1	313860_Pkdcc +	6	6433143	6433704	1	1	0	0.745771	0.357968	0.00142346	0.119928
6.6433785.6434126.1.1.1	313860_Pkdcc +	6	6433785	6434126	1	1	1	0.742399	0.631249	0.000746765	0.0869141
6.6434232.6435741.1.1.1	313860_Pkdcc +	6	6434232	6435741	1	1	1	0.941985	0.338006	0.000282785	0.0517805
6.6435916.6436121.1.1.1	313860_Pkdcc +	6	6435916	6436121	1	1	1	0.594742	1.00649	0.00124425	0.111153
6.6697865.6701216.2.2.0	298762_Cox7a2l -	6	6697865	6701216	2	2	1	0.353996	1.92521	0.00455771	0.205627
6.7017287.7028224.1.1.0	100362346_Mta3 +	6	7017287	7028224	1	1	1	0.553445	0.73145	0.00336004	0.179004
6.11075071.11080003.2.2.1	50663_Calm2 -	6	11075071	11080003	2	2	1	-0.586913	3.38774	0.000122919	0.0330355
6.11673579.11679342.2.2.1	301674_Fbxo11 -	6	11673579	11679342	2	2	1	-0.58506	1.46882	0.00059373	0.0774176
6.12279642.12280324.1.1.1	362697_Ppp1r21 +	6	12279642	12280324	1	1	1	-0.336567	2.33748	0.0039133	0.191917
6.14755200.14758345.2.2.0	60391_Nrxn1 -	6	14755200	14758345	2	2	1	-0.430113	2.06542	0.000960986	0.0973137
6.15083647.15085786.2.2.1	60391_Nrxn1 -	6	15083647	15085786	2	2	1	-0.386432	1.70315	0.00426919	0.199461
6.15085805.15189770.2.2.1	60391_Nrxn1 -	6	15085805	15189770	2	2	1	-0.460413	1.73785	0.000718428	0.0854919
6.22879001.23018302.1.1.1	266802_Alk +	6	22879001	23018302	1	1	1	-1.02238	-0.928623	0.00671071	0.241888
6.23085761.23102548.1.3.1	266802_Alk +	6	23085761	23102548	1	3	0	-0.835851	-0.44397	0.00594273	0.230936
6.23377000.23381534.2.2.1	313892_Fam179a -	6	23377000	23381534	2	2	1	1.22704	-0.902698	0.000556907	0.075309
6.26237451.26239815.2.2.1	298805_Slc4a1ap -	6	26237451	26239815	2	2	1	-0.304491	3.16828	0.00166095	0.129262
6.26272032.26272627.2.2.1	688393_Gpn1 -	6	26272032	26272627	2	2	1	-0.429175	1.27498	0.00541061	0.222916
6.26571819.26571963.0.0.1	313914_Gtf3c2 +	6	26571819	26571963	1	0	1	0.425074	1.84989	0.00466451	0.207573
6.27425439.27427234.2.2.1	362712_Drc1 -	6	27425439	27427234	2	2	1	0.665859	1.33871	8.90905e-05	0.0277951
6.27427338.27427678.2.2.1	362712_Drc1 -	6	27427338	27427678	2	2	1	0.798284	1.37547	3.9263e-06	0.00474851
6.27427823.27428350.2.2.1	362712_Drc1 -	6	27427823	27428350	2	2	1	0.717762	2.28221	6.84865e-06	0.00622468
6.27430982.27431080.2.2.0	362712_Drc1 -	6	27430982	27431080	2	2	1	0.796579	0.715455	0.00145369	0.121073
6.27431120.27431466.2.2.1	362712_Drc1 -	6	27431120	27431466	2	2	1	0.595163	1.78011	0.000305315	0.0532408
6.27431557.27432534.2.2.1	362712_Drc1 -	6	27431557	27432534	2	2	1	0.746649	1.23656	0.000152023	0.0374929
6.27432648.27434539.2.2.1	362712_Drc1 -	6	27432648	27434539	2	2	1	0.617337	1.1577	0.000203816	0.0438531
6.27434776.27435262.2.2.1	362712_Drc1 -	6	27434776	27435262	2	2	1	0.731237	1.6433	9.6573e-07	0.00206897
6.27435398.27435627.2.2.1	362712_Drc1 -	6	27435398	27435627	2	2	1	0.540494	1.72364	0.000860036	0.0923746
6.27435768.27442277.2.2.1	362712_Drc1 -	6	27435768	27442277	2	2	1	0.655707	1.88852	7.75873e-07	0.00179008
6.27446649.27449740.2.2.1	362712_Drc1 -	6	27446649	27449740	2	2	1	0.597068	1.8261	0.00116618	0.107261
6.27449854.27450741.2.2.1	362712_Drc1 -	6	27449854	27450741	2	2	1	0.670269	1.74824	0.000611442	0.0783727
6.27450830.27459838.2.2.1	362712_Drc1 -	6	27450830	27459838	2	2	1	0.461108	2.07	0.000761407	0.0874815
6.28731977.28733206.2.2.1	313929_Ncoa1 -	6	28731977	28733206	2	2	1	-0.291474	2.55417	0.00445848	0.203601
6.28775183.28785582.2.2.1	313929_Ncoa1 -	6	28775183	28785582	2	2	1	-0.354599	2.70135	0.00523193	0.219106
6.30924709.30933480.1.1.1	108348366_LOC108348366 +	6	30924709	30933480	1	1	1	1.38402	-1.03929	9.74235e-05	0.029
6.33683171.33683685.2.2.0	102550621_LOC102550621 -	6	33683171	33683685	2	2	1	0.648852	1.2389	0.00053163	0.0729432
6.34056257.34056342.1.1.1	298875_Laptm4a +	6	34056257	34056342	1	1	1	0.224534	5.80786	0.0057996	0.229278
6.34056466.34057585.1.1.1	298875_Laptm4a +	6	34056466	34057585	1	1	1	0.208307	6.4815	0.00485082	0.211318
6.34057682.34058085.1.1.1	298875_Laptm4a +	6	34057682	34058085	1	1	1	0.228806	6.26259	0.00229465	0.151063
6.36964204.36964657.1.1.1	313961_Smc6 +	6	36964204	36964657	1	1	1	-0.473804	2.57329	1.71244e-05	0.0103971
6.36964837.36965464.1.1.1	313961_Smc6 +	6	36964837	36965464	1	1	1	-0.407597	1.76006	0.00238208	0.153649
6.37555249.37597975.1.1.1	298890_Fam49a +	6	37555249	37597975	1	1	1	-0.456002	2.73169	0.00126792	0.112287
6.42246377.42251311.1.1.1	25537_Rock2 +	6	42246377	42251311	1	1	1	-0.395477	3.32501	0.00125322	0.111604
6.42251457.42253539.1.1.1	25537_Rock2 +	6	42251457	42253539	1	1	1	-0.380777	3.01855	0.00451382	0.20498
6.42255611.42256272.1.1.1	25537_Rock2 +	6	42255611	42256272	1	1	1	-0.338906	3.42182	0.00620057	0.234521
6.42256433.42257966.1.1.1	25537_Rock2 +	6	42256433	42257966	1	1	1	-0.402046	3.34333	0.00102067	0.100103
6.42258028.42258803.1.1.1	25537_Rock2 +	6	42258028	42258803	1	1	1	-0.437063	3.5074	0.000195355	0.0432107
6.42258816.42260804.1.1.1	25537_Rock2 +	6	42258816	42260804	1	1	1	-0.355497	3.34686	0.00372043	0.186416
6.42260885.42261022.1.1.1	25537_Rock2 +	6	42260885	42261022	1	1	1	-0.429749	3.39936	8.0996e-05	0.0266376
6.42261072.42261667.1.1.1	25537_Rock2 +	6	42261072	42261667	1	1	1	-0.400449	3.54394	0.000846775	0.0915991
6.42261804.42261888.1.1.1	25537_Rock2 +	6	42261804	42261888	1	1	0	-0.329881	3.26887	0.00586498	0.229861
6.42263054.42264784.1.1.1	25537_Rock2 +	6	42263054	42264784	1	1	1	-0.331632	3.5883	0.00669226	0.24177
6.42276046.42276192.1.1.1	25537_Rock2 +	6	42276046	42276192	1	1	1	-0.350297	3.5564	0.00188506	0.137411
6.42278141.42278695.1.1.1	25537_Rock2 +	6	42278141	42278695	1	1	1	-0.314436	3.6104	0.00146578	0.121514
6.42308351.42309029.2.2.1	690276_LOC690276 -	6	42308351	42309029	2	2	1	0.665326	1.33595	0.00552448	0.225313
6.42309250.42310279.2.2.1	690276_LOC690276 -	6	42309250	42310279	2	2	1	0.818601	0.531648	0.00142794	0.120036
6.42584551.42585220.1.1.1	286906_Pdia6 +	6	42584551	42585220	1	1	1	0.254209	3.90117	0.00228478	0.150811
6.42589840.42589981.2.2.1	362802_Atp6v1c2 -	6	42589840	42589981	2	2	1	1.00564	-0.953946	0.00337182	0.179197
6.42852846.42854742.1.1.1	24609_Odc1 +	6	42852846	42854742	1	1	1	0.375899	2.01454	0.00213267	0.144962
6.42855685.42855885.1.1.1	24609_Odc1 +	6	42855685	42855885	1	1	1	0.298185	3.20905	0.00637383	0.237196
6.42856202.42856372.1.1.1	24609_Odc1 +	6	42856202	42856372	1	1	1	0.270595	3.57776	0.00554679	0.225735
6.43292045.43295414.1.1.1	362719_Asap2 +	6	43292045	43295414	1	1	1	-0.592396	1.27488	0.00406882	0.19526
6.43374247.43375309.1.1.1	298916_Cpsf3 +	6	43374247	43375309	1	1	1	-0.286492	2.74907	0.00304231	0.171683
6.43493402.43493771.2.2.1	25577_Ywhaq -	6	43493402	43493771	2	2	1	-0.246321	6.11536	0.00163849	0.128147
6.47899636.47899927.2.2.1	29258_Rps7 -	6	47899636	47899927	2	2	1	0.223289	6.06278	0.00216735	0.146081
6.47900079.47902283.2.2.1	29258_Rps7 -	6	47900079	47902283	2	2	1	0.257915	6.75512	0.000829237	0.0911924
6.47902875.47903930.2.2.1	29258_Rps7 -	6	47902875	47903930	2	2	1	0.261209	6.97196	0.004055	0.195066
6.48452678.48484498.1.1.1	116668_Myt1l +	6	48452678	48484498	1	1	0	-0.470294	1.21531	0.00355419	0.183102
6.48658086.48699717.1.1.1	116668_Myt1l +	6	48658086	48699717	1	1	1	-0.350959	3.24447	0.00523955	0.219241
6.48736002.48751129.1.1.1	116668_Myt1l +	6	48736002	48751129	1	1	1	-0.396355	3.49374	0.0020416	0.141812
6.48767369.48773611.1.1.1	116668_Myt1l +	6	48767369	48773611	1	1	1	-0.330948	2.92674	0.00139504	0.119069
6.48842857.48843882.1.1.0	116668_Myt1l +	6	48842857	48843882	1	1	1	-0.858543	-0.256194	0.00420873	0.198352
6.48903819.48906771.1.1.1	554172_Pxdn +	6	48903819	48906771	1	1	1	-0.609214	0.81325	0.00693685	0.246283
6.52452254.52452953.2.2.1	102547703_LOC102547703 -	6	52452254	52452953	2	2	1	-0.743347	0.679249	0.00161775	0.127487
6.52705857.52705957.1.1.1	362727_Efcab10 +	6	52705857	52705957	1	1	1	0.902845	0.48832	4.75732e-05	0.0186765
6.57704144.57720452.1.1.1	54248_Dgkb +;103692620_LOC103692620 +	6	57704144	57720452	1	1	1	-0.567864	0.95756	0.00279329	0.165497
6.57758652.57761112.1.1.1	54248_Dgkb +	6	57758652	57761112	1	1	1	-0.330463	2.4313	0.00697339	0.246664
6.57815141.57821343.1.1.1	54248_Dgkb +	6	57815141	57821343	1	1	1	-0.359072	2.6182	0.00500283	0.214227
6.58109743.58238924.1.1.1	54248_Dgkb +	6	58109743	58238924	1	1	1	-0.306294	3.25635	0.00578743	0.229128
6.58240349.58273597.1.1.1	54248_Dgkb +	6	58240349	58273597	1	1	1	-0.319114	2.67131	0.00705458	0.248516
6.58545170.58549399.1.1.1	362733_Etv1 +	6	58545170	58549399	1	1	1	-0.309409	2.32318	0.00581883	0.229278
6.60568696.60570820.1.1.1	366608_Dock4 +	6	60568696	60570820	1	1	0	-0.502666	1.92668	0.000475456	0.0692933
6.60570877.60575639.1.1.1	366608_Dock4 +	6	60570877	60575639	1	1	1	-0.468071	2.19894	0.000274296	0.0509423
6.60575737.60580566.1.1.1	366608_Dock4 +	6	60575737	60580566	1	1	1	-0.412142	2.24466	0.00395577	0.192985
6.60664971.60665066.1.1.1	366608_Dock4 +	6	60664971	60665066	1	1	1	-0.367697	2.99378	0.00190053	0.137647
6.60672588.60679866.1.1.1	366608_Dock4 +	6	60672588	60679866	1	1	1	-0.405666	2.61647	0.00585987	0.229748
6.60700691.60709194.1.1.1	366608_Dock4 +	6	60700691	60709194	1	1	1	-0.411511	2.49236	0.00306633	0.171875
6.64358011.64439314.1.1.1	497815_Nrcam +	6	64358011	64439314	1	1	1	-0.279451	3.72436	0.00290152	0.16836
6.64502085.64790012.1.1.0	497815_Nrcam +;100911871_LOC100911871 -	6	64502085	64790012	1	1	1	-0.508585	2.12695	8.81722e-05	0.027663
6.64790215.64792292.1.1.1	497815_Nrcam +	6	64790215	64792292	1	1	1	-0.30375	3.6588	0.00397511	0.193613
6.64792311.64794455.1.1.1	497815_Nrcam +	6	64792311	64794455	1	1	1	-0.317237	3.93313	0.00126399	0.112164
6.64808359.64810643.1.1.1	497815_Nrcam +	6	64808359	64810643	1	1	1	-0.34387	3.08262	0.0033048	0.177542
6.64813103.64814312.1.1.1	497815_Nrcam +	6	64813103	64814312	1	1	1	-0.315576	4.40232	0.00185565	0.136415
6.64821643.64824124.1.1.1	497815_Nrcam +	6	64821643	64824124	1	1	1	-0.262863	4.33126	0.00625567	0.23551
6.64828232.64829940.1.1.1	497815_Nrcam +	6	64828232	64829940	1	1	1	-0.320895	4.62849	0.0020684	0.14288
6.64857509.64861028.1.1.1	497815_Nrcam +	6	64857509	64861028	1	1	1	-0.629967	0.550141	0.00440516	0.202523
6.65095248.65129295.2.2.1	362734_Stxbp6 -	6	65095248	65129295	2	2	1	-0.416112	3.18228	0.000182097	0.0417366
6.65129462.65130270.2.2.1	362734_Stxbp6 -	6	65129462	65130270	2	2	1	-0.374366	2.69166	0.00285895	0.167298
6.72097789.72099699.1.1.1	299002_G2e3 +	6	72097789	72099699	1	1	1	-0.750976	-0.261909	0.0060411	0.231774
6.72393805.72395023.2.2.1	114520_Strn3 -	6	72393805	72395023	2	2	1	-0.369323	2.8271	0.000716441	0.0854753
6.72555505.72556106.2.2.1	362736_Hectd1 -	6	72555505	72556106	2	2	1	-0.308739	2.67618	0.00543903	0.223341
6.76202397.76205210.1.1.1	29673_Psma6 +	6	76202397	76205210	1	1	1	0.255814	4.57608	0.00208265	0.143299
6.80102634.80107154.2.2.0	58817_Sec23a -	6	80102634	80107154	2	2	1	-1.03214	-0.989194	0.0040159	0.194463
6.80278123.80283181.1.1.1	100912115_LOC100912115 +	6	80278123	80283181	1	1	1	0.635331	0.332116	0.0062472	0.235395
6.86704495.86713243.2.2.1	299103_Klhl28 -	6	86704495	86713243	2	2	1	-0.658221	0.160174	0.00649373	0.238807
6.86730976.86733296.1.1.1	314169_Fam179b +	6	86730976	86733296	1	1	1	-0.363899	1.81431	0.00401095	0.194412
6.86755832.86759174.1.1.1	314169_Fam179b +	6	86755832	86759174	1	1	1	-0.305386	2.65265	0.00544598	0.223386
6.91455452.91456281.2.2.1	25348_Rps29 -	6	91455452	91456281	2	2	1	0.344417	7.21431	0.000197465	0.0434742
6.91456382.91456610.2.2.1	25348_Rps29 -	6	91456382	91456610	2	2	1	0.266262	7.57461	0.00503909	0.215176
6.93424454.93429360.1.1.1	29670_Psma3 +	6	93424454	93429360	1	1	1	0.688657	0.0957176	0.00478927	0.210244
6.95061155.95061155.1.1.1	116644_Rtn1 -	6	95061155	95061155	1	1	1	-0.697004	0.378453	0.00372799	0.186607
6.95061481.95176830.0.0.1	116644_Rtn1 -	6	95061481	95176830	1	0	1	-0.3872	2.13698	0.006825	0.243993
6.95522838.95524369.2.2.1	299135_RGD1565002 -	6	95522838	95524369	2	2	1	0.282012	3.39401	0.00352066	0.182315
6.96832546.96834526.1.1.1	29560_Hif1a +	6	96832546	96834526	1	1	1	-0.833167	-0.871901	0.00644688	0.238133
6.99319111.99321393.1.1.1	64300_Mthfd1 +	6	99319111	99321393	1	1	1	0.461712	0.98698	0.00628187	0.236093
6.99348435.99350126.1.1.1	64300_Mthfd1 +	6	99348435	99350126	1	1	1	0.426621	2.20085	0.000458899	0.0682058
6.99452432.99453239.1.1.1	299153_Ppp1r36 +	6	99452432	99453239	1	1	1	0.550828	1.89853	0.00100155	0.0996021
6.99463126.99463774.1.1.1	299153_Ppp1r36 +	6	99463126	99463774	1	1	1	0.649805	2.30287	3.48199e-05	0.0157879
6.99679698.99680927.2.2.1	314251_Sptb -	6	99679698	99680927	2	2	1	-0.377365	2.84375	0.0045197	0.205006
6.99682859.99683470.2.2.1	314251_Sptb -	6	99682859	99683470	2	2	1	-0.405697	2.9776	0.00162565	0.127803
6.99688499.99689410.2.2.1	314251_Sptb -	6	99688499	99689410	2	2	1	-0.405509	2.98857	0.000337416	0.0562236
6.99689502.99689591.2.2.1	314251_Sptb -	6	99689502	99689591	2	2	1	-0.39862	3.14638	0.00124667	0.111153
6.99695492.99696958.2.2.1	314251_Sptb -	6	99695492	99696958	2	2	1	-0.362798	2.86633	0.00405184	0.195066
6.99706877.99708508.2.2.1	314251_Sptb -	6	99706877	99708508	2	2	1	-0.449527	1.92701	0.00130171	0.114043
6.99823398.99825651.1.1.1	299154_Churc1 +	6	99823398	99825651	1	1	1	0.63685	1.91239	4.88754e-06	0.00546731
6.99825723.99831409.1.1.1	299154_Churc1 +	6	99825723	99831409	1	1	1	0.459714	2.40884	0.000612672	0.0783976
6.102259308.102259388.1.1.1	314262_Plekhh1 +;362756_Pigh -	6	102259308	102259388	1	1	1	0.483391	2.80682	0.000562284	0.0756948
6.102363651.102365867.2.2.1	362757_Rdh11 -	6	102363651	102365867	2	2	1	0.34278	2.57146	0.00197632	0.139869
6.104018061.104029002.1.1.1	362759_Exd2 +	6	104018061	104029002	1	1	1	-0.404997	2.45713	0.000906833	0.0946381
6.104037683.104043363.1.1.1	362759_Exd2 +	6	104037683	104043363	1	1	1	-0.32435	3.01986	0.0017235	0.131974
6.104291772.104309773.1.1.1	314275_Slc39a9 +	6	104291772	104309773	1	1	1	-0.359406	2.00307	0.0029298	0.168795
6.106052635.106053311.1.1.1	246212_Sipa1l1 +	6	106052635	106053311	1	1	1	-0.737827	0.0450564	0.00330588	0.177542
6.106772873.106779748.2.2.1	299186_Dpf3 -	6	106772873	106779748	2	2	1	-0.613785	0.649747	0.00270288	0.163176
6.108108358.108110712.2.2.1	314312_Entpd5 -	6	108108358	108110712	2	2	1	-0.59299	0.650699	0.00349002	0.181424
6.108394393.108394533.2.2.1	685882_Syndig1l -	6	108394393	108394533	2	2	1	1.39448	1.09976	0.000565891	0.0758265
6.109097479.109103596.2.2.1	299203_Acyp1 -	6	109097479	109103596	2	2	0	0.324145	3.27488	0.00556904	0.226279
6.109300726.109301485.1.1.1	314322_Fos +	6	109300726	109301485	1	1	1	1.28204	1.04837	0.00213384	0.144962
6.109301738.109302142.1.1.1	314322_Fos +	6	109301738	109302142	1	1	1	1.22187	1.61695	0.00212292	0.144746
6.109302251.109302363.1.1.1	314322_Fos +	6	109302251	109302363	1	1	1	1.12559	1.66768	0.00161227	0.127189
6.109995022.110015361.1.1.1	299209_Ift43 +	6	109995022	110015361	1	1	1	0.366764	1.58779	0.00452343	0.205006
6.111681523.111709225.1.1.1	366698_Adck1 +	6	111681523	111709225	1	1	0	-0.673395	0.0931898	0.00354166	0.182784
6.112204388.112238814.1.1.1	116508_Nrxn3 +	6	112204388	112238814	1	1	0	-0.496072	1.33643	0.00254691	0.158805
6.112238833.112258868.1.1.1	116508_Nrxn3 +	6	112238833	112258868	1	1	1	-0.580511	1.21434	0.00301884	0.170969
6.112258899.112261595.1.1.1	116508_Nrxn3 +	6	112258899	112261595	1	1	1	-0.734222	0.950427	0.000416263	0.0643564
6.112261608.112603537.1.1.1	116508_Nrxn3 +	6	112261608	112603537	1	1	1	-0.698899	1.02789	0.000342291	0.0567519
6.114998450.115001526.2.2.1	500700_Cep128 -	6	114998450	115001526	2	2	1	0.810602	-0.443253	0.00506578	0.215885
6.122183770.122186518.2.2.1	314360_Galc -	6	122183770	122186518	2	2	1	0.480569	1.70072	0.00211465	0.144543
6.124596645.124598815.2.2.1	314384_Rps6ka5 -	6	124596645	124598815	2	2	1	-0.475843	1.28354	0.0030532	0.171815
6.125524985.125538239.2.2.1	500707_Tc2n -	6	125524985	125538239	2	2	1	0.812756	0.527442	0.00488469	0.212134
6.126105950.126108601.1.1.1	314396_Slc24a4 +	6	126105950	126108601	1	1	1	0.548628	1.01104	0.00490148	0.212134
6.126108687.126109450.1.1.1	314396_Slc24a4 +	6	126108687	126109450	1	1	1	0.515337	1.35294	0.0035001	0.181689
6.126110344.126113977.1.1.1	314396_Slc24a4 +	6	126110344	126113977	1	1	1	0.418314	1.45501	0.00520646	0.218649
6.126125776.126140831.1.1.1	314396_Slc24a4 +	6	126125776	126140831	1	1	1	0.455162	1.23498	0.00411582	0.19651
6.126283945.126286967.2.2.1	63865_Lgmn -	6	126283945	126286967	2	2	1	0.296757	3.96841	0.00390033	0.191589
6.126287169.126288729.2.2.1	63865_Lgmn -	6	126287169	126288729	2	2	1	0.258312	3.76754	0.0046382	0.207387
6.127083927.127121030.2.2.1	690195_Prima1 -	6	127083927	127121030	2	2	1	0.795933	0.517962	0.000517272	0.072142
6.132025285.132026012.2.2.0	299295_Setd3 -	6	132025285	132026012	2	2	1	-0.994235	0.509334	0.00072057	0.0854919
6.132269549.132270069.1.1.1	362782_Cyp46a1 +	6	132269549	132270069	1	1	1	0.262453	4.94425	0.00713998	0.249536
6.132585286.132587917.1.1.1	79115_Evl +	6	132585286	132587917	1	1	1	0.259378	4.36211	0.00379967	0.18831
6.132592361.132595004.2.2.1	314438_Degs2 -	6	132592361	132595004	2	2	1	0.641002	0.472492	0.00716546	0.249924
6.133662769.133664327.1.1.1	500717_RGD1566401 +	6	133662769	133664327	1	1	1	0.199627	6.98494	0.0054638	0.223816
6.133664440.133668156.1.1.0	500717_RGD1566401 +	6	133664440	133668156	1	1	1	0.307548	6.66465	3.93291e-05	0.0169973
6.133676908.133677221.1.1.0	500717_RGD1566401 +	6	133676908	133677221	1	1	1	0.237609	7.49536	0.00145195	0.121037
6.133676908.133690796.1.1.1	500717_RGD1566401 +;100314207_Mir770 +	6	133676908	133690796	1	1	1	0.311051	3.77787	0.00216701	0.146081
6.134973089.134973172.1.1.1	29489_Dync1h1 +	6	134973089	134973172	1	1	1	-0.343051	3.30227	0.00194872	0.138823
6.134978182.134979496.1.1.1	29489_Dync1h1 +	6	134978182	134979496	1	1	1	-0.295277	2.89954	0.00686089	0.244438
6.134981993.134982896.1.1.1	29489_Dync1h1 +	6	134981993	134982896	1	1	1	-0.297185	3.31268	0.00277134	0.164859
6.134983315.134983703.1.1.1	29489_Dync1h1 +	6	134983315	134983703	1	1	1	-0.307459	3.32876	0.00289437	0.168291
6.134985585.134985664.1.1.1	29489_Dync1h1 +	6	134985585	134985664	1	1	1	-0.257708	3.50941	0.00469236	0.208058
6.135080342.135080942.1.1.1	29489_Dync1h1 +	6	135080342	135080942	1	1	1	0.233085	4.38155	0.00510005	0.216791
6.135085281.135085415.1.1.1	29489_Dync1h1 +	6	135085281	135085415	1	1	1	0.251851	4.91188	0.00313389	0.173324
6.135235784.135244142.2.2.1	362787_Mok -	6	135235784	135244142	2	2	1	1.06826	-0.570368	0.00162735	0.127803
6.135304636.135313006.1.1.1	314456_Tecpr2 +	6	135304636	135313006	1	1	1	-0.663923	0.317721	0.00212456	0.144759
6.135313295.135347801.1.1.1	314456_Tecpr2 +	6	135313295	135347801	1	1	1	-0.790684	0.697322	0.000334775	0.0559383
6.135365813.135366752.1.1.1	314456_Tecpr2 +	6	135365813	135366752	1	1	1	-0.473277	1.0926	0.00228083	0.150628
6.135705752.135708642.1.1.1	362788_Traf3 +	6	135705752	135708642	1	1	1	-0.530265	1.68241	0.00124648	0.111153
6.136143336.136143414.2.2.1	24264_Ckb -	6	136143336	136143414	2	2	1	0.399829	7.48469	1.64846e-06	0.00268712
6.136143605.136143714.2.2.1	24264_Ckb -	6	136143605	136143714	2	2	1	0.264093	7.42737	0.000490236	0.0702861
6.136143839.136144414.2.2.1	24264_Ckb -	6	136143839	136144414	2	2	1	0.217458	7.81742	0.00180084	0.134095
6.136362540.136363124.1.1.1	171041_Klc1 +	6	136362540	136363124	1	1	1	0.257713	5.15093	0.00136846	0.117607
6.136731658.136737156.1.1.1	314473_Kif26a +	6	136731658	136737156	1	1	1	1.07762	-0.623998	0.00479636	0.210259
6.136753976.136754206.1.1.1	314473_Kif26a +	6	136753976	136754206	1	1	0	1.00422	-0.079276	0.00499781	0.214206
6.137213173.137214200.1.1.1	362791_Siva1 +	6	137213173	137214200	1	1	1	0.657565	0.621039	0.000911326	0.0949089
6.137219336.137219777.2.2.1	24185_Akt1 -	6	137219336	137219777	2	2	1	0.330076	4.43923	9.50965e-06	0.00766738
6.137224137.137226813.2.2.1	24185_Akt1 -	6	137224137	137226813	2	2	1	0.229128	3.94404	0.00557223	0.226281
6.137965340.137966444.1.1.1	691657_Crip1 +	6	137965340	137966444	1	1	1	0.398834	3.38463	0.00145724	0.121073
6.137966540.137966615.1.1.1	691657_Crip1 +	6	137966540	137966615	1	1	1	0.486241	2.81187	9.17511e-06	0.00743764
6.137966674.137966781.1.1.1	691657_Crip1 +	6	137966674	137966781	1	1	1	0.433759	1.77655	0.00163574	0.128147
6.137966829.137966933.1.1.1	691657_Crip1 +	6	137966829	137966933	1	1	1	0.774344	0.965333	1.35821e-05	0.00909312
6.145503177.145516230.1.1.1	362799_Rapgef5 +	6	145503177	145516230	1	1	1	-0.646919	1.24065	0.000576526	0.0765638
6.145516357.145546307.1.1.1	362799_Rapgef5 +	6	145516357	145546307	1	1	1	-0.567269	1.1097	0.00490675	0.212134
6.145582513.145584808.1.1.1	362799_Rapgef5 +	6	145582513	145584808	1	1	0	-0.446303	3.16257	0.00200121	0.140411
6.145786659.145787087.2.2.1	117253_Dnah11 -	6	145786659	145787087	2	2	1	1.02879	-0.22017	0.00142757	0.120036
6.145787201.145790034.2.2.1	117253_Dnah11 -	6	145787201	145790034	2	2	1	1.1088	-0.256556	0.00223094	0.148763
7.2436438.2438585.1.1.1	246327_Prim1 +	7	2436438	2438585	1	1	1	-0.393695	1.36696	0.00681313	0.243737
7.2470405.2470526.1.1.1	288770_Naca +	7	2470405	2470526	1	1	1	0.226685	5.19267	0.0017	0.130942
7.2534142.2534679.1.1.1	304601_Baz2a +	7	2534142	2534679	1	1	1	-0.44581	1.14614	0.00632664	0.236287
7.2555220.2555797.2.2.1	288771_Rbms2 -	7	2555220	2555797	2	2	1	0.497683	1.47105	0.00395266	0.192958
7.2558740.2563910.2.2.1	288771_Rbms2 -	7	2558740	2563910	2	2	1	0.401367	1.326	0.00566234	0.227171
7.2906319.2907014.2.2.1	685867_Myl6 -	7	2906319	2907014	2	2	1	0.334673	4.21738	0.00340323	0.179987
7.2907060.2907350.2.2.1	685867_Myl6 -	7	2907060	2907350	2	2	1	0.270587	5.06096	0.004967	0.213557
7.3052777.3053235.2.2.1	27139_Rps26 -	7	3052777	3053235	2	2	1	0.268636	6.20135	0.000110771	0.0312256
7.3249242.3256860.1.1.0	362819_Sarnp +	7	3249242	3256860	1	1	1	0.321677	2.55875	0.00369169	0.185707
7.3256961.3261106.1.1.1	362819_Sarnp +	7	3256961	3261106	1	1	1	0.262071	4.05685	0.00303748	0.171683
7.3268822.3270875.1.1.1	362819_Sarnp +	7	3268822	3270875	1	1	1	0.276511	4.17854	0.000949624	0.0970111
7.3320361.3333277.1.1.1	102553109_LOC102553109 -;29186_Cd63 +	7	3320361	3333277	1	1	1	0.656526	0.995421	0.00589621	0.23033
7.3334362.3334498.1.1.1	29186_Cd63 +	7	3334362	3334498	1	1	1	0.300919	4.97434	0.000698735	0.0844201
7.3334574.3334664.1.1.1	29186_Cd63 +	7	3334574	3334664	1	1	1	0.256337	5.09318	0.00216648	0.146081
7.3334761.3334871.1.1.1	29186_Cd63 +	7	3334761	3334871	1	1	1	0.369549	4.84884	0.000112832	0.0313935
7.3335013.3335188.1.1.1	29186_Cd63 +	7	3335013	3335188	1	1	1	0.398858	4.74543	6.20382e-05	0.0224727
7.3335273.3335430.1.1.1	29186_Cd63 +	7	3335273	3335430	1	1	1	0.468632	4.13143	1.16003e-05	0.00842183
7.3343432.3345334.2.2.1	288785_Bloc1s1 -	7	3343432	3345334	2	2	1	0.276241	3.72684	0.00540956	0.222916
7.11013897.11014019.2.2.0	29466_Aes -	7	11013897	11014019	2	2	1	0.289999	3.54724	0.0053157	0.221009
7.11013900.11014019.2.2.1	29466_Aes -	7	11013900	11014019	2	2	1	0.216451	7.14784	0.00290444	0.16836
7.11014548.11014700.2.2.1	29466_Aes -	7	11014548	11014700	2	2	1	0.190784	7.08982	0.00536266	0.222038
7.11014746.11015274.2.2.1	29466_Aes -	7	11014746	11015274	2	2	1	0.240448	6.72142	0.000302096	0.0529258
7.11015339.11018044.2.2.1	29466_Aes -	7	11015339	11018044	2	2	1	0.271169	6.45158	0.00026124	0.0495289
7.11239754.11240151.1.1.1	362825_Hmg20b +	7	11239754	11240151	1	1	1	-0.445779	1.11421	0.0061469	0.233494
7.11401972.11402203.2.2.1	29565_Eef2 -	7	11401972	11402203	2	2	1	0.240944	6.76551	0.00101418	0.100024
7.11403406.11403479.2.2.1	29565_Eef2 -	7	11403406	11403479	2	2	1	0.20371	6.67318	0.00405011	0.195049
7.11404793.11405272.2.2.1	29565_Eef2 -	7	11404793	11405272	2	2	1	0.192906	6.39875	0.00582853	0.22948
7.11531589.11531754.1.1.1	64667_Sgta +	7	11531589	11531754	1	1	1	0.278255	2.90751	0.00479929	0.210264
7.11625476.11626355.1.1.1	58979_Gng7 +	7	11625476	11626355	1	1	1	0.331074	3.35505	0.00691411	0.245708
7.11713505.11714245.2.2.1	362828_Sppl2b -	7	11713505	11714245	2	2	1	0.390601	1.53205	0.00678734	0.243104
7.11714407.11714754.2.2.1	362828_Sppl2b -	7	11714407	11714754	2	2	0	0.396031	2.08582	0.00104901	0.101438
7.11718367.11718664.2.2.1	362828_Sppl2b -	7	11718367	11718664	2	2	1	0.401147	2.90607	0.0019244	0.138283
7.11752546.11752616.2.2.1	25502_Oaz1 -	7	11752546	11752616	2	2	1	0.282889	6.12209	0.000204999	0.0439655
7.11752703.11752779.2.2.1	25502_Oaz1 -	7	11752703	11752779	2	2	1	0.217614	5.56025	0.00563278	0.226699
7.11752953.11753030.2.2.1	25502_Oaz1 -	7	11752953	11753030	2	2	1	0.218279	6.07778	0.00172599	0.131993
7.11753177.11754362.2.2.1	25502_Oaz1 -	7	11753177	11754362	2	2	1	0.246383	5.59151	0.00208149	0.143299
7.11784652.11784721.1.1.1	314634_Plekhj1 +	7	11784652	11784721	1	1	1	0.373742	2.46449	0.0034655	0.181047
7.11791933.11792169.2.2.1	362831_Dot1l -	7	11791933	11792169	2	2	1	0.496253	2.00991	3.89183e-05	0.0169577
7.11946981.11947053.2.2.1	65278_Csnk1g2 -	7	11946981	11947053	2	2	1	0.293465	3.52861	0.00069583	0.0841544
7.11996092.11996813.1.1.1	299617_Abhd17a +	7	11996092	11996813	1	1	1	0.347808	3.27777	0.000733223	0.086175
7.12282281.12282380.2.2.1	29285_Rps15 -	7	12282281	12282380	2	2	1	0.261043	5.65897	0.000553791	0.0749867
7.12319647.12320452.2.2.1	362837_Ndufs7 -	7	12319647	12320452	2	2	1	0.263157	4.10607	0.00347773	0.181218
7.12516608.12516689.2.2.1	29328_Gpx4 -	7	12516608	12516689	2	2	1	0.352834	5.82931	1.00502e-05	0.00784307
7.12516750.12516833.2.2.1	29328_Gpx4 -	7	12516750	12516833	2	2	1	0.336957	6.03288	2.69581e-06	0.00381399
7.12516859.12517585.2.2.1	29328_Gpx4 -	7	12516859	12517585	2	2	1	0.307798	5.95768	1.6557e-05	0.0102181
7.12746119.12746422.2.2.1	299609_Abca7 -	7	12746119	12746422	2	2	1	0.41153	1.63772	0.00655638	0.239717
7.12850751.12850837.1.1.1	299604_Polrmt +	7	12850751	12850837	1	1	1	0.533333	1.21633	0.00167729	0.129927
7.14340527.14340635.2.2.1	299569_Akap8l -	7	14340527	14340635	2	2	1	0.217256	5.40455	0.0071551	0.249832
7.14340732.14351789.2.2.1	299569_Akap8l -	7	14340732	14351789	2	2	1	0.293742	5.13451	0.000100305	0.0293904
7.14351921.14352085.2.2.1	299569_Akap8l -	7	14351921	14352085	2	2	1	0.656255	1.44388	4.67878e-05	0.0185625
7.14351921.14352123.2.2.1	299569_Akap8l -	7	14351921	14352123	2	2	1	0.353384	4.93933	6.71075e-06	0.00617418
7.14352460.14353219.2.2.0	299569_Akap8l -	7	14352460	14353219	2	2	1	0.441601	2.30803	0.00307462	0.172177
7.14355340.14355412.2.2.1	299569_Akap8l -	7	14355340	14355412	2	2	1	0.252419	4.89604	0.00699285	0.246868
7.14544677.14545016.1.1.1	500801_Cyp4f17 +	7	14544677	14545016	1	1	1	0.655696	0.209488	0.00438703	0.201813
7.15775804.15785409.1.1.1	314600_Zfp955a +	7	15775804	15785409	1	1	1	-0.364002	2.77641	0.000439024	0.0660266
7.18482702.18485443.1.1.1	314654_Myo1f +	7	18482702	18485443	1	1	1	-0.857916	-0.416524	0.00292122	0.168615
7.18570528.18577149.2.2.1	362849_March2 -	7	18570528	18577149	2	2	1	0.269517	4.21133	0.00383531	0.189633
7.18577378.18585209.2.2.1	362849_March2 -	7	18577378	18585209	2	2	1	0.32055	3.20807	0.00640721	0.2376
7.18688693.18696122.1.1.1	299643_Ndufa7 +	7	18688693	18696122	1	1	1	0.263812	4.4539	0.00335095	0.178837
7.18705645.18705776.1.1.1	362851_Cd320 +	7	18705645	18705776	1	1	1	0.473427	1.93626	0.00031628	0.0541457
7.20470092.20470229.1.1.1	299668_RGD1566251 +	7	20470092	20470229	1	1	1	0.598263	1.93536	0.000334096	0.0559383
7.20470371.20471062.1.1.1	299668_RGD1566251 +	7	20470371	20471062	1	1	1	0.543602	1.6201	0.000972526	0.0978181
7.20471190.20472206.1.1.1	299668_RGD1566251 +	7	20471190	20472206	1	1	1	0.45018	1.63493	0.000962753	0.0973575
7.23546897.23547812.2.2.1	29130_Syn3 +;25358_Timp3 -	7	23546897	23547812	2	2	1	0.357145	2.82748	0.00532286	0.221208
7.24618908.24620256.1.1.1	299691_Cry1 +	7	24618908	24620256	1	1	1	-0.578121	0.515977	0.00533018	0.221208
7.24806944.24809263.2.2.1	362858_Polr3b -	7	24806944	24809263	2	2	1	-0.549769	0.441262	0.00466347	0.207573
7.25039732.25075292.1.1.1	299694_Nuak1 +	7	25039732	25075292	1	1	1	-0.543374	1.07786	0.00540778	0.222916
7.26324816.26325370.2.2.1	314690_RGD1309995 -	7	26324816	26325370	2	2	1	-0.350102	2.44137	0.00442127	0.202642
7.26331190.26331987.2.2.1	314690_RGD1309995 -	7	26331190	26331987	2	2	1	-0.401449	1.73101	0.00589309	0.230268
7.28655512.28655831.1.1.1	100310874_Parpbp -;24659_Pmch +	7	28655512	28655831	1	1	1	1.40371	-1.3017	0.0028406	0.166856
7.28778293.28781809.1.1.1	299707_Ccdc53 +	7	28778293	28781809	1	1	1	0.329788	2.50093	0.00379006	0.188047
7.29044080.29046519.2.2.1	362866_Chpt1 -	7	29044080	29046519	2	2	1	0.555269	2.00161	0.00103336	0.100672
7.29358628.29359598.2.2.1	314713_Utp20 -	7	29358628	29359598	2	2	1	-0.887137	-0.231648	0.00192825	0.13836
7.31677428.31681074.1.1.1	314721_Anks1b +	7	31677428	31681074	1	1	1	-0.421965	2.25145	0.00159157	0.126354
7.34049056.34052497.1.1.1	314743_Cdk17 +	7	34049056	34052497	1	1	1	-0.308894	2.84154	0.00300875	0.17072
7.34533767.34536980.1.1.1	299737_Ntn4 +	7	34533767	34536980	1	1	1	0.894636	-0.777355	0.00641407	0.2376
7.36583701.36587998.2.2.1	299743_Mrpl42 -	7	36583701	36587998	2	2	1	0.256573	3.78464	0.00432766	0.200663
7.37158548.37160478.1.1.1	314764_Eea1 +	7	37158548	37160478	1	1	1	-0.436	1.86112	0.00210086	0.143858
7.40249148.40250550.1.1.1	314787_Cep290 +	7	40249148	40250550	1	1	1	-0.641218	0.543554	0.000839993	0.0912609
7.41114730.41167311.1.1.1	29598_Atp2b1 +	7	41114730	41167311	1	1	1	-0.364514	3.13905	0.00235475	0.152755
7.41178783.41185744.1.1.1	29598_Atp2b1 +	7	41178783	41185744	1	1	1	-0.228987	5.44336	0.00317103	0.174194
7.41186000.41186091.1.1.1	29598_Atp2b1 +	7	41186000	41186091	1	1	1	-0.255056	4.9705	0.00375689	0.187179
7.48888894.48924518.1.1.1	362876_Ppfia2 +	7	48888894	48924518	1	1	1	-0.392515	2.32977	0.00561451	0.226646
7.48924636.48946051.1.1.1	362876_Ppfia2 +	7	48924636	48946051	1	1	1	-0.416785	2.72639	0.00148847	0.122645
7.49050869.49050952.2.2.1	314800_Acss3 -	7	49050869	49050952	2	2	1	0.906963	-0.566507	0.00678098	0.243062
7.50226897.50232502.2.2.1	25716_Syt1 -	7	50226897	50232502	2	2	1	-0.22743	5.76722	0.00533648	0.221382
7.51435751.51441598.2.2.1	116670_Ppp1r12a -	7	51435751	51441598	2	2	1	-0.352729	2.67494	0.00349838	0.181663
7.52245351.52248584.2.2.1	314814_Nav3 -	7	52245351	52248584	2	2	1	-0.489069	1.25079	0.00690942	0.245658
7.52317664.52318288.2.2.1	314814_Nav3 -	7	52317664	52318288	2	2	1	-0.42705	1.35184	0.00437881	0.201558
7.53647757.53648396.1.1.1	29317_Csrp2 +	7	53647757	53648396	1	1	1	0.443461	2.53589	0.000297528	0.0527148
7.53648491.53649022.1.1.1	29317_Csrp2 +	7	53648491	53649022	1	1	1	0.41847	2.10986	0.00348726	0.181399
7.53691732.53714808.2.2.1	366889_Zdhhc17 -	7	53691732	53714808	2	2	1	-0.403357	2.55077	0.00228732	0.150845
7.60723637.60726979.2.2.1	314856_Mdm2 -	7	60723637	60726979	2	2	1	0.438744	1.79455	0.000457737	0.0681006
7.60727932.60728206.2.2.1	314856_Mdm2 -	7	60727932	60728206	2	2	1	0.359129	2.37396	0.0018986	0.137647
7.60728266.60733753.2.2.1	314856_Mdm2 -	7	60728266	60733753	2	2	0	0.40961	2.35652	0.000736512	0.0861978
7.61180853.61182911.1.1.1	314859_Mdm1 +	7	61180853	61182911	1	1	1	0.549821	0.861749	0.00489336	0.212134
7.63521371.63578217.2.2.1	362886_Rassf3 -	7	63521371	63578217	2	2	1	0.6537	0.325259	0.00638469	0.237382
7.64040956.64041609.2.2.1	314903_Srgap1 -	7	64040956	64041609	2	2	1	-0.780438	-0.151727	0.00501708	0.214537
7.64862040.64866715.2.2.1	500837_Helb -	7	64862040	64866715	2	2	1	0.573263	0.694982	0.00151128	0.123309
7.64996448.64999137.1.1.1	362884_Tmbim4 +	7	64996448	64999137	1	1	1	0.276372	2.93255	0.00602276	0.231712
7.64999172.65000379.1.1.1	362884_Tmbim4 +	7	64999172	65000379	1	1	1	0.345177	3.05041	0.00026847	0.0505165
7.65000498.65001461.1.1.1	362884_Tmbim4 +	7	65000498	65001461	1	1	1	0.363955	3.00064	0.00186129	0.136561
7.65004643.65005783.1.1.1	299818_Llph +	7	65004643	65005783	1	1	1	-0.529555	1.4055	0.000364321	0.0593226
7.70189856.70195581.2.2.1	299828_Atp23 -	7	70189856	70195581	2	2	1	0.569518	0.875889	0.00131732	0.11479
7.70459797.70460239.2.2.1	366909_Slc26a10 -	7	70459797	70460239	2	2	1	0.527124	0.812399	0.00444871	0.203326
7.70515985.70520451.2.2.1	314906_Kif5a -	7	70515985	70520451	2	2	1	0.408456	5.5341	2.22587e-05	0.0123176
7.70520564.70520878.2.2.1	314906_Kif5a -	7	70520564	70520878	2	2	1	0.403982	6.04618	1.31544e-05	0.00901608
7.70520907.70521386.2.2.1	314906_Kif5a -	7	70520907	70521386	2	2	1	0.373423	6.2477	0.000182892	0.0417366
7.70521455.70521756.2.2.1	314906_Kif5a -	7	70521455	70521756	2	2	1	0.449467	5.96957	2.99801e-06	0.00408729
7.70521911.70522113.2.2.1	314906_Kif5a -	7	70521911	70522113	2	2	1	0.480837	5.78968	5.06601e-07	0.00133287
7.70522331.70524632.2.2.1	314906_Kif5a -	7	70522331	70524632	2	2	1	0.446039	6.32951	9.31341e-07	0.00205325
7.70524738.70524861.2.2.1	314906_Kif5a -	7	70524738	70524861	2	2	1	0.4512	6.63803	1.62044e-06	0.00268712
7.70524934.70525165.2.2.1	314906_Kif5a -	7	70524934	70525165	2	2	1	0.449368	6.3437	1.7699e-06	0.00276486
7.70525227.70525767.2.2.1	314906_Kif5a -	7	70525227	70525767	2	2	1	0.473816	6.35489	2.79129e-06	0.00384038
7.70525870.70526571.2.2.1	314906_Kif5a -	7	70525870	70526571	2	2	1	0.351126	6.66374	0.000325776	0.055142
7.70526679.70526782.2.2.0	314906_Kif5a -	7	70526679	70526782	2	2	1	0.761883	-0.243021	0.00511661	0.217126
7.70526682.70526782.2.2.1	314906_Kif5a -	7	70526682	70526782	2	2	1	0.44483	6.48028	1.15105e-06	0.00227685
7.70526848.70527326.2.2.1	314906_Kif5a -	7	70526848	70527326	2	2	1	0.40833	6.66643	3.60143e-05	0.0160962
7.70527445.70527725.2.2.1	314906_Kif5a -	7	70527445	70527725	2	2	1	0.414334	6.26572	2.27025e-05	0.0124256
7.70527915.70529215.2.2.1	314906_Kif5a -	7	70527915	70529215	2	2	1	0.438738	6.0846	6.18591e-06	0.0060438
7.70529363.70529646.2.2.1	314906_Kif5a -	7	70529363	70529646	2	2	1	0.475863	6.00333	1.49162e-06	0.00257119
7.70529854.70530569.2.2.1	314906_Kif5a -	7	70529854	70530569	2	2	1	0.380717	6.51446	0.000832305	0.0911924
7.70530639.70532235.2.2.1	314906_Kif5a -	7	70530639	70532235	2	2	1	0.389887	6.34693	0.000182499	0.0417366
7.70532412.70533057.2.2.1	314906_Kif5a -	7	70532412	70533057	2	2	1	0.347394	6.46302	0.000504084	0.0711156
7.70533207.70533748.2.2.1	314906_Kif5a -	7	70533207	70533748	2	2	1	0.443839	6.43217	1.02087e-05	0.00785111
7.70533898.70534038.2.2.1	314906_Kif5a -	7	70533898	70534038	2	2	1	0.34873	6.06501	0.000262569	0.049718
7.70534144.70535902.2.2.1	314906_Kif5a -	7	70534144	70535902	2	2	1	0.348504	6.23665	8.47925e-05	0.0271711
7.70536028.70536262.2.2.1	314906_Kif5a -	7	70536028	70536262	2	2	1	0.469348	6.26053	4.12088e-06	0.00490473
7.70536351.70536494.2.2.1	314906_Kif5a -	7	70536351	70536494	2	2	1	0.450687	6.44361	2.70054e-05	0.0136361
7.70536551.70537172.2.2.1	314906_Kif5a -	7	70536551	70537172	2	2	1	0.456056	6.44598	1.31741e-05	0.00901608
7.70537222.70537688.2.2.1	314906_Kif5a -	7	70537222	70537688	2	2	1	0.433308	6.20961	2.92706e-05	0.0141794
7.70537794.70538196.2.2.1	314906_Kif5a -	7	70537794	70538196	2	2	1	0.436524	5.91924	4.00803e-05	0.0172404
7.70538271.70538365.2.2.1	314906_Kif5a -	7	70538271	70538365	2	2	1	0.42634	5.94114	0.000198802	0.0434742
7.70538454.70552571.2.2.1	314906_Kif5a -	7	70538454	70552571	2	2	1	0.365801	5.5873	0.00153581	0.123888
7.70585439.70585681.2.2.1	299851_Mars -	7	70585439	70585681	2	2	1	0.399276	1.71794	0.0023527	0.152739
7.70625469.70627313.2.2.1	140589_Gli1 -	7	70625469	70627313	2	2	1	1.11255	-1.14533	0.00667313	0.241428
7.70803050.70803374.1.1.1	362894_R3hdm2 +	7	70803050	70803374	1	1	1	0.243872	4.06719	0.00283347	0.166842
7.70894528.70895460.2.2.1	299858_Lrp1 -	7	70894528	70895460	2	2	1	-0.327363	3.25938	0.00684258	0.244228
7.71675984.71682304.1.1.1	25615_Sdc2 +;102556409_LOC102556409 +	7	71675984	71682304	1	1	1	0.327505	3.43855	0.00125915	0.111956
7.73213631.73214434.2.2.1	64640_Rpl30 -	7	73213631	73214434	2	2	1	0.391456	5.83258	0.000251232	0.0489942
7.73214566.73215838.2.2.1	64640_Rpl30 -	7	73214566	73215838	2	2	1	0.381501	6.28515	0.00149802	0.12303
7.73348684.73356985.2.2.1	362899_Nipal2 -	7	73348684	73356985	2	2	1	0.587522	0.816654	0.00525275	0.219471
7.73357083.73365623.2.2.1	362899_Nipal2 -	7	73357083	73365623	2	2	1	0.648461	0.729	0.000805101	0.0899981
7.74784236.74784889.2.2.1	500853_Rgs22 -	7	74784236	74784889	2	2	1	0.931588	0.280568	0.000393785	0.0628827
7.74785394.74785830.2.2.1	500853_Rgs22 -	7	74785394	74785830	2	2	1	1.06189	0.723891	0.00153415	0.123888
7.74785927.74786763.2.2.1	500853_Rgs22 -	7	74785927	74786763	2	2	1	1.06337	0.391168	0.00113693	0.105902
7.74786920.74790775.2.2.1	500853_Rgs22 -	7	74786920	74790775	2	2	1	1.24567	0.843971	4.37071e-06	0.00500353
7.74790956.74795523.2.2.1	500853_Rgs22 -	7	74790956	74795523	2	2	1	1.25479	0.530499	3.21619e-05	0.0149955
7.74798193.74800760.2.2.1	500853_Rgs22 -	7	74798193	74800760	2	2	1	0.844055	0.885473	0.00295038	0.16946
7.74800920.74803739.2.2.1	500853_Rgs22 -	7	74800920	74803739	2	2	1	1.02495	0.457195	0.000638119	0.0802488
7.74803903.74807852.2.2.1	500853_Rgs22 -	7	74803903	74807852	2	2	1	0.933442	0.979103	0.00187246	0.136979
7.74808023.74809834.2.2.1	500853_Rgs22 -	7	74808023	74809834	2	2	0	1.28809	0.381782	1.70579e-05	0.0103971
7.74812102.74833363.2.2.1	500853_Rgs22 -	7	74812102	74833363	2	2	1	0.887741	0.135215	0.00206629	0.142866
7.74862557.74864455.2.2.1	500853_Rgs22 -	7	74862557	74864455	2	2	0	1.14256	0.159076	0.000725865	0.0859162
7.74868457.74871951.2.2.1	500853_Rgs22 -	7	74868457	74871951	2	2	1	0.964564	0.0783828	0.00182253	0.135173
7.74990529.74992330.1.1.1	100361574_Polr2k +	7	74990529	74992330	1	1	0	0.394481	4.38941	0.000343064	0.0567519
7.74994892.74997944.1.1.1	315033_Spag1 +	7	74994892	74997944	1	1	1	1.05949	-0.186625	0.00158667	0.126098
7.75014533.75016834.1.1.1	315033_Spag1 +	7	75014533	75016834	1	1	1	1.07441	-0.0347761	0.000352776	0.0578827
7.75016942.75025589.1.1.1	315033_Spag1 +	7	75016942	75025589	1	1	1	0.74359	0.4891	0.00293409	0.168914
7.75035527.75040340.1.1.1	315033_Spag1 +	7	75035527	75040340	1	1	1	0.770475	0.266454	0.000590789	0.0773218
7.75043803.75046169.1.1.1	315033_Spag1 +	7	75043803	75046169	1	1	1	0.689622	1.11143	0.00377883	0.187711
7.75299627.75300344.2.2.1	299982_Ankrd46 -	7	75299627	75300344	2	2	1	-0.460962	3.50288	9.04046e-06	0.00743764
7.76201902.76205412.2.2.1	553106_Ncald -	7	76201902	76205412	2	2	1	-0.28893	4.28841	0.000903149	0.0946136
7.77351680.77352464.2.2.1	58961_Azin1 -	7	77351680	77352464	2	2	1	-0.234706	4.25532	0.00435959	0.201087
7.77354512.77355616.2.2.1	58961_Azin1 -	7	77354512	77355616	2	2	1	-0.273152	4.23037	0.00196744	0.139504
7.79959408.79960896.1.1.1	314930_Zfpm2 +	7	79959408	79960896	1	1	1	-0.726737	0.299445	0.00425147	0.199431
7.80351881.80428240.1.1.1	117520_Oxr1 +	7	80351881	80428240	1	1	1	-0.350263	1.77002	0.00559197	0.226468
7.80736181.80738816.1.1.1	117520_Oxr1 +	7	80736181	80738816	1	1	0	-0.283808	3.96176	0.00373635	0.186639
7.94480567.94485423.2.2.1	84050_Enpp2 -	7	94480567	94485423	2	2	1	0.91647	6.8794	2.37652e-07	0.000797175
7.94485581.94486851.2.2.1	84050_Enpp2 -	7	94485581	94486851	2	2	1	0.916195	6.84477	1.42349e-06	0.00257119
7.94486985.94487636.2.2.1	84050_Enpp2 -	7	94486985	94487636	2	2	1	0.934766	6.66509	5.76462e-07	0.00146526
7.94488729.94489633.0.0.1	84050_Enpp2 -	7	94488729	94489633	1	0	1	0.712411	5.83827	0.000111654	0.0312395
7.94489772.94490998.2.2.0	84050_Enpp2 -	7	94489772	94490998	2	2	1	0.574736	4.80181	0.00139238	0.118913
7.94489772.94500812.2.2.1	84050_Enpp2 -	7	94489772	94500812	2	2	1	0.806859	6.65193	2.96768e-05	0.0143104
7.94491074.94500812.2.2.0	84050_Enpp2 -	7	94491074	94500812	2	2	1	0.597596	5.44848	0.000735237	0.086194
7.94500865.94503397.2.2.1	84050_Enpp2 -	7	94500865	94503397	2	2	1	0.74561	6.64057	3.05868e-05	0.0145159
7.94500865.94503409.2.2.0	84050_Enpp2 -	7	94500865	94503409	2	2	1	0.797693	5.20375	5.76453e-05	0.0212928
7.94503583.94504659.2.2.1	84050_Enpp2 -	7	94503583	94504659	2	2	1	0.770723	7.06938	1.94349e-05	0.0113216
7.94504748.94504909.2.2.1	84050_Enpp2 -	7	94504748	94504909	2	2	1	0.738431	7.06412	3.16738e-05	0.0148438
7.94504998.94507149.2.2.1	84050_Enpp2 -	7	94504998	94507149	2	2	1	0.791673	6.91849	7.6402e-06	0.00677242
7.94507205.94507205.0.0.1	84050_Enpp2 -	7	94507205	94507205	1	0	1	0.803915	6.61976	8.51528e-06	0.0072972
7.94507277.94507988.2.2.1	84050_Enpp2 -	7	94507277	94507988	2	2	1	0.733946	7.38365	4.66983e-05	0.0185625
7.94508021.94514268.2.2.1	84050_Enpp2 -	7	94508021	94514268	2	2	1	0.699447	7.27044	0.000158273	0.038532
7.94514395.94520744.2.2.1	84050_Enpp2 -	7	94514395	94520744	2	2	1	0.72722	7.17023	5.9614e-05	0.0217521
7.94520854.94527190.2.2.1	84050_Enpp2 -	7	94520854	94527190	2	2	1	0.748194	7.25205	5.63272e-05	0.021013
7.94527264.94528017.2.2.1	84050_Enpp2 -	7	94527264	94528017	2	2	1	0.78663	7.13969	1.00936e-05	0.00784307
7.94528084.94532586.2.2.1	84050_Enpp2 -	7	94528084	94532586	2	2	0	0.799056	6.91992	8.22023e-06	0.0071258
7.94532643.94541691.2.2.1	84050_Enpp2 -	7	94532643	94541691	2	2	0	0.763742	6.81435	2.22443e-05	0.0123176
7.94544761.94549695.2.2.0	84050_Enpp2 -	7	94544761	94549695	2	2	1	0.672763	5.42292	0.000260533	0.0495201
7.94549822.94552488.2.2.1	84050_Enpp2 -	7	94549822	94552488	2	2	1	0.656642	6.78015	0.000246677	0.0486752
7.94552645.94562645.2.2.1	84050_Enpp2 -	7	94552645	94562645	2	2	1	0.623243	6.19264	0.00101486	0.100024
7.94562746.94562968.2.2.1	84050_Enpp2 -	7	94562746	94562968	2	2	0	0.674564	6.24071	0.00117256	0.107617
7.98816639.98819196.1.1.1	299954_Ndufb9 +	7	98816639	98819196	1	1	1	0.23114	5.71672	0.00560999	0.226599
7.106585568.106589397.1.1.1	362923_Efr3a +	7	106585568	106589397	1	1	1	-0.280884	2.9566	0.00544292	0.223341
7.106721322.106723500.2.2.1	29682_Kcnq3 -	7	106721322	106723500	2	2	1	-0.323014	3.12293	0.000438376	0.0660059
7.106723600.106725587.2.2.1	29682_Kcnq3 -	7	106723600	106725587	2	2	1	-0.327195	2.78815	0.0027389	0.16397
7.107750587.107753077.2.2.1	314964_Phf20l1 +;299923_Ndrg1 -	7	107750587	107753077	2	2	1	0.362446	3.34345	0.00643879	0.238099
7.107765133.107775580.2.2.1	314964_Phf20l1 +;299923_Ndrg1 -	7	107765133	107775580	2	2	1	0.424376	3.20601	0.000310803	0.0538272
7.114348697.114352180.2.2.1	59117_Ago2 -	7	114348697	114352180	2	2	0	-0.59599	0.644385	0.00363551	0.184456
7.114356906.114357034.2.2.1	59117_Ago2 -	7	114356906	114357034	2	2	1	-0.623359	1.24697	0.000222914	0.0460465
7.114368425.114377080.2.2.1	59117_Ago2 -	7	114368425	114377080	2	2	1	-0.616775	0.769392	0.00519653	0.21852
7.115815051.115819873.1.1.1	362931_Adgrb1 +	7	115815051	115819873	1	1	1	0.278232	4.13603	0.00566673	0.227225
7.116746802.116747309.1.1.1	300030_Rhpn1 +	7	116746802	116747309	1	1	1	0.397414	1.85858	0.00649058	0.238806
7.116938736.116942869.2.2.1	300033_Eef1d -	7	116938736	116942869	2	2	1	-0.93522	-0.912816	0.00474824	0.209435
7.117057024.117057135.1.1.1	286997_Mapk15 +	7	117057024	117057135	1	1	1	0.911731	-0.342831	0.0041671	0.197545
7.117060273.117060347.1.1.1	286997_Mapk15 +	7	117060273	117060347	1	1	1	1.44542	-1.06023	0.000524287	0.0727342
7.117106817.117106889.2.2.1	362938_Scrib -	7	117106817	117106889	2	2	1	0.374954	2.48139	0.00220001	0.147553
7.117145573.117146532.2.2.0	680451_Nrbp2 -	7	117145573	117146532	2	2	1	1.2628	-0.708604	0.00216624	0.146081
7.117146194.117146532.2.2.0	680451_Nrbp2 -	7	117146194	117146532	2	2	1	0.808878	1.00618	0.000107168	0.0304237
7.117253880.117289756.2.2.1	64204_Plec -	7	117253880	117289756	2	2	1	-0.601074	0.911684	0.00243174	0.154924
7.117354362.117354475.2.2.1	116684_Oplah -	7	117354362	117354475	2	2	0	0.424987	1.68978	0.00230562	0.151652
7.117417992.117418762.1.1.1	315093_Maf1 +	7	117417992	117418762	1	1	1	0.287094	3.49363	0.00392557	0.192324
7.117418896.117419201.1.1.0	315093_Maf1 +	7	117418896	117419201	1	1	1	1.43111	-1.14248	0.000228075	0.0467264
7.117435781.117435855.1.1.1	315094_Hgh1 +	7	117435781	117435855	1	1	1	0.454018	0.965636	0.00650861	0.238942
7.117519831.117520715.1.1.1	300050_Bop1 -;680712_Scx +	7	117519831	117520715	1	1	1	1.13395	-0.815929	0.00156105	0.124927
7.117602799.117602879.2.2.1	362941_Fbxl6 -	7	117602799	117602879	2	2	1	0.541971	1.14976	0.00195222	0.138951
7.119429240.119438521.2.2.1	25269_Pvalb -	7	119429240	119438521	2	2	1	0.430752	3.7361	0.00204356	0.141883
7.120373646.120373835.2.2.1	362958_Micall1 +;315126_RGD1359634 -	7	120373646	120373835	2	2	1	0.506711	1.5065	0.00312646	0.173228
7.120595508.120597999.2.2.1	362959_Tmem184b -	7	120595508	120597999	2	2	1	0.659868	0.400597	0.00177428	0.133509
7.120658296.120658872.2.2.0	58822_Csnk1e -	7	120658296	120658872	2	2	1	0.845451	-0.620359	0.00438306	0.201692
7.120797287.120803190.2.2.1	362960_Dmc1 -	7	120797287	120803190	2	2	1	0.945881	-0.476941	0.00129084	0.113472
7.120803308.120819005.2.2.1	362960_Dmc1 -	7	120803308	120819005	2	2	1	0.849572	-0.408106	0.00339823	0.179951
7.120926480.120933029.1.1.1	300077_Gtpbp1 +	7	120926480	120933029	1	1	1	-0.40962	1.93128	0.0016947	0.130735
7.120955899.120956419.2.2.1	315135_Sun2 -	7	120955899	120956419	2	2	1	0.34449	2.8646	0.00353001	0.182613
7.121463141.121464662.1.1.1	315141_Mief1 +	7	121463141	121464662	1	1	1	-0.471501	1.06404	0.00675103	0.242498
7.122230449.122230602.1.1.1	362963_Sgsm3 +	7	122230449	122230602	1	1	1	0.300827	2.67301	0.00578297	0.229128
7.122864013.122865250.1.1.1	170915_Ep300 +	7	122864013	122865250	1	1	1	-0.573219	0.540513	0.00540908	0.222916
7.123259963.123260608.1.1.1	25019_Xrcc6 +	7	123259963	123260608	1	1	1	-0.510733	1.15098	0.0059392	0.230927
7.123409165.123409297.1.1.1	300095_Srebf2 +	7	123409165	123409297	1	1	1	-0.242045	3.6476	0.00651448	0.239099
7.123565736.123567812.2.2.1	315165_Naga -	7	123565736	123567812	2	2	1	0.453361	2.04547	0.00123066	0.110448
7.123570083.123570546.2.2.1	315165_Naga -	7	123570083	123570546	2	2	1	0.325937	2.83279	0.0045364	0.205346
7.123579015.123580701.1.1.0	315166_Smdt1 +	7	123579015	123580701	1	1	1	0.42473	2.21636	0.000610514	0.0783207
7.123579064.123580701.1.1.1	315166_Smdt1 +	7	123579064	123580701	1	1	1	0.253319	4.75831	0.00288716	0.168145
7.123583300.123583910.2.2.1	315167_Ndufa6 -	7	123583300	123583910	2	2	1	0.241621	5.6383	0.00183464	0.135668
7.125079284.125082321.1.1.1	300111_Samm50 +	7	125079284	125082321	1	1	1	0.296206	3.06711	0.00602823	0.231774
7.126678840.126681267.1.1.1	25747_Ppara +	7	126678840	126681267	1	1	1	-1.15883	-1.28054	0.00332712	0.178262
7.126750701.126751595.1.1.1	300126_Gtse1 +	7	126750701	126751595	1	1	1	0.855994	-0.285326	0.00338903	0.179591
7.129952315.129955889.2.2.1	315215_Mlc1 -	7	129952315	129955889	2	2	1	0.236936	4.73399	0.00305314	0.171815
7.130125416.130125504.2.2.1	689314_Mapk11 -	7	130125416	130125504	2	2	1	-0.373492	2.42927	0.00567929	0.227364
7.130136161.130136244.2.2.1	315217_Plxnb2 -	7	130136161	130136244	2	2	1	0.43971	1.78666	0.00645243	0.238135
7.130137433.130137845.2.2.1	315217_Plxnb2 -	7	130137433	130137845	2	2	1	0.364606	2.21261	0.00310319	0.172875
7.130138500.130138680.2.2.1	315217_Plxnb2 -	7	130138500	130138680	2	2	1	0.39148	2.91481	0.000202245	0.0436405
7.130138766.130138858.2.2.1	315217_Plxnb2 -	7	130138766	130138858	2	2	1	0.35505	2.95327	0.000730509	0.0860583
7.130143854.130144511.2.2.1	315217_Plxnb2 -	7	130143854	130144511	2	2	1	0.399101	2.0866	0.00581599	0.229278
7.130348369.130348581.2.2.1	500917_Odf3b -	7	130348369	130348581	2	2	1	1.06415	0.724111	0.000118279	0.0323686
7.130348923.130350038.2.2.1	500917_Odf3b -	7	130348923	130350038	2	2	1	1.03824	0.419458	1.00774e-05	0.00784307
7.130449827.130449899.2.2.1	315222_Arsa -	7	130449827	130449899	2	2	1	0.489827	2.39264	0.000662255	0.0823068
7.132106995.132108242.2.2.1	300158_Kif21a -	7	132106995	132108242	2	2	1	-0.288494	3.98385	0.00537913	0.222474
7.132885138.132888024.1.1.1	300160_Lrrk2 +	7	132885138	132888024	1	1	1	-0.820001	-0.489383	0.00712469	0.24935
7.132904308.132906474.1.1.1	300160_Lrrk2 +	7	132904308	132906474	1	1	1	-0.760006	-0.113311	0.00474668	0.209428
7.139284567.139285765.2.2.1	84582_Hdac7 -	7	139284567	139285765	2	2	1	0.582519	0.581136	0.00108307	0.103982
7.139904579.139905235.2.2.1	300197_Zfp641 -	7	139904579	139905235	2	2	1	-1.05448	-1.08834	0.00240992	0.154642
7.142323897.142324842.2.2.1	100361647_Galnt6 -	7	142323897	142324842	2	2	1	0.545717	1.37687	0.000710493	0.0850364
7.142324996.142326398.2.2.1	100361647_Galnt6 -	7	142324996	142326398	2	2	1	0.502357	1.67068	0.00112943	0.105561
7.142426745.142427421.1.1.1	315311_Slc4a8 +	7	142426745	142427421	1	1	1	-0.586618	0.982534	0.000994494	0.0991631
7.142427558.142428314.1.1.1	315311_Slc4a8 +	7	142427558	142428314	1	1	1	-0.492282	1.12438	0.00151505	0.123415
7.142575956.142594429.1.1.1	29710_Scn8a +	7	142575956	142594429	1	1	1	-0.42654	2.84852	0.00343495	0.180747
7.142595694.142596151.1.1.1	29710_Scn8a +	7	142595694	142596151	1	1	1	-0.405762	3.01711	0.00112664	0.105561
7.142596281.142598314.1.1.1	29710_Scn8a +	7	142596281	142598314	1	1	1	-0.346666	2.96763	0.00684795	0.244341
7.142598407.142608216.1.1.1	29710_Scn8a +	7	142598407	142608216	1	1	1	-0.367556	3.06447	0.00194756	0.138823
7.142608439.142609338.1.1.1	29710_Scn8a +	7	142608439	142609338	1	1	1	-0.326303	3.05671	0.00513238	0.217301
7.142609403.142610369.1.1.1	29710_Scn8a +	7	142609403	142610369	1	1	1	-0.364671	3.10567	0.000563697	0.0757491
7.142650423.142653220.1.1.1	29710_Scn8a +	7	142650423	142653220	1	1	1	-0.391937	3.59309	4.07129e-05	0.0173454
7.142655580.142657738.1.1.1	29710_Scn8a +	7	142655580	142657738	1	1	1	-0.404061	3.07788	0.000835788	0.0911924
7.142779997.142782931.1.1.1	25237_Acvrl1 +	7	142779997	142782931	1	1	1	0.62995	0.315655	0.00358072	0.183609
7.143597764.143598467.2.2.1	25626_Krt8 -	7	143597764	143598467	2	2	1	0.800887	0.858347	0.00629377	0.236093
7.143598594.143598879.2.2.1	25626_Krt8 -	7	143598594	143598879	2	2	1	0.78766	1.43938	0.00445473	0.203491
7.143632156.143632423.1.1.1	294853_Krt18 +	7	143632156	143632423	1	1	1	1.24891	1.08387	7.05986e-06	0.00637799
7.143927253.143929185.1.1.1	300257_Pfdn5 +	7	143927253	143929185	1	1	1	0.283316	4.62289	0.000619155	0.0787405
7.144092736.144093234.1.1.1	363005_Pcbp2 +	7	144092736	144093234	1	1	1	0.253061	4.76154	0.00116654	0.107261
7.144821400.144826165.2.2.1	300266_Cbx5 -	7	144821400	144826165	2	2	1	-0.250587	3.42222	0.00434081	0.200795
7.144835817.144864898.2.2.1	300266_Cbx5 -	7	144835817	144864898	2	2	1	-0.427215	2.16137	0.000951688	0.0970112
7.144867708.144868588.1.1.1	29578_Hnrnpa1 +	7	144867708	144868588	1	1	1	-0.221008	5.72539	0.00231352	0.151793
7.144868070.144868588.1.1.1	29578_Hnrnpa1 +	7	144868070	144868588	1	1	1	-0.390019	3.35004	0.0012353	0.110788
7.145118012.145118096.1.1.1	29691_Pde1b +	7	145118012	145118096	1	1	1	0.358761	3.08136	0.00461696	0.20698
7.145118220.145136268.1.1.1	29691_Pde1b +	7	145118220	145136268	1	1	0	0.335902	3.56949	0.00585701	0.229696
7.145137963.145138125.1.1.1	29691_Pde1b +	7	145137963	145138125	1	1	1	0.509383	3.1557	1.17429e-05	0.00842183
7.145138193.145138511.1.1.1	29691_Pde1b +	7	145138193	145138511	1	1	1	0.298124	3.7776	0.00698465	0.246664
7.145142823.145143047.1.1.1	29691_Pde1b +	7	145142823	145143047	1	1	1	0.411006	3.73936	0.00263502	0.161435
7.145143130.145143430.1.1.1	29691_Pde1b +	7	145143130	145143430	1	1	1	0.370667	3.76353	0.000902936	0.0946136
7.145143540.145144074.1.1.1	29691_Pde1b +	7	145143540	145144074	1	1	1	0.420606	4.36433	0.00101643	0.100024
7.145147386.145147782.2.2.1	29691_Pde1b +;58977_Ppp1r1a -	7	145147386	145147782	2	2	1	0.318405	4.44891	0.000646397	0.0809167
7.145147890.145148690.2.2.1	58977_Ppp1r1a -	7	145147890	145148690	2	2	1	0.311049	5.32205	0.00127539	0.112576
7.145148847.145149398.2.2.1	58977_Ppp1r1a -	7	145148847	145149398	2	2	1	0.298656	5.48031	0.00198073	0.139957
7.145149463.145149834.2.2.1	58977_Ppp1r1a -	7	145149463	145149834	2	2	1	0.313013	5.01705	0.00092867	0.0962473
7.145149873.145150694.2.2.1	58977_Ppp1r1a -	7	145149873	145150694	2	2	1	0.263865	4.73393	0.00490799	0.212134
7.145150756.145153913.2.2.1	58977_Ppp1r1a -;102547969_LOC102547969 +	7	145150756	145153913	2	2	1	0.321387	4.50365	0.000584577	0.077104
8.6150182.6152356.2.2.1	363014_Yap1 -	8	6150182	6152356	2	2	1	0.876173	-0.0638804	0.00569575	0.22763
8.6152539.6161626.2.2.1	363014_Yap1 -	8	6152539	6161626	2	2	1	0.495602	1.66906	0.00300544	0.17072
8.6219024.6220573.2.2.1	654482_LOC654482 -	8	6219024	6220573	2	2	1	0.780846	1.59942	0.00201779	0.141073
8.6220641.6223029.2.2.1	654482_LOC654482 -	8	6220641	6223029	2	2	1	0.962246	1.32093	0.000337903	0.0562423
8.6223203.6224135.2.2.1	654482_LOC654482 -	8	6223203	6224135	2	2	0	0.80424	1.98836	6.76828e-05	0.0234958
8.6224303.6231164.2.2.1	654482_LOC654482 -	8	6224303	6231164	2	2	1	0.583098	1.7541	0.00357069	0.183322
8.6904479.6905603.1.1.1	89823_Trpc6 +	8	6904479	6905603	1	1	1	-0.482458	1.88391	0.00517326	0.217845
8.12312445.12315068.1.1.1	315422_Mtmr2 +	8	12312445	12315068	1	1	1	-0.357325	3.1146	0.00167587	0.129894
8.12315164.12315514.1.1.1	315422_Mtmr2 +	8	12315164	12315514	1	1	1	-0.296678	3.41399	0.00710509	0.249246
8.13880481.13880643.1.1.0	363018_Cep295 -;102552294_LOC102552294 +	8	13880481	13880643	1	1	1	0.631197	0.609058	0.00443891	0.202954
8.21795686.21795827.2.2.1	60379_Col5a3 -	8	21795686	21795827	2	2	1	0.504682	1.26217	0.00429924	0.200161
8.21909170.21909248.1.1.1	298699_Ppan +	8	21909170	21909248	1	1	1	0.386446	1.85547	0.00183339	0.135668
8.22377470.22377884.1.1.1	363024_Slc44a2 +	8	22377470	22377884	1	1	1	0.393622	2.20135	0.0013124	0.114561
8.22377970.22378683.1.1.1	363024_Slc44a2 +	8	22377970	22378683	1	1	1	0.331931	2.2496	0.00195328	0.13896
8.22764744.22764823.1.1.1	300438_Ldlr +	8	22764744	22764823	1	1	1	0.401802	1.88955	0.00422033	0.198529
8.22767034.22767371.1.1.1	300438_Ldlr +	8	22767034	22767371	1	1	1	0.395022	1.87284	0.00299834	0.170581
8.22767512.22768189.1.1.1	300438_Ldlr +	8	22767512	22768189	1	1	1	0.425901	1.9875	0.00229339	0.151047
8.22772350.22773025.1.1.1	300438_Ldlr +	8	22772350	22773025	1	1	1	0.451062	1.78721	0.00593588	0.230902
8.23294127.23302984.2.2.1	100361503_Zfp717 -	8	23294127	23302984	2	2	1	-0.333783	2.44652	0.00383279	0.189575
8.23852022.23854409.1.1.1	315484_Bbs9 +	8	23852022	23854409	1	1	1	0.669372	0.638136	0.00111913	0.105387
8.28150920.28151343.2.2.1	315509_Jam3 -	8	28150920	28151343	2	2	1	0.373249	3.51588	0.00106292	0.10251
8.28151497.28156172.2.2.1	315509_Jam3 -	8	28151497	28156172	2	2	1	0.358487	3.17406	0.00285063	0.167081
8.28157055.28208373.2.2.1	315509_Jam3 -	8	28157055	28208373	2	2	1	0.32268	3.12304	0.00485191	0.211318
8.29944182.29944560.1.1.1	116597_Opcml +	8	29944182	29944560	1	1	1	-0.314405	4.15046	0.00631975	0.236287
8.29944682.29945205.1.1.1	116597_Opcml +	8	29944682	29945205	1	1	1	-0.29573	4.17182	0.00578587	0.229128
8.32542129.32542884.1.1.0	315523_Nfrkb +	8	32542129	32542884	1	1	1	-1.43416	-1.4391	0.00143222	0.120216
8.36404584.36404725.2.2.1	315547_Foxred1 -	8	36404584	36404725	2	2	1	-0.407912	2.00608	0.000905336	0.0946136
8.36407046.36408044.2.2.1	315547_Foxred1 -	8	36407046	36408044	2	2	1	-0.828974	0.149024	0.000503105	0.0710444
8.46260729.46261258.2.2.1	300652_Sorl1 -	8	46260729	46261258	2	2	1	-0.473421	3.15664	0.000400235	0.0631218
8.46273869.46275232.2.2.1	300652_Sorl1 -	8	46273869	46275232	2	2	1	-0.471442	3.06858	0.00210969	0.14427
8.48428819.48428994.1.1.1	115771_Usp2 +	8	48428819	48428994	1	1	1	0.352291	2.31996	0.0057677	0.228948
8.48429099.48429180.1.1.1	115771_Usp2 +	8	48429099	48429180	1	1	1	0.296837	2.80482	0.00479354	0.210244
8.48444457.48444747.1.1.1	315598_C1qtnf5 +	8	48444457	48444747	1	1	1	0.398108	2.65902	0.00532968	0.221208
8.48478001.48478078.1.1.1	78967_Mcam +	8	48478001	48478078	1	1	1	0.3807	2.91931	0.00283232	0.166842
8.48478510.48478611.1.1.1	78967_Mcam +	8	48478510	48478611	1	1	1	0.387408	2.76916	0.00556395	0.226189
8.48595060.48595562.2.2.1	315599_Nlrx1 -	8	48595060	48595562	2	2	1	0.690921	-0.278909	0.00712799	0.24935
8.48667774.48667852.2.2.1	25709_Hmbs -	8	48667774	48667852	2	2	1	0.455417	1.53304	0.0036411	0.184456
8.48729585.48729677.1.1.1	122799_Rps25 +	8	48729585	48729677	1	1	1	0.252081	4.79326	0.00258863	0.16002
8.49089309.49090686.1.1.1	300675_Ift46 +	8	49089309	49090686	1	1	1	0.411343	2.55758	0.000388642	0.062402
8.49093960.49096384.1.1.1	300675_Ift46 +	8	49093960	49096384	1	1	1	0.292045	2.95565	0.00242655	0.154902
8.49964907.49971747.1.1.1	315615_Dscaml1 +	8	49964907	49971747	1	1	1	-0.704556	0.563795	0.00401068	0.194412
8.50044016.50045505.1.1.1	315615_Dscaml1 +	8	50044016	50045505	1	1	1	-0.656097	1.41708	0.000250713	0.0489637
8.50047204.50047829.1.1.1	315615_Dscaml1 +	8	50047204	50047829	1	1	1	-0.444439	1.76998	0.00476887	0.210036
8.53734379.53735303.1.1.1	24318_Drd2 +	8	53734379	53735303	1	1	1	1.38275	-0.480342	0.00413893	0.196995
8.53735441.53736622.1.3.1	24318_Drd2 +	8	53735441	53736622	1	3	1	1.24612	-0.357801	0.00504755	0.215292
8.53736814.53737767.1.1.1	24318_Drd2 +	8	53736814	53737767	1	1	1	1.57289	-0.56529	0.00191638	0.137905
8.53737855.53739326.1.1.1	24318_Drd2 +	8	53737855	53739326	1	1	1	1.34787	-0.443582	0.00481557	0.210678
8.53739658.53742380.1.1.1	24318_Drd2 +	8	53739658	53742380	1	1	1	1.74394	-0.617131	4.51687e-05	0.0184742
8.53774409.53775581.2.2.1	300696_Ttc12 -	8	53774409	53775581	2	2	1	0.772775	0.0814334	0.0024505	0.155473
8.53775684.53777083.2.2.1	300696_Ttc12 -	8	53775684	53777083	2	2	1	0.923806	-0.0575239	0.000589539	0.0773218
8.53777153.53777583.2.2.1	300696_Ttc12 -	8	53777153	53777583	2	2	1	0.724119	0.30804	0.00357016	0.183322
8.53777683.53778125.2.2.1	300696_Ttc12 -	8	53777683	53778125	2	2	1	1.07698	-0.459388	0.000433967	0.0657381
8.55179073.55180101.1.1.1	25420_Cryab +	8	55179073	55180101	1	1	1	0.596648	4.53332	3.24858e-07	0.00101496
8.55180225.55182204.1.1.1	25420_Cryab +	8	55180225	55182204	1	1	1	0.397621	4.50138	0.00311039	0.172974
8.56242089.56249299.1.1.1	367085_Arhgap20 +	8	56242089	56249299	1	1	1	-0.506862	1.99159	0.00023289	0.0472609
8.56249479.56251272.1.1.1	367085_Arhgap20 +	8	56249479	56251272	1	1	1	-0.506768	2.56751	0.000180312	0.0416653
8.56643403.56643991.2.2.1	315658_Zc3h12c -	8	56643403	56643991	2	2	1	-0.787616	-0.135289	0.00601419	0.231557
8.58233693.58235461.2.2.1	64624_Cul5 -	8	58233693	58235461	2	2	1	-0.45103	2.71841	7.57518e-05	0.0255287
8.58966756.58968389.2.2.1	315676_Dmxl2 -	8	58966756	58968389	2	2	1	-0.305193	3.16442	0.000817112	0.0907031
8.58978818.58982553.2.2.1	315676_Dmxl2 -	8	58978818	58982553	2	2	1	-0.451851	2.94183	7.6183e-05	0.0255369
8.59050349.59051073.2.2.1	315676_Dmxl2 -	8	59050349	59051073	2	2	1	-0.38063	1.89129	0.00562012	0.226657
8.59051210.59051956.2.2.1	315676_Dmxl2 -	8	59051210	59051956	2	2	1	-0.55527	2.14184	9.32512e-05	0.02854
8.59123766.59124131.2.2.1	300719_Cib2 -	8	59123766	59124131	2	2	0	0.341065	2.83016	0.000311549	0.0538272
8.59124328.59126677.2.2.1	300719_Cib2 -	8	59124328	59126677	2	2	1	0.323905	2.71723	0.0022177	0.148341
8.60038072.60059163.2.2.1	300726_Etfa -	8	60038072	60059163	2	2	1	0.293027	3.31624	0.00648456	0.238701
8.60059247.60062012.2.2.1	300726_Etfa -	8	60059247	60062012	2	2	1	0.30539	3.2754	0.00362461	0.184366
8.60065454.60072237.2.2.1	300726_Etfa -	8	60065454	60072237	2	2	1	0.265185	3.76613	0.00461512	0.206972
8.60807697.60814788.2.2.1	300733_Tspan3 -	8	60807697	60814788	2	2	1	0.205923	5.73168	0.00717008	0.249987
8.60814873.60815075.2.2.1	300733_Tspan3 -	8	60814873	60815075	2	2	1	0.323697	5.99417	3.42739e-05	0.0156229
8.60817065.60830288.2.2.1	300733_Tspan3 -	8	60817065	60830288	2	2	1	0.235712	4.99224	0.00682936	0.244044
8.62723971.62737172.1.1.1	315711_Sema7a +	8	62723971	62737172	1	1	1	0.33117	3.55748	0.000210206	0.0442752
8.63068075.63070012.2.2.1	315714_Loxl1 -	8	63068075	63070012	2	2	1	0.533346	1.11165	0.005833	0.229581
8.63073674.63076714.2.2.1	315714_Loxl1 -	8	63073674	63076714	2	2	1	0.792697	0.699073	0.000164574	0.0391758
8.63076824.63090607.2.2.1	315714_Loxl1 -	8	63076824	63090607	2	2	1	1.02936	0.768255	2.1314e-09	2.13093e-05
8.64089184.64095509.1.1.1	315722_Adpgk +	8	64089184	64095509	1	1	1	-0.56664	1.44337	0.000140729	0.0356498
8.64095736.64102280.1.1.1	315722_Adpgk +	8	64095736	64102280	1	1	1	-0.372171	2.3138	0.00246509	0.155962
8.64102344.64109509.1.1.1	315722_Adpgk +	8	64102344	64109509	1	1	1	-0.403007	1.97814	0.00302186	0.171075
8.64347749.64348033.1.1.1	300757_Hexa +	8	64347749	64348033	1	1	1	0.316764	2.99699	0.00497805	0.213909
8.64461480.64461730.1.1.1	300759_Parp6 +	8	64461480	64461730	1	1	1	0.256596	3.52978	0.0052925	0.220411
8.64461841.64462515.1.1.1	300759_Parp6 +	8	64461841	64462515	1	1	1	0.24475	3.76729	0.00679978	0.243375
8.64462589.64463169.1.1.1	300759_Parp6 +	8	64462589	64463169	1	1	1	0.2889	3.44285	0.00204848	0.142027
8.64471559.64471702.1.1.1	300759_Parp6 +	8	64471559	64471702	1	1	1	0.262122	4.07018	0.00620263	0.234521
8.64499659.64501586.1.1.1	25630_Pkm +	8	64499659	64501586	1	1	1	0.337763	3.14576	0.00333613	0.178377
8.65586732.65586945.2.2.0	300763_Lrrc49 -;108351719_LOC108351719 +	8	65586732	65586945	2	2	1	-1.3179	-1.14572	0.000673625	0.082817
8.66339423.66340328.1.1.1	84424_Tle3 +	8	66339423	66340328	1	1	1	0.322407	2.2326	0.00575549	0.228766
8.66862381.66862809.2.2.1	140661_Rplp1 -	8	66862381	66862809	2	2	1	0.268155	4.9038	0.000310923	0.0538272
8.66862885.66863293.2.2.1	140661_Rplp1 -	8	66862885	66863293	2	2	1	0.302366	7.6475	0.003492	0.181457
8.66902614.66907233.2.2.1	315741_Paqr5 -	8	66902614	66907233	2	2	1	1.5053	-0.255146	3.90456e-05	0.0169577
8.68250160.68275670.2.2.1	29568_Map2k5 -	8	68250160	68275670	2	2	1	0.667291	0.693254	0.00137234	0.117805
8.69106119.69106918.2.2.1	691493_Zwilch -	8	69106119	69106918	2	2	1	-0.545788	0.627832	0.00264862	0.16186
8.69126082.69126175.1.1.1	64302_Rpl4 +	8	69126082	69126175	1	1	1	0.220833	6.72464	0.00421117	0.198352
8.69126297.69126507.1.1.1	64302_Rpl4 +	8	69126297	69126507	1	1	1	0.252187	6.95903	0.00201579	0.141065
8.70616343.70617754.1.1.1	363081_Igdcc4 +	8	70616343	70617754	1	1	1	-0.448516	2.04796	0.000293698	0.0524672
8.71726441.71726942.2.2.1	300796_Snx22 -	8	71726441	71726942	2	2	1	0.78818	-0.0697291	0.00455633	0.205627
8.71727038.71727613.2.2.1	300796_Snx22 -	8	71727038	71727613	2	2	1	0.788872	-0.174546	0.00185529	0.136415
8.72440828.72441790.1.1.1	363085_Car12 +	8	72440828	72441790	1	1	1	0.463019	2.83189	0.0058182	0.229278
8.72441937.72445355.1.1.1	363085_Car12 +	8	72441937	72445355	1	1	1	0.494065	3.01612	0.00159941	0.126744
8.72446852.72448037.1.1.1	363085_Car12 +	8	72446852	72448037	1	1	1	0.46022	3.17905	0.000383628	0.0619284
8.72458097.72458828.1.1.1	363085_Car12 +	8	72458097	72458828	1	1	1	0.327578	4.08362	0.00694427	0.246406
8.72641823.72642614.2.2.1	266688_Rab8b -	8	72641823	72642614	2	2	1	-0.439127	2.51825	0.000353716	0.0579735
8.72642666.72645193.2.2.1	266688_Rab8b -	8	72642666	72645193	2	2	1	-0.439577	2.52386	0.000420099	0.0644841
8.72645260.72646740.2.2.1	266688_Rab8b -	8	72645260	72646740	2	2	1	-0.33986	2.66327	0.00184101	0.135752
8.72654560.72657166.2.2.1	266688_Rab8b -	8	72654560	72657166	2	2	1	-0.332813	2.77486	0.00101411	0.100024
8.72824827.72825078.2.2.1	24851_Tpm1 -	8	72824827	72825078	2	2	1	0.441855	1.33613	0.00614513	0.233494
8.73016767.73019629.2.2.1	315776_Tln2 -	8	73016767	73019629	2	2	1	0.504629	1.05604	0.00686369	0.244438
8.73164655.73165840.2.2.1	315776_Tln2 -	8	73164655	73165840	2	2	1	-0.458778	1.21974	0.00650343	0.238869
8.73190854.73192681.2.2.1	315776_Tln2 -	8	73190854	73192681	2	2	1	-0.519461	1.38168	0.0015749	0.125454
8.73827361.73827635.1.1.1	363087_Vps13c +	8	73827361	73827635	1	1	1	-0.298438	3.30027	0.00280174	0.165765
8.73827682.73829745.1.1.1	363087_Vps13c +	8	73827682	73829745	1	1	1	-0.273795	3.45183	0.00549952	0.224705
8.75649960.75650540.1.1.1	691379_Ice2 +	8	75649960	75650540	1	1	1	0.70734	0.00618131	0.00648737	0.238746
8.76426407.76427586.1.1.1	83828_Gtf2a2 +	8	76426407	76427586	1	1	1	0.255959	3.09945	0.00501707	0.214537
8.76979002.76991894.1.1.1	315792_Sltm +	8	76979002	76991894	1	1	1	-0.38807	2.81062	0.000819623	0.0908399
8.78129586.78130617.2.2.1	315795_Cgnl1 -	8	78129586	78130617	2	2	1	0.6211	1.17368	0.00177884	0.133517
8.78131080.78131930.2.2.1	315795_Cgnl1 -	8	78131080	78131930	2	2	1	0.564917	1.60717	0.00640758	0.2376
8.78132056.78132817.2.2.1	315795_Cgnl1 -	8	78132056	78132817	2	2	1	0.589243	1.77624	0.00394316	0.192777
8.78132902.78144350.2.2.1	315795_Cgnl1 -	8	78132902	78144350	2	2	1	0.648273	1.88033	0.000396741	0.0628944
8.78144441.78148062.2.2.1	315795_Cgnl1 -	8	78144441	78148062	2	2	1	0.747743	1.87377	1.43489e-05	0.00943796
8.78148225.78151883.2.2.1	315795_Cgnl1 -	8	78148225	78151883	2	2	1	0.616107	1.58886	0.00154821	0.124427
8.78221825.78229133.2.2.1	315795_Cgnl1 -	8	78221825	78229133	2	2	1	0.548441	1.64532	0.00140994	0.119471
8.78229240.78230793.2.2.1	315795_Cgnl1 -	8	78229240	78230793	2	2	1	0.510752	1.57106	0.00308223	0.17241
8.78230889.78231842.2.2.1	315795_Cgnl1 -	8	78230889	78231842	2	2	1	0.555535	1.56476	0.00686291	0.244438
8.79101392.79103702.2.2.1	300822_Tex9 -	8	79101392	79103702	2	2	1	0.558008	0.385633	0.00467825	0.207822
8.79673744.79674074.1.1.1	363098_Ccpg1 +	8	79673744	79674074	1	1	1	0.362822	3.2613	0.000315098	0.0541287
8.79685473.79687511.1.1.1	363098_Ccpg1 +;103693143_LOC103693143 -	8	79685473	79687511	1	1	1	0.288975	3.6953	0.00131409	0.114575
8.79688915.79691012.1.1.1	363098_Ccpg1 +	8	79688915	79691012	1	1	1	0.546151	2.8566	6.24663e-06	0.0060438
8.80207034.80208137.2.2.1	286931_Unc13c -	8	80207034	80208137	2	2	1	0.887557	0.871608	0.000645888	0.0809167
8.82067844.82070461.1.1.1	25017_Myo5a +	8	82067844	82070461	1	1	1	-0.38602	3.01337	0.0030054	0.17072
8.85504656.85509228.1.1.1	300850_Gsta4 +	8	85504656	85509228	1	1	1	0.406474	3.0229	0.0014693	0.121631
8.85838994.85839095.2.2.1	171361_Eef1a1 -	8	85838994	85839095	2	2	1	0.209709	8.51693	0.00675851	0.242535
8.87209733.87210326.2.2.1	29507_Cox7a2 -	8	87209733	87210326	2	2	1	0.327809	5.03969	0.00453291	0.20525
8.91321765.91338525.2.2.1	315851_Elovl4 -	8	91321765	91338525	2	2	1	0.469189	2.40069	0.000223641	0.0461331
8.91474722.91476078.1.1.1	29711_Bckdhb +	8	91474722	91476078	1	1	0	0.326323	2.45965	0.00490257	0.212134
8.91509885.91510112.1.1.1	29711_Bckdhb +	8	91509885	91510112	1	1	1	0.36709	2.55331	0.00144815	0.121019
8.91510269.91512680.1.1.1	29711_Bckdhb +	8	91510269	91512680	1	1	1	0.372859	2.77059	0.000420088	0.0644841
8.91512790.91524642.1.1.1	29711_Bckdhb +	8	91512790	91524642	1	1	1	0.394761	2.86578	3.33525e-05	0.0153901
8.91527175.91596403.1.1.1	29711_Bckdhb +	8	91527175	91596403	1	1	1	0.347985	2.96187	0.00160603	0.126964
8.91596491.91654253.1.1.1	29711_Bckdhb +	8	91596491	91654253	1	1	1	0.349626	3.15936	0.0026133	0.16075
8.91654403.91655852.1.1.1	29711_Bckdhb +	8	91654403	91655852	1	1	1	0.348353	3.35582	0.000526582	0.0727833
8.94481615.94481744.2.2.1	65178_Snap91 -	8	94481615	94481744	2	2	1	-0.290221	3.96154	0.000375295	0.0608453
8.96113284.96128804.2.2.1	363113_Syncrip -	8	96113284	96128804	2	2	1	1.20269	-0.878123	0.000608883	0.0782075
8.97278116.97278116.0.0.1	192213_Rasgrf1 +	8	97278116	97278116	1	0	1	-0.35163	2.39143	0.00417032	0.197545
8.97301823.97316869.1.1.1	192213_Rasgrf1 +	8	97301823	97316869	1	1	1	-0.249835	4.80119	0.00425445	0.19944
8.103288850.103290555.2.2.1	315903_U2surp -	8	103288850	103290555	2	2	1	-0.394415	2.6265	0.000813006	0.0904622
8.104191036.104192885.2.2.1	25390_Atp1b3 -	8	104191036	104192885	2	2	1	0.256907	4.85991	0.00175555	0.132971
8.104196628.104199587.2.2.1	25390_Atp1b3 -	8	104196628	104199587	2	2	1	0.239978	4.73077	0.00374109	0.186764
8.104477368.104480746.2.2.1	25597_Rasa2 -	8	104477368	104480746	2	2	1	-0.566689	0.863751	0.00126376	0.112164
8.104970221.104973727.2.2.1	501039_Slc25a36 -	8	104970221	104973727	2	2	1	-0.534341	2.23915	0.00111282	0.105194
8.105340116.105342120.2.2.1	171394_Clstn2 -	8	105340116	105342120	2	2	1	-0.385316	2.8641	0.00403997	0.194796
8.105342270.105349047.2.2.1	171394_Clstn2 -	8	105342270	105349047	2	2	1	-0.501944	2.70475	0.00400531	0.194366
8.105420747.105448228.2.2.1	171394_Clstn2 -	8	105420747	105448228	2	2	1	-0.46273	2.74405	0.00370835	0.186157
8.105448379.105460886.2.2.1	171394_Clstn2 -	8	105448379	105460886	2	2	1	-0.55742	3.12277	3.01602e-05	0.014446
8.105461096.105461935.2.2.1	171394_Clstn2 -	8	105461096	105461935	2	2	1	-0.473108	2.78477	0.000385786	0.0621568
8.111600902.111627856.1.1.0	363123_Rab6b +	8	111600902	111627856	1	1	1	-0.94415	-0.595181	0.00528392	0.220155
8.111694769.111696130.2.2.1	24825_Tf -	8	111694769	111696130	2	2	1	0.5167	6.96096	0.000185065	0.0420511
8.111696321.111698152.2.2.1	24825_Tf -	8	111696321	111698152	2	2	1	0.53254	7.07934	7.84125e-05	0.0260031
8.111698338.111701108.2.2.1	24825_Tf -	8	111698338	111701108	2	2	1	0.410881	6.94005	0.00251697	0.158
8.111701174.111703977.2.2.1	24825_Tf -	8	111701174	111703977	2	2	1	0.380423	7.06316	0.00603773	0.231774
8.111704108.111705501.2.2.1	24825_Tf -	8	111704108	111705501	2	2	1	0.421441	6.78009	0.00190018	0.137647
8.111709541.111711425.2.2.1	24825_Tf -	8	111709541	111711425	2	2	1	0.434969	7.07574	0.00132648	0.115388
8.111711604.111712363.2.2.1	24825_Tf -	8	111711604	111712363	2	2	1	0.413459	7.19068	0.00312919	0.173228
8.111712543.111713011.2.2.1	24825_Tf -	8	111712543	111713011	2	2	1	0.376488	7.10142	0.00607012	0.232311
8.111713068.111714265.2.2.1	24825_Tf -	8	111713068	111714265	2	2	1	0.433497	7.01307	0.00196206	0.139188
[truncated: 2,275 more rows]

## Sheet: Withdrawal vs Ethanol_junctions
ID	Gene overlap	Chr	Start	End	Strand (1=+,2=-)	Intron motif (0: non-canonical; 1: GT/AG, 2: CT/AC, 3: GC/AG, 4: CT/GC, 5: AT/AC, 6: GT/AT)	Annotated (0=no,1=yes)	logFC	logCPM	pValue	qValue
1.243365.243554.2.2.1	108349479_LOC108349479 -	1	243365	243554	2	2	1	-0.804469	-0.051667	0.00118153	0.173376
1.4810518.4815727.2.2.1	24414_Grm1 -	1	4810518	4815727	2	2	1	-0.602575	1.80384	2.44253e-05	0.0331709
1.7817497.7823787.2.2.1	292486_Aig1 -	1	7817497	7823787	2	2	1	-0.290208	4.56728	0.00109982	0.168647
1.7823952.7860756.2.2.1	292486_Aig1 -	1	7823952	7860756	2	2	1	-0.316374	3.62077	0.00196122	0.209667
1.15740582.15740863.1.1.1	307449_Mcc +;293016_Map7 +	1	15740582	15740863	1	1	1	-0.357916	3.01511	0.00300133	0.235224
1.15740922.15742806.1.1.1	307449_Mcc +;293016_Map7 +	1	15740922	15742806	1	1	1	-0.340174	3.46739	0.00137911	0.184062
1.15745018.15746581.1.1.1	307449_Mcc +;293016_Map7 +	1	15745018	15746581	1	1	1	-0.264455	4.22693	0.00248128	0.221167
1.16872852.16873328.1.1.1	307449_Mcc +;293408_Hbs1l +	1	16872852	16873328	1	1	1	-0.363706	2.7893	0.000711538	0.143063
1.17560521.17740071.2.2.1	307449_Mcc +;360302_Ptprk -;103690149_LOC103690149 +	1	17560521	17740071	2	2	1	0.525565	1.49371	0.00177892	0.202759
1.21525623.21530406.1.1.1	307449_Mcc +;29221_Arg1 +	1	21525623	21530406	1	1	1	-0.71525	0.453592	0.00232579	0.216845
1.21536205.21536641.1.1.1	307449_Mcc +;29221_Arg1 +	1	21536205	21536641	1	1	1	-0.505974	1.36248	0.00295063	0.233699
1.21853022.21853400.2.2.1	307449_Mcc +;64032_Ctgf -	1	21853022	21853400	2	2	1	0.987134	2.3311	0.00100628	0.163397
1.21853613.21853742.2.2.1	307449_Mcc +;64032_Ctgf -	1	21853613	21853742	2	2	1	0.982598	2.26167	0.000801495	0.149129
1.22716690.22718327.2.2.1	307449_Mcc +;309570_Slc18b1 -	1	22716690	22718327	2	2	1	-0.521689	1.00234	0.00250101	0.221934
1.32080725.32081839.1.1.1	307449_Mcc +;308068_Nkd2 +	1	32080725	32081839	1	1	1	0.811762	0.113208	0.000992007	0.163397
1.44061741.44065707.1.1.1	245926_Scaf8 +	1	44061741	44065707	1	1	1	0.389236	2.19963	0.00151818	0.19081
1.44460607.44462336.2.2.1	308140_Tfb1m -	1	44460607	44462336	2	2	1	-0.51542	1.50997	0.000263118	0.100994
1.46894155.46896569.1.1.1	84018_Synj2 +	1	46894155	46896569	1	1	1	0.584316	1.50162	0.00101846	0.163397
1.47977408.47980429.1.1.1	308100_Acat2 +	1	47977408	47980429	1	1	1	-0.573285	0.940205	0.00147911	0.188942
1.47983938.47984745.1.1.1	308100_Acat2 +	1	47983938	47984745	1	1	1	-0.388641	2.43026	0.0026416	0.225728
1.48030344.48030672.2.2.1	24818_Tcp1 -	1	48030344	48030672	2	2	1	0.301751	4.04746	0.000228355	0.0956584
1.48729764.48740377.2.2.1	170919_Agpat4 -	1	48729764	48740377	2	2	1	-0.289188	3.35638	0.00247359	0.220808
1.53797979.53799565.2.2.1	26955_Afdn -	1	53797979	53799565	2	2	1	0.623601	0.687622	0.00102927	0.163513
1.57742123.57742867.1.1.1	308215_Chd1 +	1	57742123	57742867	1	1	1	0.576987	1.31429	0.000655294	0.138803
1.61872722.61873545.2.2.1	100910106_LOC100910106 -	1	61872722	61873545	2	2	1	-1.12846	-1.21661	0.00157232	0.193752
1.69975111.69978540.2.2.0	103691033_LOC103691033 -	1	69975111	69978540	2	2	0	1.45488	-1.6912	0.00138804	0.184062
1.70202958.70209960.2.2.1	102547903_LOC102547903 -	1	70202958	70209960	2	2	1	0.972675	-0.683035	0.00241409	0.218439
1.72325562.72325782.2.2.0	308335_U2af2 -	1	72325562	72325782	2	2	0	1.09929	-0.608895	0.000524101	0.125598
1.72661277.72661379.1.1.1	654441_Cox6b2 +	1	72661277	72661379	1	1	1	-0.770931	0.424465	0.00171401	0.20099
1.72661506.72662071.1.1.1	654441_Cox6b2 +	1	72661506	72662071	1	1	1	-1.00191	-0.18467	0.000823248	0.150561
1.72884853.72885318.1.1.1	29248_Tnni3 +	1	72884853	72885318	1	1	1	-1.31183	-0.153971	0.00280752	0.228947
1.72897848.72899481.1.1.1	171409_Tnnt1 +	1	72897848	72899481	1	1	1	-2.06899	-0.349915	0.000378229	0.115716
1.78221813.78224037.2.2.0	684934_Ccdc9 -	1	78221813	78224037	2	2	0	0.449712	2.10317	0.000608526	0.132644
1.78722368.78722443.1.1.1	292657_Slc1a5 +	1	78722368	78722443	1	1	1	-1.5065	-0.735789	0.00062344	0.135109
1.78821768.78821969.1.1.1	245986_Gng8 +	1	78821768	78821969	1	1	1	-1.15321	1.38421	2.67796e-07	0.00291946
1.80528829.80529869.2.2.1	100360982_Relb -	1	80528829	80529869	2	2	1	1.61252	-0.72575	2.20277e-05	0.031686
1.84001604.84001977.2.2.1	292729_Snrpa -	1	84001604	84001977	2	2	1	0.497315	1.93477	7.22945e-05	0.0594762
1.84068072.84071284.1.1.1	292732_Numbl +	1	84068072	84071284	1	1	1	0.541474	2.4273	0.00205452	0.213034
1.84281015.84283419.1.1.1	499108_Sertad3 +	1	84281015	84283419	1	1	1	1.27057	-1.13292	0.000995663	0.163397
1.87015092.87015182.1.1.1	64526_Ech1 +	1	87015092	87015182	1	1	1	-0.33811	3.44288	0.00165956	0.198087
1.87015255.87015489.1.1.1	64526_Ech1 +	1	87015255	87015489	1	1	1	-0.339076	3.47845	0.00135998	0.183081
1.87015641.87015788.1.1.1	64526_Ech1 +	1	87015641	87015788	1	1	1	-0.446147	3.34305	6.84922e-06	0.0177148
1.87098628.87099958.2.2.1	63836_Actn4 -	1	87098628	87099958	2	2	1	0.282224	3.84564	0.00222064	0.215497
1.89016647.89016919.2.2.0	292788_Psenen -	1	89016647	89016919	2	2	0	-0.92222	-0.277155	0.000487921	0.124545
1.89035238.89035332.2.2.1	102550344_Kmt2b -	1	89035238	89035332	2	2	1	0.553252	1.33082	0.00110551	0.168829
1.89358785.89360190.2.2.1	29409_Mag -	1	89358785	89360190	2	2	1	-0.446052	4.23391	0.000154679	0.0827648
1.89470157.89471288.2.2.1	60338_Fxyd5 -	1	89470157	89471288	2	2	1	0.57597	2.20013	0.000124858	0.0740594
1.89471352.89472273.2.2.1	60338_Fxyd5 -	1	89471352	89472273	2	2	1	0.578177	2.11521	0.00019856	0.0899794
1.89472343.89473510.2.2.1	60338_Fxyd5 -	1	89472343	89473510	2	2	1	0.520647	2.36176	3.20993e-05	0.0405374
1.89484513.89484652.2.2.1	58971_Fxyd1 -	1	89484513	89484652	2	2	1	-0.466246	3.81389	0.000323317	0.10804
1.89484703.89485542.2.2.1	58971_Fxyd1 -	1	89484703	89485542	2	2	1	-0.510445	4.01946	0.000393039	0.117245
1.89485580.89485918.2.2.1	58971_Fxyd1 -	1	89485580	89485918	2	2	1	-0.513692	4.49034	0.000289551	0.103797
1.89486939.89487233.2.2.1	58971_Fxyd1 -	1	89486939	89487233	2	2	1	-0.556221	1.34945	0.0028584	0.23059
1.100328509.100329017.1.1.1	78957_Shank1 +	1	100328509	100329017	1	1	1	0.31211	4.63504	0.00180538	0.20384
1.100477000.100477105.1.1.1	292876_Josd2 +	1	100477000	100477105	1	1	1	-0.362622	3.01944	0.00236665	0.217598
1.100609528.100609811.2.2.1	308572_Myh14 -	1	100609528	100609811	2	2	1	-0.634908	1.9043	1.73293e-05	0.0270711
1.100767773.100768756.1.1.1	361565_Vrk3 +	1	100767773	100768756	1	1	1	-0.339203	2.72886	0.00218799	0.215497
1.100894801.100894874.1.1.1	308577_Fuz +	1	100894801	100894874	1	1	1	-0.649461	0.809577	0.00222841	0.215497
1.101371827.101375152.2.2.1	361574_Snrnp70 -	1	101371827	101375152	2	2	1	0.339694	4.32556	0.00271665	0.227974
1.101570323.101570479.1.1.1	64203_Bcat2 +	1	101570323	101570479	1	1	1	-0.522959	1.53267	0.0016888	0.200001
1.101884711.101886174.1.1.1	308593_Tmem143 +	1	101884711	101886174	1	1	1	-0.696602	0.386725	0.00322364	0.242446
1.112045049.112056916.1.1.1	100910839_Luzp2 +	1	112045049	112056916	1	1	1	0.500243	2.72365	0.00219654	0.215497
1.113419788.113424717.1.1.1	100910839_Luzp2 +	1	113419788	113424717	1	1	1	0.36479	2.61336	0.00273085	0.227974
1.113424781.113463271.1.1.1	100910839_Luzp2 +	1	113424781	113463271	1	1	1	0.352865	2.87492	0.00244927	0.219814
1.114203061.114203774.1.1.1	308663_Tubgcp5 +	1	114203061	114203774	1	1	1	-0.601915	0.6629	0.00258541	0.22399
1.116610545.116643749.1.1.1	361585_Ube3a +	1	116610545	116643749	1	1	1	0.55142	1.05004	0.00301595	0.235446
1.126175338.126177860.2.2.1	292994_Tjp1 -	1	126175338	126177860	2	2	1	0.372414	2.64314	0.00109487	0.168577
1.126928844.126930677.1.1.1	25507_Pcsk6 +	1	126928844	126930677	1	1	1	-0.54435	1.50081	0.000660159	0.13944
1.140855519.140857376.2.2.1	25277_Mfge8 -	1	140855519	140857376	2	2	1	1.57777	-1.13967	9.39687e-05	0.0671058
1.142015190.142015983.2.2.1	81823_Cib1 -	1	142015190	142015983	2	2	1	-0.645398	1.77661	3.27182e-05	0.0405374
1.142016073.142016151.2.2.1	81823_Cib1 -	1	142016073	142016151	2	2	1	-0.653109	1.9942	6.43139e-06	0.0175363
1.142016271.142016386.2.2.1	81823_Cib1 -	1	142016271	142016386	2	2	1	-0.75805	2.27996	3.76186e-06	0.0131383
1.142133302.142133452.2.2.1	308759_Unc45a -	1	142133302	142133452	2	2	1	0.737021	0.246077	0.00222323	0.215497
1.142136921.142137035.1.1.1	308758_Hddc3 +	1	142136921	142137035	1	1	1	-0.44236	2.96867	0.00285004	0.230286
1.142549393.142550946.2.2.1	361598_Iqgap1 -	1	142549393	142550946	2	2	1	0.505839	1.1343	0.00330477	0.245152
1.142714082.142718406.2.2.1	308751_Wdr73 -	1	142714082	142718406	2	2	1	-0.431463	1.92739	0.00293048	0.232896
1.142719096.142719403.2.2.1	308751_Wdr73 -	1	142719096	142719403	2	2	1	-0.411234	2.11654	0.00234875	0.217598
1.142719763.142719918.2.2.0	308751_Wdr73 -	1	142719763	142719918	2	2	0	-0.770316	0.37943	0.000674333	0.140365
1.142721528.142723077.2.2.1	499194_Nmb -	1	142721528	142723077	2	2	1	-0.644503	1.44927	0.00174793	0.201176
1.142723251.142723785.2.2.1	499194_Nmb -	1	142723251	142723785	2	2	1	-0.621431	1.44683	0.000944885	0.160918
1.143174935.143176193.2.2.1	293056_Cpeb1 -	1	143174935	143176193	2	2	1	-0.392193	2.36078	0.00323	0.242561
1.143300453.143300543.2.2.1	308777_Ap3b2 -	1	143300453	143300543	2	2	1	0.332206	4.25479	0.00168971	0.200001
1.146422314.146423112.2.2.1	25243_Arnt2 -	1	146422314	146423112	2	2	1	0.466227	2.95452	0.000160663	0.0847015
1.146456091.146456428.2.2.1	25243_Arnt2 -	1	146456091	146456428	2	2	1	0.469021	2.64491	0.00270342	0.227974
1.146456495.146461945.2.2.1	25243_Arnt2 -	1	146456495	146461945	2	2	1	0.54792	2.49033	0.000992823	0.163397
1.146721635.146723552.2.2.1	29383_Fah -	1	146721635	146723552	2	2	1	-0.394455	3.07135	0.00243353	0.219188
1.146723629.146725196.2.2.1	29383_Fah -	1	146723629	146725196	2	2	1	-0.34776	3.03126	0.00197126	0.210081
1.153861457.153862002.2.2.0	102549783_LOC102549783 -;361602_Me3 +	1	153861457	153862002	2	2	0	-1.03844	-0.152336	0.00316252	0.240735
1.155148113.155489153.1.1.1	680270_Ccdc83 -;361604_Sytl2 +;64053_Dlg2 +	1	155148113	155489153	1	1	1	0.692738	0.518972	0.00148419	0.189236
1.157486325.157487630.2.2.1	361605_Pcf11 -	1	157486325	157487630	2	2	1	0.757426	0.792713	0.000165725	0.086565
1.162382008.162385098.2.2.1	25357_Thrsp -	1	162382008	162385098	2	2	1	-0.503988	2.12134	0.00348304	0.2496
1.162527418.162533670.2.2.1	361606_Aamdc -	1	162527418	162533670	2	2	1	-0.591331	1.14091	0.00122826	0.175345
1.164116717.164117803.2.2.1	252900_Dgat2 -	1	164116717	164117803	2	2	1	-0.433541	3.42724	0.00228901	0.216568
1.164118659.164124005.2.2.1	252900_Dgat2 -	1	164118659	164124005	2	2	1	-0.453751	3.11722	0.00158656	0.194707
1.164124077.164124451.2.2.1	252900_Dgat2 -	1	164124077	164124451	2	2	1	-0.453135	3.35121	0.00134489	0.181866
1.165354416.165357982.2.2.1	361613_Ppme1 -	1	165354416	165357982	2	2	1	0.314901	3.90985	0.000605957	0.132644
1.165358384.165366391.2.2.1	361613_Ppme1 -	1	165358384	165366391	2	2	1	0.317836	4.07516	0.000852768	0.154255
1.165649212.165651315.1.1.1	84379_Rab6a +	1	165649212	165651315	1	1	1	0.376679	2.41611	0.00161213	0.196176
1.167260546.167263875.2.2.1	81738_Nup98 -	1	167260546	167263875	2	2	1	0.441155	1.23965	0.00280079	0.228897
1.171720496.171769741.1.1.1	60564_Syt9 +	1	171720496	171769741	1	1	1	-1.42323	0.743063	3.41199e-05	0.0405374
1.173759397.173764098.2.2.1	245979_Lmo1 -	1	173759397	173764098	2	2	1	-0.71413	0.335344	0.00139182	0.184062
1.178173455.178191937.2.2.1	308890_Btbd10 -	1	178173455	178191937	2	2	1	0.947829	1.11809	9.58253e-07	0.00598776
1.178388948.178390100.1.1.1	293173_Far1 +	1	178388948	178390100	1	1	1	0.389156	2.28266	0.00218203	0.215497
1.188333157.188334476.1.1.1	365360_Tmc5 +	1	188333157	188334476	1	1	1	-1.54331	-1.02218	1.38066e-05	0.0237992
1.188395462.188397716.2.2.1	60418_Gde1 -	1	188395462	188397716	2	2	1	-0.308137	5.73664	0.00219399	0.215497
1.188401743.188406770.2.2.1	60418_Gde1 -	1	188401743	188406770	2	2	1	-0.3318	5.09935	0.001063	0.166597
1.188692436.188693700.2.2.1	293546_Gprc5b -	1	188692436	188693700	2	2	1	-0.358056	4.54931	0.000328737	0.108737
1.190715229.190715584.1.1.1	293449_Vwa3a +	1	190715229	190715584	1	1	1	-0.591924	1.78187	6.85122e-06	0.0177148
1.190731075.190731528.1.1.1	293449_Vwa3a +	1	190731075	190731528	1	1	1	-0.776256	1.67621	6.1431e-07	0.00460631
1.190731667.190732979.1.1.1	293449_Vwa3a +	1	190731667	190732979	1	1	1	-0.555615	1.84306	0.000941955	0.160708
1.190737146.190738533.1.1.1	293449_Vwa3a +	1	190737146	190738533	1	1	1	-0.831583	1.63439	4.32888e-07	0.00360661
1.190738658.190741049.1.1.1	293449_Vwa3a +	1	190738658	190741049	1	1	1	-0.74873	1.60447	5.85821e-05	0.0538981
1.192379958.192408633.1.1.1	25023_Prkcb +	1	192379958	192408633	1	1	1	0.305747	3.83812	0.00302849	0.235711
1.192408746.192409477.1.1.1	25023_Prkcb +	1	192408746	192409477	1	1	1	0.290119	3.96206	0.00152025	0.19081
1.192409607.192465805.1.1.1	25023_Prkcb +	1	192409607	192465805	1	1	1	0.281602	4.23995	0.00139061	0.184062
1.192465963.192467069.1.1.1	25023_Prkcb +	1	192465963	192467069	1	1	1	0.319634	4.42337	0.00260701	0.225106
1.192467205.192477512.1.1.1	25023_Prkcb +	1	192467205	192477512	1	1	1	0.345714	4.52808	0.000493827	0.124918
1.192477610.192485952.1.1.1	25023_Prkcb +	1	192477610	192485952	1	1	1	0.28405	4.24735	0.00280867	0.228947
1.192523881.192525737.1.1.1	25023_Prkcb +	1	192523881	192525737	1	1	1	0.289613	4.07219	0.00337006	0.24639
1.192525801.192530184.1.1.1	25023_Prkcb +	1	192525801	192530184	1	1	1	0.342681	4.53018	0.000242432	0.098613
1.192530324.192533399.1.1.1	25023_Prkcb +	1	192530324	192533399	1	1	1	0.317794	4.58103	0.00116891	0.172198
1.192533873.192539526.1.1.1	25023_Prkcb +	1	192533873	192539526	1	1	1	0.313533	4.69811	0.0016336	0.197569
1.197564859.197567882.2.2.1	293476_Xpo6 -	1	197564859	197567882	2	2	1	0.356046	2.52461	0.000915141	0.159061
1.198116808.198117062.2.2.1	293489_Slx1b -	1	198116808	198117062	2	2	1	-0.652318	2.04006	4.15441e-05	0.0444568
1.198197018.198197363.1.1.1	50689_Mapk3 +	1	198197018	198197363	1	1	1	-0.262796	4.59793	0.0032919	0.244515
1.198197763.198197840.1.1.1	50689_Mapk3 +	1	198197763	198197840	1	1	1	-0.305918	4.87867	0.00103563	0.164002
1.198197996.198198393.1.1.0	50689_Mapk3 +	1	198197996	198198393	1	1	0	-0.318848	4.15694	0.000884366	0.156992
1.198293818.198293899.2.2.1	293494_Ino80e -	1	198293818	198293899	2	2	1	-0.464259	2.59995	0.00277302	0.227974
1.198325029.198327636.2.2.1	64666_Taok2 -	1	198325029	198327636	2	2	1	-0.600679	0.867367	0.00124788	0.17605
1.199033678.199033770.2.2.1	691909_Ccdc189 -	1	199033678	199033770	2	2	1	-0.795464	0.00891805	0.000689572	0.141275
1.199255149.199255392.2.2.1	24923_Stx1b -	1	199255149	199255392	2	2	1	0.426202	4.58469	0.000107247	0.0702334
1.199255504.199255600.2.2.1	24923_Stx1b -	1	199255504	199255600	2	2	1	0.458508	4.98875	2.45355e-05	0.0331709
1.199255739.199258194.2.2.1	24923_Stx1b -	1	199255739	199258194	2	2	1	0.38832	5.35808	0.00185882	0.206214
1.199258269.199258439.2.2.1	24923_Stx1b -	1	199258269	199258439	2	2	1	0.373848	5.10396	0.00220673	0.215497
1.199258549.199258687.2.2.1	24923_Stx1b -	1	199258549	199258687	2	2	1	0.38687	4.95022	0.000403183	0.117864
1.199258762.199262046.2.2.1	24923_Stx1b -	1	199258762	199262046	2	2	1	0.518191	5.20554	3.49035e-05	0.0405374
1.199262122.199262197.2.2.1	24923_Stx1b -	1	199262122	199262197	2	2	1	0.535516	5.17875	3.66331e-06	0.0131383
1.199262298.199262480.2.2.1	24923_Stx1b -	1	199262298	199262480	2	2	1	0.548666	4.69788	6.37622e-06	0.0175363
1.199262556.199270384.2.2.1	24923_Stx1b -	1	199262556	199270384	2	2	1	0.563564	5.01999	5.96721e-06	0.0172705
1.199523850.199523929.1.1.1	25021_Itgam +	1	199523850	199523929	1	1	1	0.72198	0.550914	0.000940895	0.160708
1.199692376.199701021.2.2.1	361654_RGD1310127 -	1	199692376	199701021	2	2	1	-0.402716	2.43377	0.00273226	0.227974
1.201981512.201981745.1.1.0	25618_Acadsb +	1	201981512	201981745	1	1	0	-0.996461	-1.14076	0.00265746	0.226241
1.204853572.204854347.2.2.1	361664_Mettl10 -	1	204853572	204854347	2	2	1	-0.403684	2.38118	0.00333548	0.245684
1.204959338.204960840.1.1.1	100360606_Zranb1 +	1	204959338	204960840	1	1	1	-1.062	-0.666261	0.00139097	0.184062
1.212270445.212273932.1.1.1	361672_Kndc1 +	1	212270445	212273932	1	1	1	-0.343668	3.80955	0.000733027	0.1438
1.212539908.212540791.2.2.1	192349_Caly -	1	212539908	212540791	2	2	1	-0.300735	5.52769	0.00017695	0.0884556
1.213608940.213610218.1.1.1	293614_Ric8a +	1	213608940	213610218	1	1	1	-0.400218	2.59137	0.000924012	0.159534
1.213610557.213610634.1.1.1	293614_Ric8a +	1	213610557	213610634	1	1	1	-0.369659	3.35967	0.000524913	0.125598
1.214146539.214146640.1.1.1	293620_Ptdss2 +	1	214146539	214146640	1	1	1	-0.363775	2.89109	0.00164195	0.197899
1.214250406.214250612.2.2.1	293624_Irf7 -	1	214250406	214250612	2	2	1	1.83976	0.0300075	0.000324715	0.10804
1.214250709.214250869.2.2.1	293624_Irf7 -	1	214250709	214250869	2	2	1	1.61754	0.0516475	0.00075969	0.145132
1.214251159.214251497.2.2.1	293624_Irf7 -	1	214251159	214251497	2	2	1	1.78359	-0.131417	0.0010044	0.163397
1.214291868.214300296.2.2.1	83632_Deaf1 -	1	214291868	214300296	2	2	1	-0.407586	2.24439	0.00197659	0.210081
1.217756088.217758858.2.2.1	309135_Ano1 -	1	217756088	217758858	2	2	1	-0.911092	-0.153376	0.00322951	0.242561
1.217779066.217779506.2.2.1	309135_Ano1 -	1	217779066	217779506	2	2	1	-1.43588	-1.0266	0.00187998	0.206796
1.219104821.219113742.1.1.1	29194_Chka +	1	219104821	219113742	1	1	1	-0.493626	1.7151	0.000560615	0.12829
1.219355353.219356187.1.1.1	361694_Pitpnm1 +	1	219355353	219356187	1	1	1	-0.332683	3.14163	0.00288034	0.231409
1.219482160.219482352.1.1.1	361698_Pold4 +	1	219482160	219482352	1	1	1	-0.643533	0.999577	0.00025108	0.0988287
1.220117433.220117520.1.1.1	361704_Ctsf +	1	220117433	220117520	1	1	1	-0.364405	3.57265	0.00142033	0.185269
1.221114229.221114312.1.1.1	83838_Ltbp3 +	1	221114229	221114312	1	1	1	-0.493177	2.19072	0.000494806	0.124918
1.221411279.221411370.1.1.1	361712_Syvn1 +	1	221411279	221411370	1	1	1	-0.313574	2.86037	0.00220911	0.215497
1.221426749.221426950.2.2.1	293688_Tm7sf2 -	1	221426749	221426950	2	2	1	-0.51888	1.37219	0.00167626	0.199195
1.221429283.221429502.2.2.1	293688_Tm7sf2 -	1	221429283	221429502	2	2	1	-0.836544	0.373836	0.000187072	0.089346
1.221598543.221598722.2.2.1	309179_Ppp2r5b -	1	221598543	221598722	2	2	1	-0.305857	4.48532	0.000476214	0.124273
1.221599786.221599895.2.2.1	309179_Ppp2r5b -	1	221599786	221599895	2	2	1	-0.375436	3.93577	0.00033965	0.109776
1.222466897.222468723.2.2.1	171335_Cox8a -	1	222466897	222468723	2	2	1	-0.244517	6.68391	0.00205953	0.213034
1.225034318.225036024.1.1.0	114117_Gng3 -;361722_Bscl2 +	1	225034318	225036024	1	1	0	-0.596051	1.45775	0.000190866	0.0896212
1.225106941.225107413.1.1.1	293721_Ganab +	1	225106941	225107413	1	1	1	-0.503283	1.47682	0.000441367	0.121056
1.225107480.225108257.1.1.1	293721_Ganab +	1	225107480	225108257	1	1	1	-0.527752	1.50576	0.00289774	0.231663
1.225121584.225124908.1.1.1	293722_B3gat3 +	1	225121584	225124908	1	1	1	-0.249325	4.58186	0.00314821	0.240636
1.234793833.234796233.1.1.1	259275_Ostf1 +	1	234793833	234796233	1	1	1	-0.440958	2.3863	0.00135984	0.183081
1.239417807.239418193.1.1.1	309400_Tmem2 +	1	239417807	239418193	1	1	1	1.00127	-0.0846645	0.00302104	0.235477
1.239429948.239430080.1.1.1	309400_Tmem2 +	1	239429948	239430080	1	1	1	0.891412	-0.309875	0.00134791	0.181975
1.239442281.239443431.1.1.1	309400_Tmem2 +	1	239442281	239443431	1	1	1	0.645082	0.154067	0.00342669	0.247781
1.239443468.239444421.1.1.1	309400_Tmem2 +	1	239443468	239444421	1	1	1	0.924192	-0.0692351	0.00138368	0.184062
1.239448155.239449924.1.1.1	309400_Tmem2 +	1	239448155	239449924	1	1	1	0.811985	0.0959279	0.000823054	0.150561
1.239462000.239464724.1.1.1	309400_Tmem2 +	1	239462000	239464724	1	1	1	0.873798	0.405513	0.000347335	0.110358
1.239468701.239471865.1.1.1	309400_Tmem2 +	1	239468701	239471865	1	1	1	0.655793	0.507333	0.000440882	0.121056
1.245265142.245266443.1.1.1	25696_Vldlr +	1	245265142	245266443	1	1	1	0.425744	2.17771	0.00324415	0.243136
1.247118547.247125254.1.1.1	293886_Cdc37l1 +	1	247118547	247125254	1	1	1	0.289132	3.35836	0.00288708	0.231502
1.251757974.251761106.1.1.1	102548095_LOC102548095 +	1	251757974	251761106	1	1	1	-1.03465	-0.596575	0.000473303	0.124273
1.252819381.252822610.2.2.1	25055_Lipa -	1	252819381	252822610	2	2	1	-0.378493	2.06513	0.00183898	0.205596
1.252870443.252876987.2.2.1	25055_Lipa -	1	252870443	252876987	2	2	1	0.761694	-0.142655	0.00251891	0.22268
1.252877098.252959264.2.2.1	25055_Lipa -;294091_Ifit2 +;309526_Ifit3 +;294090_Ifit1bl -;56824_Ifit1 +	1	252877098	252959264	2	2	1	1.03253	-0.738271	0.000856798	0.154255
1.255232535.255234881.1.1.0	309514_Hectd2 +	1	255232535	255234881	1	1	0	0.737938	0.929393	0.0020698	0.213034
1.256882013.256883031.2.2.1	361752_Pde6c +;365458_Fra10ac1 -	1	256882013	256883031	2	2	1	-0.387387	2.36143	0.00220842	0.215497
1.256883111.256888517.2.2.1	361752_Pde6c +;365458_Fra10ac1 -	1	256883111	256888517	2	2	1	-0.448965	2.44906	0.000181295	0.0884598
1.256888557.256891839.2.2.1	365458_Fra10ac1 -	1	256888557	256891839	2	2	1	-0.528537	2.52517	1.06348e-05	0.0210052
1.259450846.259459398.2.2.0	686098_Sorbs1 -	1	259450846	259459398	2	2	0	0.671357	0.835658	0.00154462	0.192035
1.259481682.259484490.2.2.1	686098_Sorbs1 -	1	259481682	259484490	2	2	1	0.777855	0.0787231	0.00315308	0.24064
1.260326446.260328597.2.2.1	361757_Opalin -	1	260326446	260328597	2	2	1	-0.557997	4.71189	0.000363205	0.113477
1.260328655.260331134.2.2.1	361757_Opalin -	1	260328655	260331134	2	2	1	-0.538434	4.71862	0.000417581	0.119607
1.260331255.260333314.2.2.0	361757_Opalin -	1	260331255	260333314	2	2	0	-0.806261	0.817313	0.000185015	0.088646
1.260331255.260333856.2.2.1	361757_Opalin -	1	260331255	260333856	2	2	1	-0.532458	4.39678	0.000431346	0.120748
1.260333893.260337062.2.2.1	361757_Opalin -	1	260333893	260337062	2	2	1	-0.479633	4.52953	0.00284588	0.230286
1.260337099.260341650.2.2.1	361757_Opalin -	1	260337099	260341650	2	2	1	-0.480156	4.09694	0.00230799	0.216845
1.260843917.260844709.2.2.1	65047_Slit1 -	1	260843917	260844709	2	2	1	-0.668116	1.52734	0.00106401	0.166597
1.261962449.261964045.2.2.1	309381_Pyroxd2 -	1	261962449	261964045	2	2	1	-0.645979	1.04639	0.000635328	0.136982
1.261989795.261990262.2.2.1	114638_Hps1 -	1	261989795	261990262	2	2	1	-0.634166	0.677517	0.00297835	0.234892
1.265508756.265511408.2.2.1	154968_Mgea5 -	1	265508756	265511408	2	2	1	-0.519531	4.41682	9.36708e-08	0.00140475
1.265511569.265514722.2.2.1	154968_Mgea5 -	1	265511569	265514722	2	2	1	-0.465261	3.94837	4.07363e-06	0.0138843
1.265514916.265515389.2.2.1	154968_Mgea5 -	1	265514916	265515389	2	2	1	-0.430146	4.14409	3.49276e-05	0.0405374
1.265515476.265518156.2.2.1	154968_Mgea5 -	1	265515476	265518156	2	2	1	-0.406081	4.38171	0.000143897	0.0796303
1.265518262.265519214.2.2.1	154968_Mgea5 -	1	265518262	265519214	2	2	1	-0.436843	3.41682	0.000453477	0.122534
1.265519301.265522485.2.2.1	154968_Mgea5 -	1	265519301	265522485	2	2	1	-0.412158	3.84345	0.000724815	0.143746
1.265522661.265523790.2.2.1	154968_Mgea5 -	1	265522661	265523790	2	2	1	-0.340347	3.84645	0.00143987	0.18647
1.265576322.265577776.2.2.1	103689959_C1H10orf76 -	1	265576322	265577776	2	2	1	-1.04467	-1.07914	0.000938697	0.160517
1.265815840.265815951.1.1.1	294007_Pprc1 +	1	265815840	265815951	1	1	1	0.695701	0.4652	0.0016438	0.197899
1.266070093.266070740.2.2.1	171381_Psd -	1	266070093	266070740	2	2	1	-0.461273	1.99941	0.0011242	0.169426
1.266119266.266119342.1.1.1	309454_Mfsd13a +	1	266119266	266119342	1	1	1	-0.516927	1.37327	0.00144904	0.187447
1.266659750.266660607.2.2.1	100363253_Nt5c2 -	1	266659750	266660607	2	2	1	-0.340568	3.60682	0.00027465	0.102234
1.266664900.266665690.2.2.1	100363253_Nt5c2 -	1	266664900	266665690	2	2	1	-0.302628	3.0509	0.00270503	0.227974
1.266868705.266869557.1.1.1	309458_Pdcd11 +	1	266868705	266869557	1	1	1	0.490399	1.90362	0.00043441	0.120867
1.270091570.270093746.2.2.1	309533_Sorcs1 -	1	270091570	270093746	2	2	1	0.564287	1.04677	0.00203743	0.212545
1.274718539.274731564.1.1.1	309548_Shoc2 +	1	274718539	274731564	1	1	1	0.38682	1.92765	0.00176781	0.202068
1.275856129.275856468.2.2.1	29653_Gpam -	1	275856129	275856468	2	2	1	0.315705	2.91725	0.00082011	0.150354
1.275858527.275859805.2.2.1	29653_Gpam -	1	275858527	275859805	2	2	1	0.437843	2.26129	0.00010318	0.0693388
2.11678920.11729893.1.1.1	499497_Mef2c +	2	11678920	11729893	1	1	1	0.626637	2.83721	0.000111922	0.0714908
2.11730087.11747070.1.1.1	499497_Mef2c +	2	11730087	11747070	1	1	1	0.578284	2.58138	0.00110695	0.168877
2.11747275.11780888.1.1.1	499497_Mef2c +	2	11747275	11780888	1	1	1	0.50325	2.44139	0.00271671	0.227974
2.22077483.22078745.2.2.1	499508_Zfyve16 -	2	22077483	22078745	2	2	1	-0.4821	1.05243	0.00342839	0.247781
2.24134409.24135358.1.1.1	309969_Ap3b1 +	2	24134409	24135358	1	1	1	-0.608042	1.75249	7.66925e-06	0.018512
2.25142178.25145531.2.2.1	29625_Crhbp -	2	25142178	25145531	2	2	1	0.846273	1.27596	0.00131378	0.179603
2.25145650.25149096.2.2.1	29625_Crhbp -	2	25145650	25149096	2	2	1	0.907586	1.177	0.000177761	0.0884598
2.25149246.25150649.2.2.1	29625_Crhbp -	2	25149246	25150649	2	2	1	0.997715	1.21022	0.000538249	0.1266
2.25150861.25152267.2.2.1	29625_Crhbp -	2	25150861	25152267	2	2	1	0.997306	0.481413	0.00102211	0.163397
2.25152799.25153135.2.2.1	29625_Crhbp -	2	25152799	25153135	2	2	1	1.29816	0.275216	0.000167561	0.086565
2.27329572.27333481.2.2.1	171525_Polk -	2	27329572	27333481	2	2	1	1.05104	-0.910394	0.000732371	0.1438
2.27984184.27984589.2.2.1	294673_Hexb -	2	27984184	27984589	2	2	1	-0.323657	4.19917	0.00113513	0.170101
2.27984695.27984839.2.2.1	294673_Hexb -	2	27984695	27984839	2	2	1	-0.303273	4.12743	0.000905363	0.158801
2.27984931.27985284.2.2.1	294673_Hexb -	2	27984931	27985284	2	2	1	-0.284144	4.83716	0.000459575	0.122948
2.29118923.29120984.2.2.1	309126_Tnpo1 -	2	29118923	29120984	2	2	1	0.564236	0.829151	0.00233005	0.216903
2.44581596.44583522.1.1.1	310091_Slc38a9 +	2	44581596	44583522	1	1	1	-0.667081	0.582558	0.00201238	0.211783
2.46988490.46989238.1.1.1	294753_Mocs2 +	2	46988490	46989238	1	1	1	-0.289356	3.34192	0.00113142	0.169846
2.46989363.46992095.1.1.1	294753_Mocs2 +	2	46989363	46992095	1	1	1	-0.285211	3.94704	0.000425861	0.1205
2.49711248.49728221.1.1.1	114511_Emb +	2	49711248	49728221	1	1	1	-0.541868	3.07555	0.00261207	0.225106
2.53954446.53983661.1.1.1	690163_Oxct1 +	2	53954446	53983661	1	1	1	-0.296801	4.44349	0.00334054	0.245815
2.58542057.58542314.1.1.1	499539_Lmbrd2 +	2	58542057	58542314	1	1	1	0.6464	1.05412	0.00146669	0.188641
2.62414094.62421278.2.2.1	65034_Pdzd2 -	2	62414094	62421278	2	2	1	0.755699	0.713503	0.000203988	0.0905074
2.69589611.69590891.1.1.1	29181_Cdh10 +	2	69589611	69590891	1	1	1	0.461517	1.60486	0.00100666	0.163397
2.84684620.84685933.1.1.1	499561_Fam173b +	2	84684620	84685933	1	1	1	-0.422946	1.41325	0.00347222	0.249384
2.88403678.88405204.2.2.1	266808_Lrrcc1 -	2	88403678	88405204	2	2	1	0.785387	-0.290579	0.00301154	0.235347
2.88410125.88410463.2.2.0	266808_Lrrcc1 -	2	88410125	88410463	2	2	0	1.61595	-1.0593	2.45519e-05	0.0331709
2.93537561.93539241.1.1.1	64088_Snx16 +	2	93537561	93539241	1	1	1	0.912819	-0.13864	0.000222109	0.0943599
2.113985070.114075717.1.1.1	294917_Tnik +	2	113985070	114075717	1	1	1	0.428979	2.16355	0.00241333	0.218439
2.114294815.114299626.1.1.1	294917_Tnik +	2	114294815	114299626	1	1	1	0.325532	2.804	0.00134934	0.181975
2.114318425.114324028.1.1.1	294917_Tnik +	2	114318425	114324028	1	1	1	0.556046	1.88659	0.000474155	0.124273
2.114324194.114327745.1.1.1	294917_Tnik +	2	114324194	114327745	1	1	1	0.473483	2.30429	2.90292e-05	0.0385259
2.114349431.114356359.1.1.1	294917_Tnik +	2	114349431	114356359	1	1	1	0.386895	2.44612	0.00109731	0.168647
2.115824803.115832759.2.2.1	84588_Cldn11 -	2	115824803	115832759	2	2	1	-0.352088	5.24753	0.0011834	0.173481
2.119233061.119238995.1.1.1	310306_Usp13 +	2	119233061	119238995	1	1	1	0.756468	0.598744	0.00300526	0.235224
2.119405810.119537678.2.2.0	108349991_LOC108349991 +	2	119405810	119537678	2	2	0	0.504394	1.89189	0.00138848	0.184062
2.140461034.140462317.2.2.1	689938_Ndufc1 -	2	140461034	140462317	2	2	1	-0.409758	3.52631	0.000105031	0.0698261
2.140619084.140619519.1.1.0	103691564_LOC103691564 +	2	140619084	140619519	1	1	0	-0.825664	0.821288	0.000199912	0.0900308
2.142230805.142231657.2.2.1	310411_Cog6 -	2	142230805	142231657	2	2	1	0.357608	2.17916	0.00227377	0.216025
2.143682364.143686435.1.1.1	361945_Postn +	2	143682364	143686435	1	1	1	2.43323	0.51059	0.00330676	0.245152
2.144646612.144650946.1.1.1	83825_Dclk1 +	2	144646612	144650946	1	1	1	0.362454	2.70931	0.00265138	0.226177
2.144651343.144659730.1.1.1	83825_Dclk1 +	2	144651343	144659730	1	1	1	0.418356	3.16827	0.000278564	0.102895
2.144849956.144862498.1.1.1	83825_Dclk1 +	2	144849956	144862498	1	1	1	0.34123	3.11247	0.00252796	0.22268
2.144876501.144878997.1.1.1	83825_Dclk1 +	2	144876501	144878997	1	1	1	0.49748	4.85856	0.00274799	0.227974
2.144876549.144878997.1.1.1	83825_Dclk1 +	2	144876549	144878997	1	1	1	0.634099	2.22023	0.00202425	0.212006
2.144879107.144885368.1.1.1	83825_Dclk1 +	2	144879107	144885368	1	1	1	0.507206	4.78331	0.00146422	0.188485
2.144885427.144885849.1.1.1	83825_Dclk1 +	2	144885427	144885849	1	1	1	0.49993	4.77433	0.00107946	0.167189
2.144885970.144887774.1.1.1	83825_Dclk1 +	2	144885970	144887774	1	1	1	0.51548	4.5984	0.000600706	0.132479
2.144887922.144898651.1.1.1	83825_Dclk1 +	2	144887922	144898651	1	1	1	0.444875	4.54672	0.0014764	0.188872
2.144898786.144900628.1.1.1	83825_Dclk1 +	2	144898786	144900628	1	1	1	0.48509	4.83832	0.000516935	0.125518
2.144900707.144901060.1.1.1	83825_Dclk1 +	2	144900707	144901060	1	1	1	0.431037	4.93809	0.0016266	0.1972
2.144904706.144917358.1.1.1	83825_Dclk1 +	2	144904706	144917358	1	1	1	0.473451	5.0048	0.000996338	0.163397
2.144917473.144922281.1.1.1	83825_Dclk1 +	2	144917473	144922281	1	1	1	0.671958	3.45578	0.000709245	0.143063
2.144922356.144933769.1.1.1	83825_Dclk1 +	2	144922356	144933769	1	1	1	0.659895	3.4284	0.00102386	0.163397
2.152802864.152803579.2.2.1	310461_Dhx36 -	2	152802864	152803579	2	2	1	0.426836	2.85502	0.00122894	0.175345
2.164760767.164762069.1.1.1	361957_Mfsd1 +	2	164760767	164762069	1	1	1	-0.352571	1.97221	0.00207155	0.213034
2.165614204.165614810.1.1.1	295107_Smc4 +	2	165614204	165614810	1	1	1	0.73286	0.192134	0.00114952	0.170764
2.182910498.182911544.2.2.1	679811_LOC679811 -	2	182910498	182911544	2	2	1	-0.561077	0.701893	0.00217527	0.215497
2.182925563.182926289.2.2.1	679811_LOC679811 -	2	182925563	182926289	2	2	1	-0.750474	0.850547	8.53711e-06	0.0196267
2.185425966.185429513.1.1.1	295171_Sh3d19 +	2	185425966	185429513	1	1	1	-0.617651	1.83265	0.00147104	0.188702
2.187281138.187281285.1.1.1	114499_Hdgf +	2	187281138	187281285	1	1	1	0.276617	3.87814	0.0022069	0.215497
2.187360622.187360856.2.2.1	25393_Bcan -	2	187360622	187360856	2	2	1	-0.52422	1.3439	0.00196003	0.209667
2.187361002.187361334.2.2.1	25393_Bcan -	2	187361002	187361334	2	2	1	-0.327978	3.60273	0.000641095	0.137713
2.187361418.187362211.2.2.1	25393_Bcan -	2	187361418	187362211	2	2	1	-0.255161	4.90773	0.00331324	0.245171
2.187362371.187362749.2.2.1	25393_Bcan -	2	187362371	187362749	2	2	1	-0.28933	4.8376	0.00174589	0.201176
2.187362858.187365249.2.2.1	25393_Bcan -	2	187362858	187365249	2	2	1	-0.349294	4.57162	0.000246491	0.0986976
2.188499757.188500218.1.1.1	310640_Fam189b +	2	188499757	188500218	1	1	1	-0.39414	2.73271	0.00264137	0.225728
2.188500288.188500365.1.1.1	310640_Fam189b +	2	188500288	188500365	1	1	1	-0.428509	2.05998	0.000307441	0.105748
2.188500620.188500710.1.1.1	310640_Fam189b +	2	188500620	188500710	1	1	1	-0.303493	3.23048	0.00244575	0.219728
2.189627426.189629295.1.1.1	361987_Dennd4b +	2	189627426	189629295	1	1	1	0.696977	1.37442	9.5763e-05	0.067742
2.189853354.189853964.2.2.1	24603_Npr1 -	2	189853354	189853964	2	2	1	-0.62812	0.59391	0.00220336	0.215497
2.189900811.189903078.2.2.1	295214_S100a1 -	2	189900811	189903078	2	2	1	-0.376075	3.77292	0.0034822	0.2496
2.189906080.189906919.1.1.1	295213_S100a13 +	2	189906080	189906919	1	1	1	-0.426512	4.54249	3.8832e-05	0.04282
2.189907111.189912281.1.1.1	295213_S100a13 +	2	189907111	189912281	1	1	1	-0.504767	4.59307	7.23364e-07	0.00493094
2.198338801.198339071.2.2.1	365875_Bola1 -	2	198338801	198339071	2	2	1	-0.510953	2.28944	1.2511e-05	0.022881
2.198683608.198683994.1.1.1	117514_Txnip +	2	198683608	198683994	1	1	1	-0.697011	3.88252	7.73566e-05	0.0617071
2.198684068.198684172.1.1.1	117514_Txnip +	2	198684068	198684172	1	1	1	-0.76218	3.49752	8.98454e-06	0.0199115
2.198684321.198684432.1.1.1	117514_Txnip +	2	198684321	198684432	1	1	1	-0.761471	3.01809	8.70931e-07	0.00567873
2.198684536.198684667.1.1.1	117514_Txnip +	2	198684536	198684667	1	1	1	-0.681107	3.03553	6.12405e-05	0.055661
2.198684925.198685018.1.1.1	117514_Txnip +	2	198684925	198685018	1	1	1	-0.835502	2.88513	3.14267e-05	0.0402818
2.198685176.198685283.1.1.1	117514_Txnip +	2	198685176	198685283	1	1	1	-0.940365	3.17665	4.8725e-08	0.00104388
2.198685436.198685556.1.1.1	117514_Txnip +	2	198685436	198685556	1	1	1	-0.902124	3.50443	3.52093e-07	0.00330014
2.198704136.198704241.2.2.1	690254_Polr3gl -	2	198704136	198704241	2	2	1	-0.401648	2.52124	0.0009937	0.163397
2.199020989.199021965.2.2.1	362003_Gpr89b -	2	199020989	199021965	2	2	1	-0.36444	2.39989	0.00157926	0.19397
2.199022087.199023988.2.2.1	362003_Gpr89b -	2	199022087	199023988	2	2	1	-0.403566	1.9953	0.000956335	0.161224
2.199352713.199354659.2.2.1	310704_Bcl9 -	2	199352713	199354659	2	2	1	0.484717	1.38439	0.0025418	0.222848
2.200472574.200475010.1.1.1	24450_Hmgcs2 +	2	200472574	200475010	1	1	1	-0.782024	1.68618	0.0023868	0.217598
2.200475118.200475986.1.1.1	24450_Hmgcs2 +	2	200475118	200475986	1	1	1	-1.03899	1.40026	5.51717e-05	0.0517895
2.200477375.200479001.1.1.1	24450_Hmgcs2 +	2	200477375	200479001	1	1	1	-0.848533	1.48445	0.00276752	0.227974
2.203307544.203309168.1.1.1	295323_Trim45 +	2	203307544	203309168	1	1	1	-1.00407	-0.330198	0.000467181	0.123784
2.207266607.207267266.1.1.1	295341_Ppm1j +	2	207266607	207267266	1	1	1	-1.1612	-0.504524	0.00235934	0.217598
2.207283321.207283505.2.2.1	310756_Mov10 -	2	207283321	207283505	2	2	1	-0.764749	0.42669	0.00199161	0.211228
2.210806490.210806571.2.2.1	24423_Gstm1 -	2	210806490	210806571	2	2	1	-0.289816	4.57531	0.00272385	0.227974
2.210864315.210864593.2.2.1	362015_Ampd2 -	2	210864315	210864593	2	2	1	0.419449	2.99542	0.000377399	0.115716
2.210865037.210865120.2.2.1	362015_Ampd2 -	2	210865037	210865120	2	2	1	0.439909	3.33194	0.000234634	0.0966685
2.210866830.210866941.2.2.1	362015_Ampd2 -	2	210866830	210866941	2	2	1	0.367512	2.67326	0.00219077	0.215497
2.210867905.210867996.2.2.1	362015_Ampd2 -	2	210867905	210867996	2	2	1	0.353408	2.95733	0.0022067	0.215497
2.210868512.210868750.2.2.1	362015_Ampd2 -	2	210868512	210868750	2	2	1	0.384907	2.90535	0.00277897	0.227974
2.210868882.210873845.2.2.1	362015_Ampd2 -	2	210868882	210873845	2	2	1	0.923495	0.0172104	0.00010179	0.0687621
2.211230667.211235246.2.2.1	266975_Sars -	2	211230667	211235246	2	2	1	0.324538	5.07986	0.000176929	0.0884556
2.212326544.212396434.1.1.1	295378_Vav3 +	2	212326544	212396434	1	1	1	-0.583854	0.965672	0.0018593	0.206214
2.212412743.212417107.1.1.1	295378_Vav3 +	2	212412743	212417107	1	1	1	-0.62886	1.67381	0.000206261	0.0909777
2.224851625.224856311.1.1.1	362031_Alg14 +	2	224851625	224856311	1	1	1	-0.626301	1.18338	0.000190861	0.0896212
2.225590761.225591385.1.1.1	310833_Arhgap29 +	2	225590761	225591385	1	1	1	0.587151	0.457272	0.00249872	0.221862
2.227101953.227103332.2.2.1	295425_Usp53 -	2	227101953	227103332	2	2	1	0.45519	1.83219	0.00315672	0.240673
2.227103430.227124375.2.2.1	295425_Usp53 -	2	227103430	227124375	2	2	1	0.613338	1.81045	9.07054e-06	0.0199115
2.227124453.227126400.2.2.1	295425_Usp53 -	2	227124453	227126400	2	2	1	0.67715	1.69616	0.000569941	0.129308
2.227127134.227128533.2.2.1	295425_Usp53 -	2	227127134	227128533	2	2	1	0.568523	1.55911	0.000546716	0.127234
2.227130220.227132040.2.2.1	295425_Usp53 -	2	227130220	227132040	2	2	1	0.684689	1.35832	0.000634941	0.136982
2.227136108.227136186.2.2.1	295425_Usp53 -	2	227136108	227136186	2	2	1	0.721611	1.1371	5.30196e-05	0.051298
2.227136301.227137345.2.2.1	295425_Usp53 -	2	227136301	227137345	2	2	1	0.670602	1.1138	0.000921573	0.159534
2.227137481.227138524.2.2.1	295425_Usp53 -	2	227137481	227138524	2	2	1	0.559061	1.25417	0.00160751	0.195835
2.227138618.227145041.2.2.1	295425_Usp53 -	2	227138618	227145041	2	2	1	0.734561	1.20704	0.000371725	0.114705
2.227145683.227160151.2.2.1	295425_Usp53 -	2	227145683	227160151	2	2	1	0.888297	0.115546	0.00214873	0.215419
2.231286320.231292900.2.2.1	295462_Mcub -;362036_Ank2 -	2	231286320	231292900	2	2	1	0.368626	3.25126	0.00105371	0.16584
2.235852223.235852465.2.2.1	362041_Rpl34 -	2	235852223	235852465	2	2	1	-0.294535	6.42019	0.000198914	0.0899794
2.243736652.243736761.1.1.1	100145871_Adh5 +	2	243736652	243736761	1	1	1	-0.357076	3.0885	0.000617131	0.133935
2.248276951.248280335.1.1.1	171164_Gbp2 +	2	248276951	248280335	1	1	1	1.09473	-0.113836	0.00118987	0.173951
2.257455752.257459920.2.2.1	246172_Nexn -	2	257455752	257459920	2	2	1	-1.38744	1.12682	0.00068139	0.140365
2.257465161.257466907.2.4.1	246172_Nexn -	2	257465161	257466907	2	4	1	-1.12403	0.90955	0.00231921	0.216845
2.257467079.257467154.2.2.1	246172_Nexn -	2	257467079	257467154	2	2	1	-1.02839	0.774093	0.00303539	0.235711
2.257593169.257593891.1.1.1	310960_Usp33 +	2	257593169	257593891	1	1	1	-0.435967	4.08362	0.000272202	0.102234
2.260504897.260505161.1.1.1	365962_Slc44a5 +	2	260504897	260505161	1	1	1	-1.17199	-1.1143	0.00294418	0.23349
2.260906712.260910175.1.1.1	362061_Cryz +	2	260906712	260910175	1	1	1	-0.587244	1.26214	0.00218456	0.215497
2.263875651.263876166.1.1.1	58821_Zranb2 +	2	263875651	263876166	1	1	1	-0.394133	2.5391	0.000782451	0.147229
3.2258131.2258675.1.1.1	246246_Pnpla7 +	3	2258131	2258675	1	1	1	-0.558622	1.28993	0.00103193	0.163762
3.2259541.2259804.1.1.1	246246_Pnpla7 +	3	2259541	2259804	1	1	1	-0.49213	1.57882	0.00201717	0.211841
3.2261345.2261492.1.1.1	246246_Pnpla7 +	3	2261345	2261492	1	1	1	-0.549807	1.82267	0.000404762	0.118063
3.2262923.2263491.1.1.1	117536_Nsmf +	3	2262923	2263491	1	1	1	-0.476019	5.75719	0.00327399	0.24391
3.2265737.2266776.1.1.1	117536_Nsmf +	3	2265737	2266776	1	1	1	-0.615528	4.49666	5.57635e-05	0.0517895
3.2266830.2267915.1.1.1	117536_Nsmf +	3	2266830	2267915	1	1	1	-0.671635	2.53269	0.00192296	0.207947
3.2268375.2268504.1.1.1	117536_Nsmf +	3	2268375	2268504	1	1	1	-0.457421	7.01855	0.0023814	0.217598
3.2268955.2269096.1.1.1	117536_Nsmf +	3	2268955	2269096	1	1	1	-0.459963	6.912	0.00271482	0.227974
3.2269200.2269629.1.1.1	117536_Nsmf +	3	2269200	2269629	1	1	1	-0.466338	6.76703	0.00223309	0.215502
3.2467944.2468083.2.2.1	311799_Ndor1 -	3	2467944	2468083	2	2	1	-0.702041	0.825876	0.00222773	0.215497
3.2474447.2474719.2.2.1	311799_Ndor1 -	3	2474447	2474719	2	2	1	-0.65423	0.101783	0.00254119	0.222848
3.2509001.2512275.2.2.1	24408_Grin1 -	3	2509001	2512275	2	2	1	-0.333678	3.08593	0.003513	0.249972
3.2621454.2621535.1.1.1	64467_Entpd2 +	3	2621454	2621535	1	1	1	-0.346551	2.29527	0.00299102	0.235214
3.2621656.2622506.1.1.1	64467_Entpd2 +	3	2621656	2622506	1	1	1	-0.43932	2.43105	0.000910247	0.159061
3.2665996.2666260.1.1.1	79248_Abca2 +	3	2665996	2666260	1	1	1	-0.308653	4.42005	0.00128025	0.17761
3.2729655.2729963.1.1.1	362081_Fbxw5 +	3	2729655	2729963	1	1	1	-0.451967	2.38125	0.00205381	0.213034
3.3388444.3390682.2.2.1	296580_Camsap1 -;100360117_LOC100360117 +	3	3388444	3390682	2	2	1	0.349725	2.34131	0.00197437	0.210081
3.3924604.3925357.2.2.1	25496_Notch1 -	3	3924604	3925357	2	2	1	0.889724	0.353308	4.20302e-06	0.014007
3.5565802.5566212.1.1.1	296599_Cacfd1 +	3	5565802	5566212	1	1	1	-0.337145	2.21239	0.00277191	0.227974
3.5649312.5649927.1.1.1	311827_Adamtsl2 +	3	5649312	5649927	1	1	1	-1.08836	-0.385419	0.00201135	0.211783
3.8911998.8912900.2.2.1	311848_Sh3glb2 -	3	8911998	8912900	2	2	1	-0.793971	0.0579247	0.000751949	0.144263
3.8970957.8971051.2.2.1	311849_Crat -	3	8970957	8971051	2	2	1	-0.312462	3.17981	0.000746713	0.144121
3.11360294.11360446.0.0.0	140694_Dnm1 -	3	11360294	11360446	1	0	0	-0.512619	1.95617	0.000179798	0.0884598
3.14516645.14521156.2.2.1	296655_Stom -	3	14516645	14521156	2	2	1	-0.885967	-0.00565793	0.000595863	0.132164
3.21878613.21888303.2.2.1	84476_Strbp -	3	21878613	21888303	2	2	1	-0.320994	3.3406	0.00109933	0.168647
3.44896881.44898971.2.2.1	311051_Ccdc148 -	3	44896881	44898971	2	2	1	-1.10093	-1.02684	0.00151967	0.19081
3.45397255.45398285.1.1.1	295625_Pkp4 +	3	45397255	45398285	1	1	1	-0.301645	5.07736	0.000583827	0.130833
3.46026963.46028278.2.2.1	317627_Baz2b -	3	46026963	46028278	2	2	1	0.789751	0.430179	0.000198549	0.0899794
3.48659031.48660193.1.1.1	295647_Gca +	3	48659031	48660193	1	1	1	-0.422824	1.69698	0.00254549	0.222848
3.51541296.51542120.2.2.1	102553383_LOC102553383 +;497770_Scn3a -	3	51541296	51542120	2	2	1	0.518202	1.29678	0.00262884	0.225106
3.56829460.56834998.1.1.1	499806_Erich2 +	3	56829460	56834998	1	1	1	-0.654786	1.25136	0.00206537	0.213034
3.56835057.56837707.1.1.1	499806_Erich2 +	3	56835057	56837707	1	1	1	-0.624651	1.13173	0.00339121	0.246875
3.56889726.56890831.1.1.1	24379_Gad1 +	3	56889726	56890831	1	1	1	0.463666	4.41876	0.00340322	0.246875
3.58443476.58476129.1.1.1	114517_Itga6 +	3	58443476	58476129	1	1	1	0.56335	1.14341	0.0028604	0.230626
3.58492678.58496585.1.1.1	114517_Itga6 +	3	58492678	58496585	1	1	1	0.469635	1.83033	0.00322087	0.242361
3.62481395.62483565.1.1.1	362152_Hnrnpa3 +	3	62481395	62483565	1	1	1	0.325948	4.72033	0.000176288	0.0884556
3.71138883.71143188.1.1.1	296456_Itgav +	3	71138883	71143188	1	1	1	0.473691	1.32669	0.00328581	0.244515
3.71149947.71151241.1.1.1	296456_Itgav +	3	71149947	71151241	1	1	1	0.457964	2.04418	0.000551808	0.127312
3.71151295.71152198.1.1.1	296456_Itgav +	3	71151295	71152198	1	1	1	0.485847	2.0666	0.000750344	0.144263
3.71193038.71193436.1.1.1	296456_Itgav +	3	71193038	71193436	1	1	1	0.386577	2.5603	0.0011516	0.170764
3.71893615.71893801.2.2.1	29436_Tfpi -	3	71893615	71893801	2	2	1	0.995759	0.558393	0.000999875	0.163397
3.79263636.79263745.2.2.1	29645_Ptprj -	3	79263636	79263745	2	2	1	0.453153	2.88602	0.000508291	0.125203
3.79274123.79275279.2.2.1	29645_Ptprj -	3	79274123	79275279	2	2	1	0.456212	2.91103	0.00191592	0.207754
3.80024495.80024596.1.1.1	24162_Acp2 +	3	80024495	80024596	1	1	1	-0.414765	2.07013	0.00237551	0.217598
3.80471533.80472545.1.1.1	311191_Ckap5 +	3	80471533	80472545	1	1	1	0.32603	2.55092	0.00123955	0.175701
3.80472729.80476260.1.1.1	311191_Ckap5 +	3	80472729	80476260	1	1	1	0.338558	2.81586	0.00278042	0.227974
3.80478243.80481292.1.1.1	311191_Ckap5 +	3	80478243	80481292	1	1	1	0.319798	2.62482	0.00190592	0.207298
3.80484773.80486097.1.1.1	311191_Ckap5 +	3	80484773	80486097	1	1	1	0.295973	3.36749	0.0029126	0.232214
3.80486238.80486574.1.1.1	311191_Ckap5 +	3	80486238	80486574	1	1	1	0.349723	3.02939	0.00100677	0.163397
3.81333036.81334228.2.2.0	170917_Cry2 -	3	81333036	81334228	2	2	0	1.25267	-1.43634	0.00261666	0.225106
3.82958914.82975624.2.2.1	84013_Hsd17b12 -	3	82958914	82975624	2	2	1	0.330909	3.81672	0.000496314	0.124918
3.83008400.83048120.2.2.1	84013_Hsd17b12 -	3	83008400	83048120	2	2	1	0.311328	3.80138	0.000332651	0.109161
3.92494217.92495891.1.1.1	311252_Pamr1 +	3	92494217	92495891	1	1	1	-0.523861	2.63578	0.00231247	0.216845
3.92706059.92708037.2.2.1	25406_Cd44 -	3	92706059	92708037	2	2	1	0.807675	0.95806	0.00220652	0.215497
3.92736970.92739552.2.2.1	25406_Cd44 -	3	92736970	92739552	2	2	1	0.789523	0.70086	0.00189094	0.206991
3.92739622.92745133.2.2.1	25406_Cd44 -	3	92739622	92745133	2	2	1	0.87041	0.434095	0.00195811	0.209667
3.92749121.92783470.2.2.1	25406_Cd44 -	3	92749121	92783470	2	2	1	0.872097	0.111627	0.00343288	0.247867
3.95406614.95407590.2.2.1	362182_Rcn1 -	3	95406614	95407590	2	2	1	-0.350693	3.45288	0.000502578	0.124997
3.95407791.95411363.2.2.1	362182_Rcn1 -	3	95407791	95411363	2	2	1	-0.359637	3.05962	0.00105497	0.16584
3.95413260.95414160.2.2.1	362182_Rcn1 -	3	95413260	95414160	2	2	1	-0.355316	3.02473	0.00159162	0.195081
3.95414355.95418422.2.2.1	362182_Rcn1 -	3	95414355	95418422	2	2	1	-0.393803	2.78721	0.00250438	0.222049
3.95959808.95996130.1.1.1	691145_Immp1l +	3	95959808	95996130	1	1	1	-0.458838	2.58026	6.72038e-05	0.0577197
3.101122381.101123599.1.1.1	286994_Lgr4 +	3	101122381	101123599	1	1	1	0.607486	1.4132	6.81243e-05	0.0577197
3.109867896.109868232.1.1.1	445442_Thbs1 +	3	109867896	109868232	1	1	1	2.8714	0.987393	0.00206287	0.213034
3.109869643.109869763.1.1.1	445442_Thbs1 +	3	109869643	109869763	1	1	1	2.42126	1.22873	0.00330702	0.245152
3.109869883.109871070.1.1.1	445442_Thbs1 +	3	109869883	109871070	1	1	1	2.68857	1.27412	0.00219635	0.215497
3.110675466.110675662.1.1.1	24513_Ivd +	3	110675466	110675662	1	1	1	-0.366601	3.06579	0.000611575	0.133115
3.110675715.110680207.1.1.1	24513_Ivd +	3	110675715	110680207	1	1	1	-0.499158	2.95819	6.39422e-06	0.0175363
3.110685473.110685986.1.1.1	24513_Ivd +	3	110685473	110685986	1	1	1	-0.304204	3.43198	0.00270226	0.227974
3.110686069.110686533.1.1.1	24513_Ivd +	3	110686069	110686533	1	1	1	-0.303923	3.44858	0.00241501	0.218439
3.110686639.110686744.1.1.1	24513_Ivd +	3	110686639	110686744	1	1	1	-0.301825	3.67821	0.000848916	0.154255
3.110686818.110689220.1.1.1	24513_Ivd +	3	110686818	110689220	1	1	1	-0.26926	4.0395	0.000742433	0.1438
3.111135781.111136241.1.1.1	311332_Dll4 +	3	111135781	111136241	1	1	1	1.36649	-1.4788	0.000409105	0.11867
3.111599101.111599462.1.1.1	25232_Tyro3 +	3	111599101	111599462	1	1	1	0.368093	3.49091	0.0023757	0.217598
3.111609907.111610295.1.1.1	25232_Tyro3 +	3	111609907	111610295	1	1	1	0.398726	3.65212	0.000795181	0.149129
3.111610406.111610560.1.1.1	25232_Tyro3 +	3	111610406	111610560	1	1	1	0.43745	3.71159	0.000716702	0.143063
3.112119191.112122226.2.2.1	362199_Vps39 -	3	112119191	112122226	2	2	1	-0.994175	-0.516495	0.000551471	0.127312
3.112162187.112162275.2.2.1	366170_Tmem87a -	3	112162187	112162275	2	2	1	0.46094	1.93717	8.65446e-05	0.0642517
3.112851601.112852471.2.2.1	499877_Ubr1 -	3	112851601	112852471	2	2	1	0.365507	2.35428	0.00202466	0.212006
3.112866873.112870248.2.2.1	499877_Ubr1 -	3	112866873	112870248	2	2	1	0.439721	1.4969	0.001646	0.197899
3.113203120.113206659.2.2.1	296099_Tp53bp1 -	3	113203120	113206659	2	2	1	0.340965	2.78496	0.000556517	0.128005
3.113219119.113222031.2.2.1	296099_Tp53bp1 -	3	113219119	113222031	2	2	1	0.447409	2.17934	0.00245809	0.220474
3.113269605.113269746.1.1.0	25152_Map1a +	3	113269605	113269746	1	1	0	-0.460941	1.74498	0.00123236	0.175345
3.113399542.113400310.1.1.1	29468_Pdia3 +	3	113399542	113400310	1	1	1	-0.245125	6.04858	0.0029464	0.233543
3.114918713.114920897.1.1.1	691966_Sqrdl +	3	114918713	114920897	1	1	1	-0.950083	-0.046674	0.00318361	0.241374
3.114921069.114925691.1.1.1	691966_Sqrdl +	3	114921069	114925691	1	1	1	-0.77356	0.361485	0.00186914	0.206214
3.117651979.117655267.2.2.1	83727_Fbn1 -	3	117651979	117655267	2	2	1	0.769683	0.14428	0.00329184	0.244515
3.119641058.119642782.1.1.1	296126_Snrnp200 +	3	119641058	119642782	1	1	1	0.37672	2.97172	0.000523234	0.125598
3.119644546.119645103.1.1.1	296126_Snrnp200 +	3	119644546	119645103	1	1	1	0.423402	2.94387	9.90117e-05	0.0679564
3.119645160.119647182.1.1.1	296126_Snrnp200 +	3	119645160	119647182	1	1	1	0.479558	2.80303	1.5965e-05	0.0257443
3.119647282.119648386.1.1.1	296126_Snrnp200 +	3	119647282	119648386	1	1	1	0.358898	2.78538	0.00165464	0.197899
3.119648540.119648691.1.1.1	296126_Snrnp200 +	3	119648540	119648691	1	1	1	0.447817	2.55017	0.000778812	0.146729
3.119648792.119649001.1.1.1	296126_Snrnp200 +	3	119648792	119649001	1	1	1	0.383853	2.59921	0.00236598	0.217598
3.119649139.119649628.1.1.1	296126_Snrnp200 +	3	119649139	119649628	1	1	1	0.434788	2.35047	4.87173e-05	0.0489611
3.119654052.119655368.1.1.1	296126_Snrnp200 +	3	119654052	119655368	1	1	1	0.405875	2.75713	0.000419748	0.119902
3.119655519.119655863.1.1.1	296126_Snrnp200 +	3	119655519	119655863	1	1	1	0.433589	2.85973	0.000559044	0.128193
3.119655975.119656686.1.1.1	296126_Snrnp200 +	3	119655975	119656686	1	1	1	0.394739	2.95887	0.00111788	0.169426
3.119659017.119659670.1.1.1	296126_Snrnp200 +	3	119659017	119659670	1	1	1	0.343767	2.84035	0.00273891	0.227974
3.120217118.120233485.2.2.1	25263_Mal -	3	120217118	120233485	2	2	1	-0.255435	4.69091	0.00300956	0.235315
3.123196822.123199843.2.2.1	296162_Ddrgk1 -	3	123196822	123199843	2	2	1	-0.234247	4.1523	0.0033489	0.245947
3.123199883.123200185.2.2.1	296162_Ddrgk1 -	3	123199883	123200185	2	2	1	-0.25964	4.0058	0.00340517	0.246875
3.123203816.123205133.2.2.1	296162_Ddrgk1 -	3	123203816	123205133	2	2	1	-0.276251	4.57067	0.00137796	0.184062
3.123218873.123220633.1.1.1	311422_Itpa +	3	123218873	123220633	1	1	1	-0.308054	3.97009	0.00241793	0.218571
3.124518357.124529319.1.1.1	24686_Prnp +	3	124518357	124529319	1	1	1	-0.2648	6.67122	0.00332978	0.245505
3.124657385.124668362.2.2.1	50622_Slc23a2 -	3	124657385	124668362	2	2	1	0.511733	2.02005	0.00178316	0.203049
3.124673547.124680314.2.2.1	50622_Slc23a2 -	3	124673547	124680314	2	2	1	0.435373	2.42703	0.00276487	0.227974
3.125180383.125181096.2.2.0	362219_Gpcpd1 -	3	125180383	125181096	2	2	0	0.918786	-0.48709	0.00241962	0.218592
3.137904978.137910044.1.1.1	25121_Pcsk2 +	3	137904978	137910044	1	1	1	-0.292958	4.45484	0.00327345	0.24391
3.148462244.148469031.1.1.1	311548_Ttll9 +	3	148462244	148469031	1	1	1	-0.582415	1.18522	0.00290413	0.231745
3.148481187.148484954.1.1.1	311548_Ttll9 +	3	148481187	148484954	1	1	1	-0.595917	0.870676	0.00095676	0.161224
3.149104766.149110814.2.2.1	296285_Commd7 -	3	149104766	149110814	2	2	1	-0.360721	2.59063	0.00101872	0.163397
3.150064854.150066537.2.6.1	399489_E2f1 -	3	150064854	150066537	2	6	1	-0.915601	-0.320833	0.00314746	0.240636
3.151069285.151069364.1.1.1	311569_Acss2 +	3	151069285	151069364	1	1	1	-0.435073	2.73262	0.000264246	0.101063
3.151070872.151073756.1.1.1	311569_Acss2 +	3	151070872	151073756	1	1	1	-0.419019	3.25525	1.26759e-05	0.0229031
3.151074900.151075031.1.1.1	311569_Acss2 +	3	151074900	151075031	1	1	1	-0.323976	2.95231	0.00116046	0.171121
3.151521211.151521405.1.1.1	311573_Cep250 +	3	151521211	151521405	1	1	1	0.752681	-0.00152258	0.000969808	0.161639
3.152985457.153078158.2.2.0	499931_Sla2 -;296318_Ndrg3 -;102554288_LOC102554288 +	3	152985457	153078158	2	2	0	0.377888	3.21248	0.000974478	0.161639
3.153050015.153078158.2.2.0	296318_Ndrg3 -	3	153050015	153078158	2	2	0	0.665584	0.329548	0.00349957	0.249883
3.153078260.153099068.2.2.1	296318_Ndrg3 -	3	153078260	153099068	2	2	1	0.339098	4.40388	9.66789e-05	0.0679564
3.154366259.154372983.1.1.1	296320_Ctnnbl1 +	3	154366259	154372983	1	1	1	-0.35817	2.69525	0.000901738	0.158736
3.154848946.154850097.2.2.1	100911534_LOC100911534 -	3	154848946	154850097	2	2	1	0.702969	0.122946	0.00185981	0.206214
3.160949683.160950436.1.1.1	296360_Pigt +	3	160949683	160950436	1	1	1	-0.52841	1.20074	0.00221378	0.215497
3.161304881.161305121.2.2.1	296371_Pltp -	3	161304881	161305121	2	2	1	-0.363506	3.82346	0.000507613	0.125203
3.161305199.161305340.2.2.1	296371_Pltp -	3	161305199	161305340	2	2	1	-0.33365	3.84664	0.00253064	0.22268
3.161305405.161305502.2.2.1	296371_Pltp -	3	161305405	161305502	2	2	1	-0.335727	4.09616	0.00107227	0.166852
3.161305546.161309776.2.2.1	296371_Pltp -	3	161305546	161309776	2	2	1	-0.347266	3.98129	0.000306572	0.105691
3.161309845.161309936.2.2.1	296371_Pltp -	3	161309845	161309936	2	2	1	-0.377498	4.02219	0.000191505	0.0896212
3.161310102.161312198.2.2.1	296371_Pltp -	3	161310102	161312198	2	2	1	-0.399024	3.90306	0.000441463	0.121056
3.161312259.161312353.2.2.1	296371_Pltp -	3	161312259	161312353	2	2	1	-0.340052	3.87936	0.00222692	0.215497
3.161312531.161316570.2.2.1	296371_Pltp -	3	161312531	161316570	2	2	1	-0.30591	4.14202	0.0022643	0.216025
3.161316663.161317557.2.2.1	296371_Pltp -	3	161316663	161317557	2	2	1	-0.428605	3.74479	0.000167459	0.086565
3.161317622.161317700.2.2.1	296371_Pltp -	3	161317622	161317700	2	2	1	-0.3757	3.9103	0.000192429	0.0896212
3.161365973.161366765.2.2.1	259270_Zfp335 -	3	161365973	161366765	2	2	1	0.372094	2.02203	0.00278008	0.227974
3.162495047.162499186.2.2.1	296374_Zmynd8 -	3	162495047	162499186	2	2	1	-0.381975	3.06847	0.000763803	0.145362
3.163339440.163341454.2.2.1	311647_Prex1 -	3	163339440	163341454	2	2	1	0.327674	3.45861	0.00137023	0.1838
3.163343452.163344525.2.2.1	311647_Prex1 -	3	163343452	163344525	2	2	1	0.488968	3.22843	0.000128006	0.0744056
3.163352494.163354048.2.2.1	311647_Prex1 -	3	163352494	163354048	2	2	1	0.349574	3.08475	0.00104276	0.164783
3.163354731.163356036.2.2.1	311647_Prex1 -	3	163354731	163356036	2	2	1	0.415393	3.09038	0.000446671	0.121132
3.163365099.163373581.2.2.1	311647_Prex1 -	3	163365099	163373581	2	2	1	0.527603	3.03325	1.27544e-06	0.0073567
3.163373730.163375501.2.2.1	311647_Prex1 -	3	163373730	163375501	2	2	1	0.402685	2.91277	0.00180248	0.20384
3.163385539.163397319.2.2.1	311647_Prex1 -	3	163385539	163397319	2	2	1	0.415433	2.77272	0.00198683	0.210869
3.163397422.163401861.2.2.1	311647_Prex1 -	3	163397422	163401861	2	2	1	0.467695	2.35149	0.00169175	0.200084
3.163409395.163411375.2.2.1	311647_Prex1 -	3	163409395	163411375	2	2	1	0.453901	1.96722	0.00249748	0.221862
3.164976289.164979338.2.2.1	296394_Dpm1 -	3	164976289	164979338	2	2	1	-0.326008	3.5279	0.00111702	0.169426
3.164979373.164983462.2.2.1	296394_Dpm1 -	3	164979373	164983462	2	2	1	-0.345635	3.26709	0.000912267	0.159061
3.164983563.164985993.2.2.1	296394_Dpm1 -	3	164983563	164985993	2	2	1	-0.313856	2.83775	0.00104721	0.165139
3.168438326.168438445.1.1.1	502694_Dok5 +	3	168438326	168438445	1	1	1	1.07823	1.34358	0.000431059	0.120748
3.168441403.168449431.1.1.1	502694_Dok5 +	3	168441403	168449431	1	1	1	0.968503	1.59343	0.00134846	0.181975
3.172527574.172528160.2.2.1	252929_Ctsz -	3	172527574	172528160	2	2	1	-0.494954	2.18308	7.81479e-05	0.0620085
3.173808994.173815389.1.1.1	362284_Phactr3 +	3	173808994	173815389	1	1	1	-0.354389	3.66402	0.000527991	0.125685
3.173821164.173841808.1.1.1	362284_Phactr3 +	3	173821164	173841808	1	1	1	-0.314254	4.78361	0.00252613	0.22268
3.173841963.173863766.1.1.1	362284_Phactr3 +	3	173841963	173863766	1	1	1	-0.309816	4.86399	0.00130124	0.178622
3.175477813.175478808.2.2.1	85268_Hrh3 -	3	175477813	175478808	2	2	1	-0.561022	1.93244	0.00186819	0.206214
3.175559785.175560020.2.2.1	140433_Lama5 -	3	175559785	175560020	2	2	1	-1.14098	-0.630768	0.00288245	0.231409
3.176444811.176445696.2.2.1	296469_Nkain4 -	3	176444811	176445696	2	2	1	-0.556946	2.85276	0.000142377	0.0790807
3.176445782.176446917.2.2.1	296469_Nkain4 -	3	176445782	176446917	2	2	1	-0.564627	2.39541	8.10748e-05	0.0626143
3.176446979.176453655.2.2.1	296469_Nkain4 -	3	176446979	176453655	2	2	1	-0.670316	2.9627	2.16484e-07	0.00270545
3.176453854.176454744.2.2.1	296469_Nkain4 -	3	176453854	176454744	2	2	1	-0.765706	2.86393	1.89223e-08	0.000567544
3.176454826.176455083.2.2.1	296469_Nkain4 -	3	176454826	176455083	2	2	1	-0.540714	3.02467	0.000274728	0.102234
3.176455222.176465038.2.2.1	296469_Nkain4 -	3	176455222	176465038	2	2	1	-0.527986	2.43027	0.00350436	0.249883
3.176527780.176533439.2.2.0	25590_Chrna4 -	3	176527780	176533439	2	2	0	-1.37753	-1.19533	0.000381371	0.116001
3.176691496.176691567.1.1.1	296470_Ppdpf +	3	176691496	176691567	1	1	1	-0.600632	3.07291	1.98908e-06	0.00932175
3.176691646.176691775.1.1.1	296470_Ppdpf +	3	176691646	176691775	1	1	1	-0.601965	3.8385	8.77702e-08	0.00140475
3.176691873.176691953.1.1.1	296470_Ppdpf +	3	176691873	176691953	1	1	1	-0.515271	4.09629	4.00013e-05	0.0432299
4.7287024.7287150.1.1.1	140908_Cdk5 +	4	7287024	7287150	1	1	1	-0.319708	4.06604	0.000389771	0.116672
4.7821320.7822543.2.2.1	100909675_LOC100909675 -	4	7821320	7822543	2	2	1	1.02404	-0.626229	0.00176077	0.201879
4.15780821.15808699.2.2.1	25399_Cacna2d1 -	4	15780821	15808699	2	2	1	0.431386	2.80236	0.00177598	0.202759
4.15808800.15810162.2.2.1	25399_Cacna2d1 -	4	15808800	15810162	2	2	1	0.436623	2.73921	0.00143408	0.185881
4.16046378.16054959.2.2.1	25399_Cacna2d1 -	4	16046378	16054959	2	2	1	0.404416	2.50521	0.00224316	0.215641
4.16055042.16130468.2.2.1	25399_Cacna2d1 -	4	16055042	16130468	2	2	1	0.458492	2.16843	0.00154143	0.191844
4.25608324.25608730.1.1.1	100910867_Cfap69 +	4	25608324	25608730	1	1	1	-0.455735	2.46711	0.00130266	0.178622
4.30150596.30159754.1.1.1	84685_Ppp1r9a +	4	30150596	30159754	1	1	1	0.382392	2.53158	0.000508436	0.125203
4.50048396.50053386.1.1.1	25613_Ptprz1 +	4	50048396	50053386	1	1	1	0.362489	3.67359	0.00100897	0.163397
4.50061500.50061646.1.1.1	25613_Ptprz1 +	4	50061500	50061646	1	1	1	0.359627	3.16146	0.00101659	0.163397
4.50061798.50073228.1.1.1	25613_Ptprz1 +	4	50061798	50073228	1	1	1	0.326651	3.31714	0.00156002	0.193131
4.50073414.50074397.1.1.1	25613_Ptprz1 +	4	50073414	50074397	1	1	1	0.532041	2.98487	4.66876e-06	0.0152209
4.50074525.50081443.1.1.1	25613_Ptprz1 +	4	50074525	50081443	1	1	1	0.395665	3.71547	0.000953433	0.161224
4.50081491.50085532.1.1.1	25613_Ptprz1 +	4	50081491	50085532	1	1	1	0.412578	3.61482	0.000336353	0.109289
4.50103117.50109072.1.1.1	25613_Ptprz1 +	4	50103117	50109072	1	1	1	0.341587	3.91164	0.00166166	0.198087
4.50109159.50111775.1.1.1	25613_Ptprz1 +	4	50109159	50111775	1	1	1	0.621137	2.23479	0.000101708	0.0687621
4.50111797.50111996.1.1.1	25613_Ptprz1 +	4	50111797	50111996	1	1	1	0.701282	2.42365	5.50068e-05	0.0517895
4.50152571.50154256.2.2.1	296925_Aass -	4	50152571	50154256	2	2	1	-0.77931	0.873169	0.000710988	0.143063
4.50168227.50168411.2.2.1	296925_Aass -	4	50168227	50168411	2	2	1	-0.785969	0.246324	0.000266861	0.101317
4.54574681.54643752.2.4.1	60590_Grm8 -	4	54574681	54643752	2	4	1	1.31713	-0.275101	0.00277781	0.227974
4.56434142.56434425.2.2.1	312182_Rbm28 -	4	56434142	56434425	2	2	1	0.36469	1.7679	0.00299561	0.235224
4.56434585.56437941.2.2.1	312182_Rbm28 -	4	56434585	56437941	2	2	1	0.528972	1.51696	0.000371335	0.114705
4.56480684.56480910.2.2.1	362329_Impdh1 -	4	56480684	56480910	2	2	1	-0.409287	2.83143	0.00337741	0.246522
4.56760910.56762161.2.2.1	296952_Kcp -	4	56760910	56762161	2	2	1	-0.874448	0.379667	0.00313103	0.240057
4.56763495.56763585.2.2.1	296952_Kcp -	4	56763495	56763585	2	2	1	-1.35232	-0.471664	0.000112027	0.0714908
4.56763698.56763777.2.2.1	296952_Kcp -	4	56763698	56763777	2	2	1	-0.891117	-0.116552	0.000971051	0.161639
4.56981588.56996255.1.1.1	500065_Tspan33 +	4	56981588	56996255	1	1	1	-0.490146	1.58901	0.00148412	0.189236
4.56997417.56999910.1.1.1	500065_Tspan33 +	4	56997417	56999910	1	1	1	-0.629131	2.26806	2.43067e-05	0.0331709
4.57000007.57002929.1.1.1	500065_Tspan33 +	4	57000007	57002929	1	1	1	-0.508521	2.57639	0.00222873	0.215497
4.57003059.57003415.1.1.1	500065_Tspan33 +	4	57003059	57003415	1	1	1	-0.560782	2.83085	0.000140925	0.0788585
4.57003578.57003762.1.1.1	500065_Tspan33 +	4	57003578	57003762	1	1	1	-0.597873	2.80321	1.42457e-06	0.00791254
4.57038078.57038456.1.1.1	25273_Smo +	4	57038078	57038456	1	1	1	-0.663674	0.270686	0.0026874	0.227974
4.57041113.57041345.1.1.1	25273_Smo +	4	57041113	57041345	1	1	1	-0.672146	1.28787	0.000155632	0.0827648
4.62722923.62724600.1.1.1	362335_Nup205 +	4	62722923	62724600	1	1	1	0.919413	0.0191747	0.000103569	0.0693388
4.64577915.64579627.2.2.1	688705_Dgki -	4	64577915	64579627	2	2	1	0.380735	1.92106	0.00311271	0.239368
4.67129244.67130643.2.2.1	312255_Slc37a3 -	4	67129244	67130643	2	2	1	-0.402696	2.22884	0.00216685	0.215497
4.67248281.67249877.2.2.1	312257_Dennd2a -	4	67248281	67249877	2	2	1	-0.422036	1.6706	0.00277923	0.227974
4.71625587.71625864.1.1.1	297029_Gstk1 +	4	71625587	71625864	1	1	1	-0.440443	2.04786	0.00118822	0.173951
4.79923588.79924446.1.1.1	362359_Mpp6 +	4	79923588	79924446	1	1	1	-0.3941	3.13093	0.000212037	0.0916679
4.81238342.81239316.2.2.0	362361_Hnrnpa2b1 -	4	81238342	81239316	2	2	0	0.51889	1.42592	0.00288751	0.231502
4.88619760.88624433.2.2.1	362376_Herc6 -	4	88619760	88624433	2	2	1	0.845052	0.222145	0.00303013	0.235711
4.88638346.88641692.2.2.1	362376_Herc6 -	4	88638346	88641692	2	2	1	1.00558	-0.00852141	0.000924939	0.159534
4.88641788.88643499.2.2.1	362376_Herc6 -	4	88641788	88643499	2	2	1	1.09532	-0.0219649	0.000423813	0.120375
4.88643728.88645822.2.2.1	362376_Herc6 -	4	88643728	88645822	2	2	1	1.01842	-0.443426	0.00231061	0.216845
4.99842938.99843126.1.1.1	83581_Polr1a +	4	99842938	99843126	1	1	1	0.695636	0.374722	0.00238694	0.217598
4.112671543.112676113.1.1.1	312474_Gcfc2 +	4	112671543	112676113	1	1	1	0.844324	0.0406861	0.00122474	0.175345
4.117851805.117856973.1.1.1	24171_Add2 +	4	117851805	117856973	1	1	1	0.3904	3.29426	0.00113557	0.170101
4.119285737.119292649.2.2.1	500246_Arhgap25 -	4	119285737	119292649	2	2	1	0.820872	-0.172025	0.000738115	0.1438
4.120781406.120781528.2.2.1	297432_Abtb1 -	4	120781406	120781528	2	2	1	-0.555817	1.30369	0.000742282	0.1438
4.121649280.121649795.1.1.1	297437_Txnrd3 +	4	121649280	121649795	1	1	1	-0.62656	0.526756	0.00195191	0.20961
4.125734629.125762256.2.2.1	500261_Magi1 -	4	125734629	125762256	2	2	1	0.659419	1.41239	0.00133396	0.180876
4.125764189.125771759.2.2.1	500261_Magi1 -	4	125764189	125771759	2	2	1	0.689711	1.04596	0.0014289	0.18553
4.126631920.126635390.2.2.1	312574_Lrig1 -	4	126631920	126635390	2	2	1	0.570661	1.50977	0.0033282	0.245505
4.126635472.126637621.2.2.1	312574_Lrig1 -	4	126635472	126637621	2	2	1	0.627352	1.36716	0.000525954	0.125598
4.126637766.126639648.2.2.1	312574_Lrig1 -	4	126637766	126639648	2	2	1	0.708276	1.05034	0.000400389	0.117864
4.126641168.126642657.2.2.1	312574_Lrig1 -	4	126641168	126642657	2	2	1	0.679523	0.902224	0.000861191	0.154856
4.133741768.133744700.2.2.1	312607_Pdzrn3 -	4	133741768	133744700	2	2	1	0.789584	1.056	0.000124974	0.0740594
4.140704018.140704185.1.1.1	79431_Bhlhe40 +	4	140704018	140704185	1	1	1	0.438896	2.6266	0.00350657	0.249883
4.140704256.140704533.1.1.1	79431_Bhlhe40 +	4	140704256	140704533	1	1	1	0.456768	2.81067	0.000105693	0.0698261
4.144610965.144616533.2.2.1	362412_Rad18 -	4	144610965	144616533	2	2	1	0.914251	-0.211529	0.00114904	0.170764
4.145056891.145058995.1.1.1	297514_Setd5 +	4	145056891	145058995	1	1	1	1.40159	-1.24246	0.000106816	0.0702334
4.145283868.145284615.1.1.0	81528_Ogg1 +	4	145283868	145284615	1	1	0	-0.988871	-0.987214	0.00261814	0.225106
4.145368576.145368647.2.2.1	362416_Rpusd3 -	4	145368576	145368647	2	2	1	-0.569189	1.33108	0.000260072	0.100517
4.145369310.145369389.2.2.1	362416_Rpusd3 -	4	145369310	145369389	2	2	1	-0.662187	1.29296	0.00211597	0.215035
4.145369435.145370234.2.2.1	362416_Rpusd3 -	4	145369435	145370234	2	2	1	-0.638069	1.28506	0.000438289	0.121056
4.145446711.145448267.1.1.1	312638_Creld1 +	4	145446711	145448267	1	1	1	-0.319529	3.2237	0.00147187	0.188702
4.145733981.145749083.2.2.1	24215_Atp2b2 -	4	145733981	145749083	2	2	1	0.255748	4.66706	0.00227292	0.216025
4.146276909.146277591.1.1.1	79212_Slc6a1 +	4	146276909	146277591	1	1	1	0.479088	3.50456	0.00227327	0.216025
4.147694135.147696397.1.1.1	192226_Cand2 +	4	147694135	147696397	1	1	1	-1.24844	-1.66424	0.00325215	0.243492
4.153957168.153959405.2.2.1	404781_Iqsec3 -	4	153957168	153959405	2	2	1	0.358581	3.77442	0.00319023	0.241509
4.153986934.154015733.2.2.1	404781_Iqsec3 -	4	153986934	154015733	2	2	1	0.547689	1.42876	0.000730394	0.1438
4.155561313.155623148.2.2.1	25551_Slc2a3 -	4	155561313	155623148	2	2	1	0.98033	-0.0459206	0.00132277	0.180502
4.155717343.155718005.1.1.1	312694_Necap1 +	4	155717343	155718005	1	1	1	0.304095	4.65463	0.00128429	0.178005
4.157369103.157369196.2.2.1	297595_P3h3 -	4	157369103	157369196	2	2	1	-0.347334	3.11685	0.00331718	0.245171
4.157385165.157387852.2.2.1	24932_Cd4 -	4	157385165	157387852	2	2	1	-0.784893	-0.144101	0.00260128	0.224845
4.157648275.157648874.1.1.1	314969_Nop2 +	4	157648275	157648874	1	1	1	0.389668	2.57589	0.000954326	0.161224
4.157659942.157663090.1.1.0	362437_Iffo1 +	4	157659942	157663090	1	1	0	0.796242	0.0786772	0.00108028	0.167189
4.168364234.168369914.2.2.1	690606_Mansc1 -	4	168364234	168369914	2	2	1	-0.619252	0.873105	0.00326734	0.243778
4.169161737.169175812.1.1.1	25314_Emp1 +	4	169161737	169175812	1	1	1	1.17251	0.243472	0.000155517	0.0827648
4.169175927.169178541.1.1.1	25314_Emp1 +	4	169175927	169178541	1	1	1	1.37524	-0.0550165	0.000189276	0.0895433
4.169178639.169178735.1.1.1	25314_Emp1 +	4	169178639	169178735	1	1	1	1.40255	-0.0110903	1.53052e-05	0.0252228
4.169178877.169179592.1.1.1	25314_Emp1 +	4	169178877	169179592	1	1	1	1.10587	0.0189494	0.00166087	0.198087
4.177416883.177423098.1.1.1	312828_Etnk1 +	4	177416883	177423098	1	1	1	-0.323942	3.10979	0.00347713	0.2495
4.179337946.179339620.2.2.0	29592_Bcat1 -	4	179337946	179339620	2	2	0	0.717849	0.116682	0.00299562	0.235224
4.179445379.179446973.2.2.1	297720_Casc1 -	4	179445379	179446973	2	2	1	-0.711266	0.91821	0.000224858	0.0952577
4.179481308.179481387.1.1.1	100361188_Lyrm5 +	4	179481308	179481387	1	1	1	-0.504886	1.8619	0.000347182	0.110358
4.179486819.179498533.2.2.1	24525_Kras -	4	179486819	179498533	2	2	1	0.393065	3.7976	0.000664962	0.139863
4.181407089.181408544.1.1.1	312855_Ppfibp1 +	4	181407089	181408544	1	1	1	0.450477	1.59123	0.00172085	0.20099
4.181408609.181412020.1.1.1	312855_Ppfibp1 +	4	181408609	181412020	1	1	1	0.435982	1.72455	0.0023176	0.216845
4.183239341.183241748.2.2.1	686774_LOC686774 -	4	183239341	183241748	2	2	1	0.417053	2.05497	0.000501798	0.124997
4.183658929.183662639.1.1.1	316976_Etfbkmt +	4	183658929	183662639	1	1	1	-1.19134	-0.11272	0.000139993	0.0788585
5.8703800.8708094.1.1.1	312915_Arfgef1 +	5	8703800	8708094	1	1	1	0.510928	2.07546	0.000914862	0.159061
5.12440082.12442533.2.2.1	266680_St18 -	5	12440082	12442533	2	2	1	-0.464002	1.57738	0.00344441	0.248077
5.25722361.25725288.1.1.0	679087_LOC679087 +	5	25722361	25725288	1	1	0	1.22752	-1.29475	0.00205123	0.213034
5.29574209.29574611.2.2.1	117543_Decr1 -	5	29574209	29574611	2	2	1	-0.41924	2.7013	0.000635598	0.136982
5.29574759.29577922.2.2.1	117543_Decr1 -	5	29574759	29577922	2	2	1	-0.431751	2.81535	0.000126549	0.0740594
5.29577996.29579699.2.2.1	117543_Decr1 -	5	29577996	29579699	2	2	1	-0.490526	2.4917	1.03176e-05	0.0210052
5.29587265.29587381.2.2.1	117543_Decr1 -	5	29587265	29587381	2	2	1	-0.445987	2.52329	0.000529664	0.125883
5.33615426.33617638.2.2.1	297930_Wwp1 -	5	33615426	33617638	2	2	1	-0.353939	2.14035	0.00250784	0.222146
5.48024996.48026296.1.1.1	362498_Mdn1 +	5	48024996	48026296	1	1	1	0.568363	1.71714	0.00111788	0.169426
5.57883873.57884275.2.2.1	500441_RGD1561916 -	5	57883873	57884275	2	2	1	-0.844251	1.70504	0.00080702	0.149415
5.57884363.57885825.2.2.1	500441_RGD1561916 -	5	57884363	57885825	2	2	1	-0.746654	1.75502	0.00227393	0.216025
5.58012150.58012248.1.1.1	500442_Dnai1 +	5	58012150	58012248	1	1	1	-0.824072	-0.30599	0.00175151	0.201433
5.58014959.58017707.1.1.1	500442_Dnai1 +	5	58014959	58017707	1	1	1	-1.04659	0.0646137	4.00686e-05	0.0432299
5.59185714.59185791.1.1.1	313490_Tmem8b +	5	59185714	59185791	1	1	1	-0.425417	2.54631	0.000442104	0.121056
5.60424137.60427045.1.1.1	298086_Zcchc7 +	5	60424137	60427045	1	1	1	-0.30199	3.52348	0.00274552	0.227974
5.60427164.60428947.1.1.1	298086_Zcchc7 +	5	60427164	60428947	1	1	1	-0.275613	3.95286	0.00223222	0.215502
5.60530624.60531490.1.1.1	680021_Grhpr +	5	60530624	60531490	1	1	1	-0.36205	2.4751	0.00100252	0.163397
5.60533084.60533979.1.1.1	680021_Grhpr +	5	60533084	60533979	1	1	1	-0.442467	2.49341	6.26432e-05	0.055864
5.60534085.60535046.1.1.1	680021_Grhpr +	5	60534085	60535046	1	1	1	-0.415793	2.60191	0.0018398	0.205596
5.60535183.60536526.1.1.1	680021_Grhpr +	5	60535183	60536526	1	1	1	-0.344733	2.37256	0.00173789	0.20116
5.60828588.60831385.1.1.1	313244_Frmpd1 +	5	60828588	60831385	1	1	1	0.76613	0.159573	0.000242347	0.098613
5.62440977.62470976.2.2.1	83633_Gabbr2 -	5	62440977	62470976	2	2	1	-0.422543	3.88503	0.000227526	0.0956584
5.68726300.68727455.1.1.1	362519_Smc2 +	5	68726300	68727455	1	1	1	0.584002	0.931827	0.00253381	0.222736
5.73955767.73960553.2.2.1	298020_Tmem245 -	5	73955767	73960553	2	2	1	0.74854	0.294906	0.000326745	0.108409
5.75996812.75999929.2.2.1	313196_RGD1306148 -	5	75996812	75999929	2	2	1	0.44781	2.41893	0.000217412	0.0934231
5.78334661.78337967.1.1.1	64027_Bspry +	5	78334661	78337967	1	1	1	-0.452338	2.05044	0.000205489	0.0909045
5.78338067.78346603.1.1.1	64027_Bspry +	5	78338067	78346603	1	1	1	-0.42373	2.41106	7.95648e-05	0.0621583
5.79165951.79167429.1.1.1	298101_Col27a1 +	5	79165951	79167429	1	1	1	-0.57855	2.40109	0.00186242	0.206214
5.81964354.82040848.2.2.1	100361323_Astn2 -	5	81964354	82040848	2	2	1	0.788218	0.488782	0.00179561	0.20384
5.101557114.101558179.2.2.1	313323_Psip1 -	5	101557114	101558179	2	2	1	0.28315	3.54237	0.00243895	0.219414
5.117905173.117905823.1.1.1	313391_Atg4c +	5	117905173	117905823	1	1	1	-0.362584	2.82096	0.00339571	0.246875
5.118797841.118802434.1.1.1	24645_Pgm1 +	5	118797841	118802434	1	1	1	-0.340902	2.98469	0.00280725	0.228947
5.126954462.126959689.1.1.1	298312_Yipf1 +	5	126954462	126959689	1	1	1	-0.30867	2.66533	0.00193863	0.208559
5.126959798.126967900.1.1.1	298312_Yipf1 +	5	126959798	126967900	1	1	1	-0.382519	2.07248	0.0021337	0.215333
5.131787749.131800263.1.1.1	171413_Spata6 +	5	131787749	131800263	1	1	1	-0.829295	1.06386	0.00195259	0.20961
5.135170551.135173505.2.2.1	313819_Mast2 -	5	135170551	135173505	2	2	1	0.37567	2.67905	0.00146102	0.188315
5.135447668.135448350.2.2.1	298441_Nasp -	5	135447668	135448350	2	2	1	0.915374	2.59239	0.00174274	0.201176
5.135463850.135467403.2.2.1	298441_Nasp -	5	135463850	135467403	2	2	1	0.721428	1.99449	0.00238975	0.217598
5.135856664.135856786.2.2.1	29421_Urod -	5	135856664	135856786	2	2	1	-0.372723	2.83263	0.00113713	0.170101
5.136708380.136711123.2.2.1	313536_B4galt2 -	5	136708380	136711123	2	2	1	-0.38108	2.9841	0.000997502	0.163397
5.136711229.136711338.2.2.1	313536_B4galt2 -	5	136711229	136711338	2	2	1	-0.384353	2.92828	0.000719984	0.143392
5.136719436.136719705.2.2.1	298451_Atp6v0b -	5	136719436	136719705	2	2	1	-0.273819	5.19455	0.000646229	0.137988
5.136728905.136728993.2.2.1	116458_Ipo13 -	5	136728905	136728993	2	2	1	-0.362948	3.54151	0.000813994	0.149782
5.136729176.136729430.2.2.1	116458_Ipo13 -	5	136729176	136729430	2	2	1	-0.373755	3.05012	0.000765525	0.145505
5.136729708.136729792.2.2.1	116458_Ipo13 -	5	136729708	136729792	2	2	1	-0.314093	3.59979	0.00149625	0.189677
5.136729860.136731894.2.2.1	116458_Ipo13 -	5	136729860	136731894	2	2	1	-0.353021	3.05518	0.000566302	0.129068
5.136969664.136972776.2.2.1	313539_Kdm4a -	5	136969664	136972776	2	2	1	-0.37401	2.51774	0.000739437	0.1438
5.138350231.138352895.2.2.1	366461_Ppih -	5	138350231	138352895	2	2	1	1.21035	-1.3491	0.00180656	0.20384
5.139628250.139629429.2.2.1	298496_Kcnq4 -	5	139628250	139629429	2	2	1	-0.940722	-0.34459	0.00125464	0.176429
5.141050301.141053235.2.2.1	362587_Macf1 -	5	141050301	141053235	2	2	1	-0.248785	4.03191	0.00340262	0.246875
5.144114163.144134714.1.1.1	360230_Stk40 +	5	144114163	144134714	1	1	1	0.496302	1.49446	0.00123151	0.175345
5.144139600.144144981.1.1.1	360230_Stk40 +	5	144139600	144144981	1	1	1	0.503126	1.74797	0.000598129	0.132276
5.144835813.144837996.1.1.1	100294508_LOC100294508 +	5	144835813	144837996	1	1	1	-0.438445	2.74069	9.76522e-05	0.0679564
5.144843711.144846988.1.1.1	100294508_LOC100294508 +	5	144843711	144846988	1	1	1	-0.324874	3.11539	0.00223586	0.215607
5.145080167.145080167.0.0.1	252855_Sfpq +	5	145080167	145080167	1	0	1	0.394261	2.4664	0.000534305	0.126385
5.145081459.145081669.1.1.1	252855_Sfpq +	5	145081459	145081669	1	1	1	0.31878	4.12103	0.00193293	0.208244
5.145264540.145264878.1.1.1	286923_Dlgap3 +	5	145264540	145264878	1	1	1	-0.444497	4.15061	0.00138245	0.184062
5.145264952.145277838.1.1.1	286923_Dlgap3 +	5	145264952	145277838	1	1	1	-0.416163	4.22472	0.00238942	0.217598
5.146593244.146594574.1.1.1	313040_Csmd2 +	5	146593244	146594574	1	1	1	0.575764	0.709213	0.00177753	0.202759
5.146682394.146682816.1.1.1	313040_Csmd2 +	5	146682394	146682816	1	1	1	0.728662	0.571807	0.000260731	0.100517
5.147133125.147133125.0.0.1	366473_Azin2 -	5	147133125	147133125	1	0	1	-0.488399	1.55226	0.00278189	0.227974
5.148847693.148868268.1.1.1	362609_Pum1 +	5	148847693	148868268	1	1	1	0.391256	1.76992	0.00276097	0.227974
5.149942117.149951612.2.2.1	116680_Ptpru -	5	149942117	149951612	1	2	1	0.392149	2.31031	0.00306199	0.236944
5.150502679.150503348.2.2.1	65241_Trnau1ap -	5	150502679	150503348	1	2	1	-0.335253	3.25091	0.000548542	0.127234
5.150919879.150922811.2.2.1	313033_Xkr8 -	5	150919879	150922811	1	2	1	-0.861728	0.332508	0.00311392	0.239368
5.151921505.151921740.2.2.1	297867_Arid1a -	5	151921505	151921740	1	2	1	0.407804	2.10093	0.000445795	0.121113
5.152196194.152196789.2.2.1	114637_Hmgn2 -	5	152196194	152196789	1	2	1	-0.361308	4.12313	0.00151943	0.19081
5.152196886.152197257.2.2.1	114637_Hmgn2 -	5	152196886	152197257	1	2	1	-0.440124	4.9442	3.54686e-05	0.0405374
5.152197309.152197598.2.2.1	114637_Hmgn2 -	5	152197309	152197598	1	2	1	-0.414858	4.66078	7.64886e-05	0.061341
5.152197629.152197802.2.2.1	114637_Hmgn2 -	5	152197629	152197802	1	2	1	-0.420976	4.29957	9.90537e-05	0.0679564
5.152197848.152198642.2.2.1	114637_Hmgn2 -	5	152197848	152198642	1	2	1	-0.613584	4.36754	2.88966e-07	0.00291946
5.152343624.152343989.1.1.1	192207_Ubxn11 +	5	152343624	152343989	1	1	1	-0.548576	0.904254	0.00207983	0.213341
5.152346582.152353280.1.1.1	192207_Ubxn11 +	5	152346582	152353280	1	1	1	-0.659216	1.03041	0.000462359	0.122948
5.152355053.152356067.1.1.1	192207_Ubxn11 +	5	152355053	152356067	1	1	1	-0.502494	1.26113	0.00238538	0.217598
5.152356142.152356223.1.1.1	192207_Ubxn11 +	5	152356142	152356223	1	1	1	-0.500535	1.77853	0.000850856	0.154255
5.153703122.153703479.2.2.1	313620_Srrm1 -	5	153703122	153703479	1	2	1	0.325435	3.31876	0.00133237	0.180876
5.154284317.154286325.1.1.1	24375_Fuca1 +	5	154284317	154286325	1	1	1	-0.48797	2.78218	0.00313951	0.240452
5.154352455.154352911.2.2.1	25562_Tceb3 -	5	154352455	154352911	1	2	1	-0.416905	1.73607	0.00132743	0.180704
5.154489940.154490054.1.1.1	25585_Id3 +	5	154489940	154490054	1	1	1	-0.446571	3.82872	4.11898e-07	0.00360661
5.154490138.154490650.1.1.1	25585_Id3 +	5	154490138	154490650	1	1	1	-0.521146	3.84123	3.78713e-08	0.000946575
5.156679696.156679905.2.2.0	298575_Pink1 -	5	156679696	156679905	1	2	0	-0.266736	4.76239	0.00125998	0.176429
5.157354678.157357730.2.2.1	500572_Otud3 -	5	157354678	157357730	1	2	1	0.928051	-0.0465006	0.000926562	0.159534
5.157357844.157364033.2.2.1	500572_Otud3 -	5	157357844	157364033	1	2	1	1.33663	-0.101641	5.98843e-06	0.0172705
5.157858140.157858975.1.1.1	313658_Ubr4 +	5	157858140	157858975	1	1	1	0.466542	1.19257	0.00174015	0.20116
5.157859348.157859940.1.1.1	313658_Ubr4 +	5	157859348	157859940	1	1	1	0.569095	1.22927	0.00256997	0.223473
5.157869811.157873222.1.1.1	313658_Ubr4 +	5	157869811	157873222	1	1	1	0.592743	1.22401	0.00122451	0.175345
5.157888557.157888923.1.1.1	313658_Ubr4 +	5	157888557	157888923	1	1	1	0.555902	2.00939	0.000693652	0.141519
5.158074210.158080488.1.1.1	641315_Iffo2 +	5	158074210	158080488	1	1	1	0.525508	1.13701	0.00311406	0.239368
5.159542465.159542563.2.2.1	313663_Crocc -	5	159542465	159542563	1	2	1	-0.460689	1.43098	0.00333502	0.245684
5.159545480.159545750.2.2.1	313663_Crocc -	5	159545480	159545750	1	2	1	-0.616185	1.30488	0.000329182	0.108737
5.159596116.159597265.2.2.1	298598_Necap2 -	5	159596116	159597265	1	2	1	-0.436384	2.26467	0.000677631	0.140365
5.165285920.165287189.1.1.1	56718_Mtor +	5	165285920	165287189	1	1	1	0.449892	1.31243	0.00202055	0.211909
5.166492516.166510903.1.1.1	503000_Ctnnbip1 +	5	166492516	166510903	1	1	1	-0.540834	2.11984	0.000514645	0.125518
5.166608199.166608367.2.2.1	366508_Pik3cd -	5	166608199	166608367	1	2	1	-0.917555	0.103539	0.00125949	0.176429
5.167962683.167963494.1.1.1	313729_Errfi1 +	5	167962683	167963494	1	1	1	0.590447	1.59381	0.000135941	0.0778118
5.168141577.168153207.2.2.0	362665_Camta1 -	5	168141577	168153207	1	2	0	0.601866	1.60868	0.00335153	0.24602
5.169541467.169541576.1.1.1	691589_Chd5 +	5	169541467	169541576	1	1	1	0.4717	3.4997	0.00165429	0.197899
5.171457342.171458031.2.2.1	687090_Tprg1l -	5	171457342	171458031	1	2	1	-0.237389	4.97969	0.00350431	0.249883
5.171458186.171458799.2.2.1	687090_Tprg1l -	5	171458186	171458799	1	2	1	-0.292505	4.6093	0.00112637	0.169426
5.171458910.171458910.0.0.1	687090_Tprg1l -	5	171458910	171458910	1	0	1	-0.289769	4.49692	0.00072811	0.143746
5.172394085.172394306.2.2.1	313756_Plch2 -	5	172394085	172394306	1	2	1	-0.467899	2.41495	7.96118e-05	0.0621583
5.172667548.172668428.2.2.1	25522_Prkcz -	5	172667548	172668428	1	2	1	-0.374672	4.10465	4.76611e-05	0.0486955
5.172671692.172673292.2.2.1	25522_Prkcz -	5	172671692	172673292	1	2	1	-0.255518	4.3734	0.00169707	0.200397
5.172686930.172689674.2.2.1	25522_Prkcz -	5	172686930	172689674	1	2	1	-0.295311	4.30995	0.000958353	0.161224
5.173648250.173648382.2.2.1	298694_Plekhn1 -	5	173648250	173648382	1	2	1	-0.616661	1.30499	0.00170039	0.20048
5.173650243.173650340.2.2.1	298694_Plekhn1 -	5	173650243	173650340	1	2	1	-0.572565	1.0376	0.0029992	0.235224
6.2930018.2931235.2.2.1	366532_Dhx57 -	6	2930018	2931235	1	2	1	-0.392761	2.4959	0.00147712	0.188872
6.7570093.7572561.2.2.1	313865_Thada -	6	7570093	7572561	1	2	1	-0.671783	0.144903	0.00174056	0.20116
6.8049933.8050857.2.2.1	313867_Lrpprc -	6	8049933	8050857	1	2	1	0.357861	3.01183	0.000179311	0.0884598
6.8050917.8051015.2.2.1	313867_Lrpprc -	6	8050917	8051015	1	2	1	0.304691	3.1716	0.00257401	0.223519
6.10566154.10577650.2.2.1	85428_Rhoq +;681086_Pigf -	6	10566154	10577650	1	2	1	-0.540491	1.48501	0.000448346	0.121367
6.10951701.10952186.1.1.1	362696_Ttc7a +	6	10951701	10952186	1	1	1	-0.732655	0.437049	0.00220245	0.215497
6.15759382.15772939.2.2.1	108351176_LOC108351176 -	6	15759382	15772939	1	2	1	-1.11013	-0.476592	0.00103444	0.163987
6.15772989.15777705.2.2.1	108351176_LOC108351176 -	6	15772989	15777705	1	2	1	-1.18214	-0.91732	0.000770192	0.145838
6.22200316.22201173.2.2.1	298786_Slc30a6 -	6	22200316	22201173	1	2	1	-0.563957	0.986243	0.000797462	0.149129
6.26484775.26484905.1.1.1	116475_Ift172 +	6	26484775	26484905	1	1	1	-0.547985	1.079	0.00243016	0.219017
6.26567584.26567903.1.1.1	313914_Gtf3c2 +	6	26567584	26567903	1	1	1	-0.776872	0.327719	0.000399705	0.117864
6.26571819.26571963.0.0.1	313914_Gtf3c2 +	6	26571819	26571963	1	0	1	-0.421023	1.84291	0.00202722	0.212006
6.27427338.27427678.2.2.1	362712_Drc1 -	6	27427338	27427678	1	2	1	-0.551086	1.45935	0.00304288	0.236074
6.27427823.27428350.2.2.1	362712_Drc1 -	6	27427823	27428350	1	2	1	-0.557434	2.33648	0.00315894	0.24072
6.27430982.27431080.2.2.0	362712_Drc1 -	6	27430982	27431080	1	2	0	-0.799051	0.703173	0.00101552	0.163397
6.30924709.30933480.1.1.1	108348366_LOC108348366 +	6	30924709	30933480	1	1	1	-1.13281	-1.00364	0.00259709	0.224742
6.33682402.33683072.2.2.1	102550621_LOC102550621 -	6	33682402	33683072	1	2	1	-0.494199	2.44527	0.0011481	0.170764
6.34056257.34056342.1.1.1	298875_Laptm4a +	6	34056257	34056342	1	1	1	-0.288689	5.77523	0.00303526	0.235711
6.34056466.34057585.1.1.1	298875_Laptm4a +	6	34056466	34057585	1	1	1	-0.297815	6.43749	0.00113113	0.169846
6.34057682.34058085.1.1.1	298875_Laptm4a +	6	34057682	34058085	1	1	1	-0.289624	6.23144	0.00141779	0.185269
6.34058185.34059385.1.1.1	298875_Laptm4a +	6	34058185	34059385	1	1	1	-0.279185	6.72301	0.00174018	0.20116
6.41034356.41039394.2.2.1	313974_Trib2 -	6	41034356	41039394	1	2	1	0.59265	1.39749	0.000282939	0.103635
6.42231297.42233274.1.1.1	25537_Rock2 +	6	42231297	42233274	1	1	1	0.386701	2.45164	0.00320365	0.242144
6.42246377.42251311.1.1.1	25537_Rock2 +	6	42246377	42251311	1	1	1	0.347003	3.29471	0.00340469	0.246875
6.42255611.42256272.1.1.1	25537_Rock2 +	6	42255611	42256272	1	1	1	0.423967	3.46629	0.000292434	0.104268
6.42256433.42257966.1.1.1	25537_Rock2 +	6	42256433	42257966	1	1	1	0.428134	3.35514	0.00124787	0.17605
6.42258028.42258803.1.1.1	25537_Rock2 +	6	42258028	42258803	1	1	1	0.389682	3.47712	0.000475135	0.124273
6.42261072.42261667.1.1.1	25537_Rock2 +	6	42261072	42261667	1	1	1	0.419731	3.55089	0.00216497	0.215497
6.42261804.42261888.1.1.1	25537_Rock2 +	6	42261804	42261888	1	1	1	0.435919	3.32412	0.000800893	0.149129
6.42263054.42264784.1.1.1	25537_Rock2 +	6	42263054	42264784	1	1	1	0.398008	3.62147	0.00184648	0.205882
6.42264945.42268097.1.1.1	25537_Rock2 +	6	42264945	42268097	1	1	1	0.42152	3.50966	0.00219261	0.215497
6.42268259.42268588.1.1.1	25537_Rock2 +	6	42268259	42268588	1	1	1	0.378873	3.63669	0.00107365	0.166852
6.42268774.42269471.1.1.1	25537_Rock2 +	6	42268774	42269471	1	1	1	0.496498	3.66175	3.5493e-06	0.0131383
6.42269542.42271179.1.1.1	25537_Rock2 +	6	42269542	42271179	1	1	1	0.406911	3.35685	0.00223172	0.215502
6.42274349.42274437.1.1.1	25537_Rock2 +	6	42274349	42274437	1	1	1	0.375708	3.68943	0.00160498	0.195835
6.42278141.42278695.1.1.1	25537_Rock2 +	6	42278141	42278695	1	1	1	0.408311	3.66064	0.000253822	0.0993861
6.42279322.42280781.1.1.1	25537_Rock2 +	6	42279322	42280781	1	1	1	0.369297	3.91238	0.00173526	0.20116
6.42665450.42666551.1.1.1	313981_Nol10 +	6	42665450	42666551	1	1	1	0.651223	1.0253	0.000579722	0.130539
6.43664708.43671871.1.1.1	690450_Taf1b +	6	43664708	43671871	1	1	1	0.643326	0.252011	0.00231326	0.216845
6.48756745.48760637.1.1.1	116668_Myt1l +	6	48756745	48760637	1	1	1	0.440474	2.66997	0.000299252	0.105347
6.48842857.48843882.1.1.0	116668_Myt1l +	6	48842857	48843882	1	1	0	1.0623	-0.134996	0.00123201	0.175345
6.72563486.72565495.2.2.1	362736_Hectd1 -	6	72563486	72565495	1	2	1	0.475523	2.36057	9.16132e-06	0.0199115
6.76427076.76455339.2.2.1	56785_Ralgapa1 -	6	76427076	76455339	1	2	1	-0.272686	3.46334	0.00240618	0.218319
6.80285496.80286382.1.1.1	100912115_LOC100912115 +	6	80285496	80286382	1	1	1	-0.318624	2.40343	0.00322524	0.242446
6.91455452.91456281.2.2.1	25348_Rps29 -	6	91455452	91456281	1	2	1	-0.229601	7.26306	0.0020157	0.211841
6.92602731.92603962.2.2.1	64035_Pygl -	6	92602731	92603962	1	2	1	-1.30684	0.177675	0.000945333	0.160918
6.96479793.96541616.1.1.1	81749_Prkch +	6	96479793	96541616	1	1	1	-0.980405	-0.766602	0.00297908	0.234892
6.99348435.99350126.1.1.1	64300_Mthfd1 +	6	99348435	99350126	1	1	1	-0.432722	2.1918	0.000318196	0.107475
6.99650630.99652667.1.1.1	314249_Plekhg3 +	6	99650630	99652667	1	1	1	-0.387553	3.43029	0.00228215	0.216339
6.99654091.99654430.1.1.1	314249_Plekhg3 +	6	99654091	99654430	1	1	1	-0.446642	2.48709	0.00123559	0.175587
6.99697830.99698440.2.2.1	314251_Sptb -	6	99697830	99698440	1	2	1	0.494884	2.46338	0.000596634	0.132164
6.99823398.99825651.1.1.1	299154_Churc1 +	6	99823398	99825651	1	1	1	-0.426253	1.99095	0.000884582	0.156992
6.103413907.103417983.2.2.1	81634_Actn1 -	6	103413907	103417983	1	2	1	0.391969	3.14803	0.00151146	0.19081
6.108145880.108146039.1.1.1	500693_Bbof1 +	6	108145880	108146039	1	1	1	-0.646162	0.275443	0.00271452	0.227974
6.109686772.109689290.2.2.1	299207_RGD1310769 -	6	109686772	109689290	1	2	1	-0.344005	2.7302	0.00283137	0.229893
6.111077278.111077694.1.1.1	314332_Tmem63c +	6	111077278	111077694	1	1	1	0.440096	1.84358	0.00207454	0.213091
6.112204388.112238814.1.1.1	116508_Nrxn3 +	6	112204388	112238814	1	1	1	0.635179	1.41402	0.000700105	0.141923
6.112238833.112258868.1.1.1	116508_Nrxn3 +	6	112238833	112258868	1	1	1	0.694667	1.27914	0.000318197	0.107475
6.126632619.126636225.2.2.1	100233176_LOC100233176 -	6	126632619	126636225	1	2	1	-0.475953	1.80616	0.00140099	0.184624
6.127083927.127121030.2.2.1	690195_Prima1 -	6	127083927	127121030	1	2	1	-0.645194	0.563081	0.00281526	0.229205
6.132246815.132254351.1.1.1	362782_Cyp46a1 +	6	132246815	132254351	1	1	1	-0.416784	3.70935	0.00281836	0.229333
6.132269549.132270069.1.1.1	362782_Cyp46a1 +	6	132269549	132270069	1	1	1	-0.3857	4.88638	0.00213963	0.215419
6.132272154.132272758.1.1.1	362782_Cyp46a1 +	6	132272154	132272758	1	1	1	-0.378298	4.76421	0.00274059	0.227974
6.132272826.132273067.1.1.1	362782_Cyp46a1 +	6	132272826	132273067	1	1	1	-0.375317	4.29783	0.00115462	0.170764
6.133676908.133690796.1.1.1	500717_RGD1566401 +;100314207_Mir770 +	6	133676908	133690796	1	1	1	-0.330098	3.76439	0.00068038	0.140365
6.134973089.134973172.1.1.1	29489_Dync1h1 +	6	134973089	134973172	1	1	1	0.372757	3.31569	0.00177927	0.202759
6.136526118.136527078.2.2.1	100912557_LOC100912557 -	6	136526118	136527078	1	2	1	-0.239826	4.47545	0.00340254	0.246875
6.136731658.136737156.1.1.1	314473_Kif26a +	6	136731658	136737156	1	1	1	-1.56187	-0.767032	0.001388	0.184062
6.136748573.136748666.1.1.1	314473_Kif26a +	6	136748573	136748666	1	1	1	-1.33561	-0.527159	0.00188642	0.206796
6.137959253.137965267.1.1.1	691657_Crip1 +	6	137959253	137965267	1	1	1	-0.716307	0.538548	0.00273688	0.227974
6.145388235.145431314.1.1.1	362799_Rapgef5 +	6	145388235	145431314	1	1	1	0.765503	-0.0747482	0.0029331	0.232981
6.145433353.145437467.1.1.1	362799_Rapgef5 +	6	145433353	145437467	1	1	1	0.771318	0.740836	0.00173821	0.20116
6.145437590.145438951.1.1.1	362799_Rapgef5 +	6	145437590	145438951	1	1	1	0.606944	0.993508	0.00342155	0.247644
6.145503177.145516230.1.1.1	362799_Rapgef5 +	6	145503177	145516230	1	1	1	0.580904	1.20023	0.0019159	0.207754
6.145516357.145546307.1.1.1	362799_Rapgef5 +	6	145516357	145546307	1	1	1	0.7893	1.23943	0.000167973	0.086565
7.2991605.2991761.2.2.1	29496_Erbb3 -	7	2991605	2991761	1	2	1	-0.627782	1.63398	0.000302918	0.105691
7.3243516.3244373.2.2.1	288783_Ormdl2 -	7	3243516	3244373	1	2	1	-0.417319	2.15984	0.00146165	0.188315
7.3343432.3345334.2.2.1	288785_Bloc1s1 -	7	3343432	3345334	1	2	1	-0.351872	3.68854	8.37385e-05	0.0634299
7.11013897.11014019.2.2.0	29466_Aes -	7	11013897	11014019	1	2	0	-0.301806	3.53832	0.00338862	0.246875
7.11338242.11338669.2.2.1	314639_Zfr2 -	7	11338242	11338669	1	2	1	-0.38633	2.55321	0.002117	0.215035
7.11346782.11347186.2.2.1	314639_Zfr2 -	7	11346782	11347186	1	2	1	-0.532265	0.968472	0.00321903	0.242361
7.11803738.11804401.2.2.1	362831_Dot1l -	7	11803738	11804401	1	2	1	0.572063	1.30027	0.00171849	0.20099
7.11808445.11808923.2.2.1	362831_Dot1l -	7	11808445	11808923	1	2	1	0.604153	2.02426	8.82375e-05	0.0645498
7.11809019.11810723.2.2.1	362831_Dot1l -	7	11809019	11810723	1	2	1	0.484322	1.92858	0.00129761	0.178622
7.11915784.11916221.1.1.1	299618_Mknk2 +	7	11915784	11916221	1	1	1	-0.452432	1.64149	0.00142786	0.18553
7.12216715.12216902.2.2.1	314627_Plk5 -	7	12216715	12216902	1	2	1	-0.786388	2.14941	0.00206484	0.213034
7.12217030.12217115.2.2.1	314627_Plk5 -	7	12217030	12217115	1	2	1	-0.741069	1.80148	0.00315533	0.240673
7.12421283.12422315.2.2.1	314623_Midn -	7	12421283	12422315	1	2	1	0.521614	1.99425	0.00336196	0.24639
7.14340527.14340635.2.2.1	299569_Akap8l -	7	14340527	14340635	1	2	1	-0.265252	5.37938	0.000497804	0.124918
7.14340732.14351789.2.2.1	299569_Akap8l -	7	14340732	14351789	1	2	1	-0.32251	5.11846	9.65414e-06	0.0204932
7.14351921.14352085.2.2.1	299569_Akap8l -	7	14351921	14352085	1	2	1	-0.784709	1.38757	2.07069e-05	0.0301491
7.14351921.14352123.2.2.1	299569_Akap8l -	7	14351921	14352123	1	2	1	-0.364282	4.93129	7.91053e-06	0.0185362
7.14352230.14352317.2.2.1	299569_Akap8l -	7	14352230	14352317	1	2	1	-0.267693	5.22974	0.00130304	0.178622
7.14352460.14353219.2.2.0	299569_Akap8l -	7	14352460	14353219	1	2	0	-0.888226	2.13016	1.62255e-06	0.0083956
7.14354484.14354878.2.2.0	299569_Akap8l -	7	14354484	14354878	1	2	0	-0.535368	2.37866	1.76547e-05	0.0272951
7.14354943.14355268.2.2.1	299569_Akap8l -	7	14354943	14355268	1	2	1	-0.278952	4.83737	0.000667261	0.139954
7.14355340.14355412.2.2.1	299569_Akap8l -	7	14355340	14355412	1	2	1	-0.261055	4.88793	0.00236567	0.217598
7.14538059.14539566.1.1.1	500801_Cyp4f17 +	7	14538059	14539566	1	1	1	-0.842995	0.0460959	0.00152361	0.191046
7.14905929.14906012.1.1.1	286904_Cyp4f4 +	7	14905929	14906012	1	1	1	-0.831666	0.00699275	0.00069429	0.141519
7.15180092.15180458.2.2.1	56266_Cyp4f1 -	7	15180092	15180458	1	2	1	-0.867797	-0.0304416	0.000121066	0.0740594
7.15199627.15199756.2.2.1	266689_Cyp4f6 -	7	15199627	15199756	1	2	1	-0.543661	1.04093	0.00121722	0.175345
7.18434138.18434230.1.1.1	314655_Adamts10 +	7	18434138	18434230	1	1	1	-0.563111	0.967479	0.00232654	0.216845
7.18434395.18434484.1.1.1	314655_Adamts10 +	7	18434395	18434484	1	1	1	-0.68875	0.810488	0.000308448	0.105851
7.18559943.18564480.2.2.1	362849_March2 -	7	18559943	18564480	1	2	1	-0.376403	3.90817	0.000461923	0.122948
7.18564691.18570331.2.2.1	362849_March2 -	7	18564691	18570331	1	2	1	-0.347579	4.29201	0.000350913	0.111259
7.20414206.20468974.1.1.0	103692792_LOC103692792 -;687602_LOC687602 +;299668_RGD1566251 +	7	20414206	20468974	1	1	0	-1.1859	-0.181394	1.20666e-06	0.00723837
7.20470092.20470229.1.1.1	299668_RGD1566251 +	7	20470092	20470229	1	1	1	-0.735491	1.87726	0.000501208	0.124997
7.20475588.20479603.1.1.1	299668_RGD1566251 +	7	20475588	20479603	1	1	1	-0.607009	1.68948	0.000915331	0.159061
7.22496567.22496816.2.2.1	102555256_LOC102555256 -	7	22496567	22496816	1	2	1	-1.09213	-0.527723	0.00241032	0.218439
7.24864933.24868363.2.2.1	314683_Tcp11l2 -	7	24864933	24868363	1	2	1	-0.372692	2.17661	0.0030658	0.237117
7.24877513.24879501.2.2.1	314683_Tcp11l2 -	7	24877513	24879501	1	2	1	-0.37861	2.04671	0.000735506	0.1438
7.29044080.29046519.2.2.1	362866_Chpt1 -	7	29044080	29046519	1	2	1	-0.65567	1.9543	0.000208659	0.0914968
7.34049056.34052497.1.1.1	314743_Cdk17 +	7	34049056	34052497	1	1	1	0.518165	2.95591	0.000359029	0.112877
7.37166450.37171439.1.1.1	314764_Eea1 +	7	37166450	37171439	1	1	1	0.413689	2.08008	0.00126265	0.176469
7.38774446.38778187.1.1.1	29139_Dcn +	7	38774446	38778187	1	1	1	-0.525851	2.15751	0.00036192	0.113477
7.47331399.47332950.2.2.1	299762_Tmtc2 -	7	47331399	47332950	1	2	1	-0.672536	0.612635	0.00196685	0.209788
7.51443527.51443662.2.2.1	116670_Ppp1r12a -	7	51443527	51443662	1	2	1	0.368119	2.81154	0.00323966	0.243042
7.51453407.51465046.2.2.1	116670_Ppp1r12a -	7	51453407	51465046	1	2	1	0.430765	2.43091	0.000243956	0.098613
7.51479897.51514894.2.2.1	116670_Ppp1r12a -	7	51479897	51514894	1	2	1	0.577758	1.9697	0.000478603	0.124545
7.59304229.59307316.1.1.1	94202_Ptprr +	7	59304229	59307316	1	1	1	-0.657666	1.35669	1.01444e-05	0.0210052
7.59462338.59490225.2.2.1	66016_Kcnmb4 -	7	59462338	59490225	1	2	1	-0.395458	3.73012	0.00187009	0.206214
7.59490354.59514405.2.2.1	66016_Kcnmb4 -	7	59490354	59514405	1	2	1	-0.356249	3.87423	0.00350388	0.249883
7.60821498.60822598.2.2.1	116555_Nup107 -	7	60821498	60822598	1	2	1	0.488303	1.21817	0.00301585	0.235446
7.64825397.64825509.1.1.0	84016_Grip1 +	7	64825397	64825509	1	1	0	-0.735555	0.335742	0.000174037	0.0884556
7.66595866.66611085.1.1.1	171329_Usp15 +	7	66595866	66611085	1	1	1	0.428003	1.77477	0.00092483	0.159534
7.66624669.66629473.1.1.1	171329_Usp15 +	7	66624669	66629473	1	1	1	0.438046	1.73658	0.000983003	0.162534
7.66750965.66752607.1.1.1	314894_Mon2 +	7	66750965	66752607	1	1	1	0.428251	1.84701	0.00117025	0.172227
7.70459797.70460239.2.2.1	366909_Slc26a10 -	7	70459797	70460239	1	2	1	-0.645737	0.756589	0.00172988	0.20116
7.70460502.70460590.2.2.1	366909_Slc26a10 -	7	70460502	70460590	1	2	1	-0.994539	0.0304658	1.0645e-05	0.0210052
7.70463987.70464112.2.2.1	366909_Slc26a10 -	7	70463987	70464112	1	2	1	-1.18361	-0.630411	0.000832188	0.151919
7.70465462.70465683.2.2.1	366909_Slc26a10 -	7	70465462	70465683	1	2	1	-1.14248	-0.313894	1.65744e-05	0.026234
7.70724582.70753099.1.1.1	362894_R3hdm2 +	7	70724582	70753099	1	1	1	1.2271	-0.192405	5.14009e-05	0.0505948
7.70894124.70894325.2.2.1	299858_Lrp1 -	7	70894124	70894325	1	2	1	0.384907	2.66849	0.00192547	0.207947
7.70898036.70899448.2.2.1	299858_Lrp1 -	7	70898036	70899448	1	2	1	0.396085	2.94108	0.000518448	0.125598
7.70916539.70918499.2.2.1	299858_Lrp1 -	7	70916539	70918499	1	2	1	0.449758	2.46784	0.000422192	0.12037
7.73207058.73207382.1.1.1	299996_Matn2 +	7	73207058	73207382	1	1	1	-0.471282	2.97952	0.00262122	0.225106
7.73256992.73258059.2.2.1	65151_Rida -	7	73256992	73258059	1	2	1	-0.398161	3.6322	0.000804953	0.149415
7.73258116.73259346.2.2.1	65151_Rida -	7	73258116	73259346	1	2	1	-0.303827	3.68571	0.00123115	0.175345
7.73260241.73261022.2.2.1	65151_Rida -	7	73260241	73261022	1	2	1	-0.443728	3.45918	0.000296928	0.104775
7.73357083.73365623.2.2.1	362899_Nipal2 -	7	73357083	73365623	1	2	1	-0.762619	0.676683	0.000443969	0.121056
7.74790956.74795523.2.2.1	500853_Rgs22 -	7	74790956	74795523	1	2	1	-0.989725	0.597547	0.00227324	0.216025
7.74798193.74800760.2.2.1	500853_Rgs22 -	7	74798193	74800760	1	2	1	-0.901053	0.856342	0.00308128	0.237823
7.75035527.75040340.1.1.1	315033_Spag1 +	7	75035527	75040340	1	1	1	-0.785841	0.247333	0.00225468	0.215918
7.77159143.77159235.2.2.1	81813_Klf10 -	7	77159143	77159235	1	2	1	1.08254	1.08206	0.00119569	0.174091
7.77159467.77162014.2.2.1	81813_Klf10 -	7	77159467	77162014	1	2	1	1.14464	1.00505	0.0033375	0.245712
7.78433971.78574168.1.1.1	116839_Rims2 +	7	78433971	78574168	1	1	1	-0.396585	2.30005	0.00240447	0.218319
7.80726193.80732361.1.1.1	117520_Oxr1 +	7	80726193	80732361	1	1	1	0.303551	3.8824	0.0012638	0.176469
7.80732515.80735995.1.1.1	117520_Oxr1 +	7	80732515	80735995	1	1	1	0.326379	4.2236	0.000604475	0.132644
7.80736181.80738816.1.1.1	117520_Oxr1 +	7	80736181	80738816	1	1	1	0.299243	3.96856	0.00183082	0.205404
7.86768113.86768406.2.2.1	314942_Csmd3 -	7	86768113	86768406	1	2	1	0.788567	-0.109674	0.00107857	0.167189
7.92627798.92629964.2.2.1	299907_Ext1 -	7	92627798	92629964	1	2	1	0.686039	1.57009	4.89719e-05	0.0489611
7.92639328.92643749.2.2.1	299907_Ext1 -	7	92639328	92643749	1	2	1	0.625909	1.60972	0.000146484	0.0804678
7.97834984.97837347.1.1.1	299949_Tbc1d31 +	7	97834984	97837347	1	1	1	-0.555493	1.16086	0.000671119	0.140052
7.99619379.99619859.1.1.1	29230_Sqle +	7	99619379	99619859	1	1	1	-0.29737	3.13301	0.00129579	0.178622
7.99623147.99624341.1.1.1	29230_Sqle +	7	99623147	99624341	1	1	1	-0.348094	3.41883	0.00178669	0.203296
7.99957786.99960311.1.1.1	78969_Trib1 +	7	99957786	99960311	1	1	1	1.0496	0.0151467	0.00303663	0.235711
7.104704012.104704133.2.2.1	314961_Asap1 -	7	104704012	104704133	1	2	1	0.344102	2.52624	0.00127349	0.176999
7.104704670.104704987.2.2.1	314961_Asap1 -	7	104704670	104704987	1	2	1	0.427053	2.42615	0.00168362	0.199595
7.104708283.104710026.2.2.1	314961_Asap1 -	7	104708283	104710026	1	2	1	0.366716	2.61455	0.00276305	0.227974
7.104710161.104710955.2.2.1	314961_Asap1 -	7	104710161	104710955	1	2	1	0.419458	2.41945	0.00128026	0.17761
7.104741588.104742731.2.2.1	314961_Asap1 -	7	104741588	104742731	1	2	1	0.443111	2.73196	0.00112523	0.169426
7.104749402.104754265.2.2.1	314961_Asap1 -	7	104749402	104754265	1	2	1	0.470938	2.74947	0.00019527	0.0899794
7.114348697.114352180.2.2.1	59117_Ago2 -	7	114348697	114352180	1	2	1	0.784315	0.749033	0.00233727	0.217245
7.114356906.114357034.2.2.1	59117_Ago2 -	7	114356906	114357034	1	2	1	0.837975	1.37372	0.00186778	0.206214
7.116742595.116743308.1.1.1	300030_Rhpn1 +	7	116742595	116743308	1	1	1	-0.556716	1.7184	0.00325676	0.243532
7.116746802.116747309.1.1.1	300030_Rhpn1 +	7	116746802	116747309	1	1	1	-0.640295	1.75171	7.21097e-05	0.0594762
7.116747931.116748360.1.1.1	300030_Rhpn1 +	7	116747931	116748360	1	1	1	-0.575068	1.74061	3.7115e-05	0.0415375
7.116923396.116923481.2.2.1	315085_Naprt -	7	116923396	116923481	1	2	1	-0.597812	0.980487	0.00132787	0.180704
7.116923637.116923714.2.2.1	315085_Naprt -	7	116923637	116923714	1	2	1	-0.807702	0.774942	3.56808e-05	0.0405374
7.117116546.117116649.2.2.1	362938_Scrib -	7	117116546	117116649	1	2	1	-0.315446	2.35202	0.0030238	0.235569
7.117145573.117145881.2.2.0	680451_Nrbp2 -	7	117145573	117145881	1	2	0	-0.986458	-0.725281	0.00230037	0.216845
7.117146194.117146532.2.2.0	680451_Nrbp2 -	7	117146194	117146532	1	2	0	-1.10548	0.896083	1.12698e-07	0.00153645
7.117417992.117418762.1.1.1	315093_Maf1 +	7	117417992	117418762	1	1	1	-0.325479	3.47254	0.000234045	0.0966685
7.117418896.117418969.1.1.1	315093_Maf1 +	7	117418896	117418969	1	1	1	-0.989368	-0.445433	0.000402425	0.117864
7.117419614.117419693.1.1.1	315093_Maf1 +	7	117419614	117419693	1	1	1	-0.263976	4.76792	0.00145751	0.188106
7.117419814.117419940.1.1.1	315093_Maf1 +	7	117419814	117419940	1	1	1	-0.264959	4.94313	0.000969713	0.161639
7.119175679.119176943.2.2.1	315112_Foxred2 -	7	119175679	119176943	1	2	1	0.845923	-0.352732	0.00192259	0.207947
7.120004971.120005397.2.2.1	315120_Card10 -	7	120004971	120005397	1	2	1	-0.910631	-0.937735	0.00200048	0.211783
7.120373424.120373544.2.2.1	362958_Micall1 +;315126_RGD1359634 -	7	120373424	120373544	1	2	1	-0.595288	1.86219	0.000546877	0.127234
7.120373646.120373835.2.2.1	362958_Micall1 +;315126_RGD1359634 -	7	120373646	120373835	1	2	1	-0.726419	1.41223	4.71876e-05	0.0486955
7.120373965.120374505.2.2.1	362958_Micall1 +;315126_RGD1359634 -	7	120373965	120374505	1	2	1	-0.433405	1.66005	0.00321946	0.242361
7.120819950.120820425.2.2.1	362960_Dmc1 -	7	120819950	120820425	1	2	1	-0.964281	-0.937228	0.002335	0.217229
7.123034269.123046930.1.1.1	29362_Tef +	7	123034269	123046930	1	1	1	-0.621538	2.68542	0.000423047	0.120375
7.123047249.123052951.1.1.1	29362_Tef +	7	123047249	123052951	1	1	1	-0.370011	4.1205	0.000442982	0.121056
7.123053173.123055219.1.1.1	29362_Tef +	7	123053173	123055219	1	1	1	-0.340177	4.61721	0.000645496	0.137988
7.123570083.123570546.2.2.1	315165_Naga -	7	123570083	123570546	1	2	1	-0.466535	2.76794	0.00113823	0.170101
7.126620227.126660911.1.1.1	25747_Ppara +	7	126620227	126660911	1	1	1	-1.22431	-1.20978	0.00315186	0.24064
7.130125416.130125504.2.2.1	689314_Mapk11 -	7	130125416	130125504	1	2	1	0.495504	2.49567	0.00149185	0.18944
7.130348923.130350038.2.2.1	500917_Odf3b -	7	130348923	130350038	1	2	1	-0.699262	0.519143	0.00202723	0.212006
7.130449144.130449235.2.2.1	315222_Arsa -	7	130449144	130449235	1	2	1	-0.472734	2.70693	0.000855726	0.154255
7.130449361.130449656.2.2.1	315222_Arsa -	7	130449361	130449656	1	2	1	-0.516868	3.02288	0.00165369	0.197899
7.130449827.130449899.2.2.1	315222_Arsa -	7	130449827	130449899	1	2	1	-0.67887	2.31267	0.000203497	0.0905074
7.131657754.131667374.2.2.1	362988_Cpne8 -	7	131657754	131667374	1	2	1	0.693341	0.69195	0.00314486	0.240625
7.131694104.131695480.2.2.1	362988_Cpne8 -	7	131694104	131695480	1	2	1	0.698266	1.00351	0.000226651	0.0956584
7.132128074.132140006.2.2.1	300158_Kif21a -	7	132128074	132140006	1	2	1	0.361416	3.02079	0.00209697	0.214326
7.133014953.133016898.1.3.1	300160_Lrrk2 +	7	133014953	133016898	1	3	1	-0.507626	2.15383	5.50824e-05	0.0517895
7.133016971.133017964.1.1.1	300160_Lrrk2 +	7	133016971	133017964	1	1	1	-0.530481	1.27828	0.0022001	0.215497
7.135820660.135821031.1.1.1	300177_Irak4 +	7	135820660	135821031	1	1	1	-1.15141	-0.891737	0.00068665	0.141061
7.138092466.138092571.2.2.1	29642_Slc38a2 -	7	138092466	138092571	1	2	1	0.47516	3.66539	0.00088153	0.156992
7.138093691.138093791.2.2.1	29642_Slc38a2 -	7	138093691	138093791	1	2	1	0.33966	3.40735	0.00197241	0.210081
7.138093872.138094273.2.2.1	29642_Slc38a2 -	7	138093872	138094273	1	2	1	0.359544	3.28404	0.00279749	0.228877
7.138094436.138094528.2.2.1	29642_Slc38a2 -	7	138094436	138094528	1	2	1	0.371244	3.22959	0.00112098	0.169426
7.138094588.138094797.2.2.1	29642_Slc38a2 -	7	138094588	138094797	1	2	1	0.40008	3.56189	0.00157566	0.19397
7.138094881.138096120.2.2.1	29642_Slc38a2 -	7	138094881	138096120	1	2	1	0.428782	3.33659	0.00285524	0.230487
7.138096203.138096322.2.2.1	29642_Slc38a2 -	7	138096203	138096322	1	2	1	0.374186	3.5453	0.00246272	0.220532
7.138096416.138096536.2.2.1	29642_Slc38a2 -	7	138096416	138096536	1	2	1	0.419445	4.31861	0.0012585	0.176429
7.138096611.138099003.2.2.1	29642_Slc38a2 -	7	138096611	138099003	1	2	1	0.472593	3.63779	0.000960648	0.161328
7.138099120.138099264.2.2.1	29642_Slc38a2 -	7	138099120	138099264	1	2	1	0.466936	3.48916	0.0021227	0.215035
7.138099347.138099738.2.2.1	29642_Slc38a2 -	7	138099347	138099738	1	2	1	0.452534	3.55374	0.000151428	0.0819827
7.138099934.138100514.2.2.1	29642_Slc38a2 -	7	138099934	138100514	1	2	1	0.662362	3.06779	1.89136e-06	0.00914972
7.139243963.139244050.2.2.1	59326_Rapgef3 -	7	139243963	139244050	1	2	1	0.428297	2.47229	0.00140596	0.184792
7.139244211.139244401.2.6.1	59326_Rapgef3 -	7	139244211	139244401	1	6	1	0.386716	2.44519	0.00226369	0.216025
7.139247599.139247972.2.2.1	59326_Rapgef3 -	7	139247599	139247972	1	2	1	0.405829	2.32828	0.00279291	0.228647
7.140312833.140319744.1.1.1	25297_Cacnb3 +	7	140312833	140319744	1	1	1	-1.30888	0.376493	0.00300097	0.235224
7.140319868.140320104.1.1.1	25297_Cacnb3 +	7	140319868	140320104	1	1	1	-0.364702	4.30205	6.46812e-05	0.0570591
7.140321772.140321940.1.1.1	25297_Cacnb3 +	7	140321772	140321940	1	1	1	-0.36723	3.92864	0.00312398	0.239884
7.140322051.140322284.1.1.1	25297_Cacnb3 +	7	140322051	140322284	1	1	1	-0.402754	3.5518	0.00225354	0.215918
7.140322764.140322863.1.1.1	25297_Cacnb3 +	7	140322764	140322863	1	1	1	-0.34733	3.49896	0.00241292	0.218439
7.140323014.140323610.1.1.1	25297_Cacnb3 +	7	140323014	140323610	1	1	1	-0.451334	3.93988	9.03451e-05	0.0657708
7.141827975.141832698.1.1.1	300231_Dip2b +	7	141827975	141832698	1	1	1	0.376511	2.32523	0.00247291	0.220808
7.143752227.143752359.1.1.1	25641_Igfbp6 +	7	143752227	143752359	1	1	1	1.04758	0.0362665	0.00259694	0.224742
7.144820277.144821298.2.2.1	300266_Cbx5 -	7	144820277	144821298	1	2	1	0.398376	3.20177	0.000331364	0.108977
7.144867708.144868588.1.1.1	29578_Hnrnpa1 +	7	144867708	144868588	1	1	1	0.260731	5.74401	0.00222533	0.215497
8.11893893.11894274.1.1.1	300359_Ccdc82 +	8	11893893	11894274	1	1	1	0.544266	2.03028	0.00269129	0.227974
8.21957328.21958173.2.2.1	84350_Dnmt1 -	8	21957328	21958173	1	2	1	0.667811	1.09145	0.000259928	0.100517
8.21958211.21968335.2.2.1	84350_Dnmt1 -	8	21958211	21968335	1	2	1	0.566535	0.975628	0.00262502	0.225106
8.22377470.22377884.1.1.1	363024_Slc44a2 +	8	22377470	22377884	1	1	1	-0.501328	2.15031	1.42341e-05	0.0242573
8.22377970.22378683.1.1.1	363024_Slc44a2 +	8	22377970	22378683	1	1	1	-0.436109	2.19815	6.71833e-05	0.0577197
8.22764744.22764823.1.1.1	300438_Ldlr +	8	22764744	22764823	1	1	1	-0.467906	1.85321	0.00163224	0.197564
8.22767034.22767371.1.1.1	300438_Ldlr +	8	22767034	22767371	1	1	1	-0.500557	1.82225	0.000753218	0.144263
8.22767512.22768189.1.1.1	300438_Ldlr +	8	22767512	22768189	1	1	1	-0.70114	1.87118	2.48398e-06	0.0103731
8.22768687.22770529.1.1.1	300438_Ldlr +	8	22768687	22770529	1	1	1	-0.643466	1.92947	2.98235e-05	0.0392328
8.23168026.23168764.1.1.1	100365921_LOC100365921 +	8	23168026	23168764	1	1	1	-0.710288	0.219596	0.0018142	0.204411
8.24515691.24519318.1.1.1	300455_Bmper +	8	24515691	24519318	1	1	1	1.37553	-1.17273	0.00344737	0.248077
8.48595060.48595562.2.2.1	315599_Nlrx1 -	8	48595060	48595562	1	2	1	-0.827915	-0.343194	0.00170219	0.200528
8.48999326.48999496.2.2.1	171434_Phldb1 -	8	48999326	48999496	1	2	1	-0.438029	2.73924	0.000867445	0.155794
8.49093960.49096384.1.1.1	300675_Ift46 +	8	49093960	49096384	1	1	1	-0.366036	2.9183	0.00349008	0.249831
8.49419424.49426197.1.1.1	108351692_LOC108351692 -;25349_Scn2b +	8	49419424	49426197	1	1	1	0.933885	-0.945668	0.00238625	0.217598
8.49757733.49964759.1.1.1	315615_Dscaml1 +	8	49757733	49964759	1	1	1	0.633401	1.01255	0.00268744	0.227974
8.50231763.50231856.2.2.1	315617_Sidt2 -	8	50231763	50231856	1	2	1	-0.317176	3.03404	0.00284818	0.230286
8.53777153.53777583.2.2.1	300696_Ttc12 -	8	53777153	53777583	1	2	1	-0.855584	0.250248	0.000873582	0.156335
8.55315637.55316239.2.2.1	315649_Sik2 -	8	55315637	55316239	1	2	1	0.415774	1.39052	0.00274947	0.227974
8.55452605.55453358.2.2.1	315650_Btg4 +;500996_Layn -	8	55452605	55453358	1	2	1	-0.85309	0.0207118	0.00101016	0.163397
8.59051210.59051956.2.2.1	315676_Dmxl2 -	8	59051210	59051956	1	2	1	0.452642	2.07818	0.00160137	0.195723
8.59124328.59126677.2.2.1	300719_Cib2 -	8	59124328	59126677	1	2	1	-0.399372	2.68131	0.00207257	0.213034
8.59279265.59285439.1.1.1	300721_Dnaja4 +	8	59279265	59285439	1	1	1	-0.35482	4.59614	0.000484802	0.124545
8.59285621.59287765.1.1.1	300721_Dnaja4 +	8	59285621	59287765	1	1	1	-0.355284	4.63079	0.00174466	0.201176
8.59289864.59293503.1.1.1	300721_Dnaja4 +	8	59289864	59293503	1	1	1	-0.376458	4.32602	0.00056118	0.12829
8.59293605.59293704.1.1.1	300721_Dnaja4 +	8	59293605	59293704	1	1	1	-0.369063	4.45909	0.000891354	0.15782
8.64347749.64348033.1.1.1	300757_Hexa +	8	64347749	64348033	1	1	1	-0.418556	2.94851	0.00240252	0.218319
8.64461480.64461730.1.1.1	300759_Parp6 +	8	64461480	64461730	1	1	1	-0.29578	3.50797	0.00248352	0.221167
8.64462589.64463169.1.1.1	300759_Parp6 +	8	64462589	64463169	1	1	1	-0.320342	3.42463	0.00266186	0.226427
8.71035737.71036512.2.2.1	100362785_Ankdd1a -	8	71035737	71036512	1	2	1	-0.792555	1.09341	0.000399921	0.117864
8.71037929.71038438.2.2.1	100362785_Ankdd1a -	8	71037929	71038438	1	2	1	-0.74915	0.75414	0.0024064	0.218319
8.71727719.71728090.2.2.1	300796_Snx22 -	8	71727719	71728090	1	2	1	-0.92641	-0.227806	0.00027264	0.102234
8.76426407.76427586.1.1.1	83828_Gtf2a2 +	8	76426407	76427586	1	1	1	-0.292814	3.07909	0.0027641	0.227974
8.76978028.76978913.1.1.1	315792_Sltm +	8	76978028	76978913	1	1	1	0.426053	2.33582	0.00237845	0.217598
8.76979002.76991894.1.1.1	315792_Sltm +	8	76979002	76991894	1	1	1	0.423969	2.82723	0.000462387	0.122948
8.77015876.77017027.1.1.1	315792_Sltm +	8	77015876	77017027	1	1	1	0.293335	3.17207	0.00136827	0.183702
8.78060728.78063794.2.2.1	363091_Myzap -	8	78060728	78063794	1	2	1	-1.37941	-1.48647	0.00259884	0.224764
8.79685473.79687511.1.1.1	363098_Ccpg1 +;103693143_LOC103693143 -	8	79685473	79687511	1	1	1	-0.370066	3.65441	0.00133315	0.180876
8.79688915.79691012.1.1.1	363098_Ccpg1 +	8	79688915	79691012	1	1	1	-0.452992	2.89205	0.000491983	0.124918
8.87093362.87095201.2.2.1	25683_Col12a1 -	8	87093362	87095201	1	2	1	1.5957	0.425804	0.00305012	0.236358
8.87097388.87100665.2.2.1	25683_Col12a1 -	8	87097388	87100665	1	2	1	1.89679	0.353012	0.000469119	0.124078
8.87112205.87114532.2.2.1	25683_Col12a1 -	8	87112205	87114532	1	2	1	1.91696	0.310063	0.000970578	0.161639
8.87115778.87115858.2.2.1	25683_Col12a1 -	8	87115778	87115858	1	2	1	1.65165	0.392987	0.00282523	0.229643
8.91654403.91655852.1.1.1	29711_Bckdhb +	8	91654403	91655852	1	1	1	-0.353651	3.34793	0.00122207	0.175345
8.94221280.94224527.1.1.1	315864_Dopey1 +	8	94221280	94224527	1	1	1	-0.435943	2.13817	0.000198672	0.0899794
8.96408633.96408827.2.2.1	501031_RGD1560775 -	8	96408633	96408827	1	2	1	-0.564954	1.36311	0.00206936	0.213034
8.97451886.97454718.1.1.1	25425_Ctsh +	8	97451886	97454718	1	1	1	-0.40343	3.12405	0.00152665	0.191268
8.97454826.97457072.1.1.1	25425_Ctsh +	8	97454826	97457072	1	1	1	-0.444851	3.24481	5.59449e-05	0.0517895
8.97457199.97457861.1.1.1	25425_Ctsh +	8	97457199	97457861	1	1	1	-0.319512	3.40786	0.00262611	0.225106
8.99713969.99715848.1.1.1	315883_Plscr2 +	8	99713969	99715848	1	1	1	1.06067	0.14758	3.48479e-05	0.0405374
8.99715892.99716779.1.1.1	315883_Plscr2 +	8	99715892	99716779	1	1	1	0.958172	0.209514	5.57189e-05	0.0517895
8.99717001.99717118.1.1.1	315883_Plscr2 +	8	99717001	99717118	1	1	1	0.886721	0.376424	0.00166096	0.198087
8.99717281.99723352.1.1.1	315883_Plscr2 +	8	99717281	99723352	1	1	1	0.944927	-0.0270425	0.000402612	0.117864
8.111600902.111627856.1.1.0	363123_Rab6b +	8	111600902	111627856	1	1	0	0.944664	-0.600659	0.00320794	0.242238
8.113673922.113674635.2.2.1	363129_Nudt16 -	8	113673922	113674635	1	2	1	-0.523555	1.33902	0.000713741	0.143063
8.113674906.113674984.2.2.1	363129_Nudt16 -	8	113674906	113674984	1	2	1	-0.558317	0.958307	0.00127244	0.176999
8.115184461.115185142.1.1.1	363134_Rrp9 +	8	115184461	115185142	1	1	1	0.495196	1.32482	0.00339311	0.246875
8.115669493.115669613.2.2.1	315992_Dock3 -	8	115669493	115669613	1	2	1	0.333853	2.62717	0.00263151	0.225122
8.115669641.115672333.2.2.1	315992_Dock3 -	8	115669641	115672333	1	2	1	0.40156	2.42458	0.0020689	0.213034
8.115699845.115704075.2.2.1	315992_Dock3 -	8	115699845	115704075	1	2	1	0.503502	2.37353	0.000462346	0.122948
8.115781743.115788406.2.2.1	315992_Dock3 -	8	115781743	115788406	1	2	1	0.444494	2.30748	0.00215354	0.21545
8.115811955.115812518.2.2.1	315992_Dock3 -	8	115811955	115812518	1	2	1	0.453776	2.22172	0.00229871	0.216845
8.115812561.115823904.2.2.1	315992_Dock3 -	8	115812561	115823904	1	2	1	0.452319	2.25569	0.00206573	0.213034
8.117720865.117721259.1.1.1	301012_Col7a1 +	8	117720865	117721259	1	1	1	-1.25868	-0.915965	0.000432372	0.120748
8.118339174.118341197.1.1.1	50568_Cspg5 +	8	118339174	118341197	1	1	1	-0.249269	4.80627	0.00236931	0.217598
8.120436731.120438014.2.2.1	363153_Arpp21 -	8	120436731	120438014	1	2	1	0.351404	3.14594	0.00188403	0.206796
8.122174076.122175807.1.1.1	114514_Clasp2 +	8	122174076	122175807	1	1	1	-0.287822	4.43407	0.00229136	0.216568
8.128795290.128797918.1.1.1	301067_Slc25a38 +	8	128795290	128797918	1	1	1	-0.468423	1.85675	0.000231122	0.0962797
8.128848978.128849317.0.0.1	25037_Mobp +	8	128848978	128849317	1	0	1	-0.64646	3.86641	0.000461815	0.122948
8.129158318.129159534.1.1.1	301068_Eif1b +	8	129158318	129159534	1	1	1	-0.255923	5.15364	0.00119151	0.173951
8.130446110.130447176.2.2.1	686091_Ccdc13 -	8	130446110	130447176	1	2	1	-0.628015	0.278283	0.00325755	0.243532
9.9712765.9712929.1.1.1	316136_Gpr108 +	9	9712765	9712929	1	1	1	-0.357553	2.47398	0.00347385	0.249384
9.10447581.10447735.1.1.1	301124_LOC301124 +	9	10447581	10447735	1	1	1	-0.338597	4.70483	3.99939e-05	0.0432299
9.10447791.10448555.1.1.1	301124_LOC301124 +	9	10447791	10448555	1	1	1	-0.297778	4.8014	0.000510217	0.125436
9.11065100.11065462.1.1.1	363334_Stap2 +	9	11065100	11065462	1	1	1	-0.860123	-0.228605	0.00114225	0.170279
9.12415157.12416542.1.1.1	360998_LOC360998 +	9	12415157	12416542	1	1	1	0.893118	-0.413163	0.00226919	0.216025
9.16842899.16843557.1.1.1	316228_Cul9 +	9	16842899	16843557	1	1	1	-0.39025	2.17693	0.00212222	0.215035
9.16846192.16846556.2.2.1	171047_Dnph1 -	9	16846192	16846556	1	2	1	-0.665201	0.796986	0.00046438	0.12326
9.17227485.17231862.1.1.1	316238_Rsph9 +	9	17227485	17231862	1	1	1	-0.729353	1.63718	0.000201335	0.0902744
9.17341421.17344310.1.1.1	83785_Vegfa +	9	17341421	17344310	1	1	1	0.537944	3.41624	7.47335e-05	0.0605814
9.17348223.17348548.1.1.1	83785_Vegfa +	9	17348223	17348548	1	1	1	0.54262	4.29576	0.000277313	0.102895
9.17348579.17350286.1.1.1	83785_Vegfa +	9	17348579	17350286	1	1	1	0.865573	1.69499	2.4901e-06	0.0103731
9.17350359.17351510.1.1.1	83785_Vegfa +	9	17350359	17351510	1	1	1	0.747318	1.51609	0.000490759	0.124918
9.17351643.17353772.1.1.1	83785_Vegfa +	9	17351643	17353772	1	1	1	0.477506	3.99179	0.000772366	0.146065
9.19936117.19936597.2.2.1	301265_Pla2g7 -	9	19936117	19936597	1	2	1	-0.378036	3.66426	0.00257692	0.223642
9.27436630.27438309.2.2.1	108348061_LOC108348061 -	9	27436630	27438309	1	2	1	-0.311673	5.23479	0.00258188	0.223813
9.27438442.27440190.2.2.1	108348061_LOC108348061 -	9	27438442	27440190	1	2	1	-0.373602	3.66179	0.00215065	0.215449
9.40988099.40988463.1.1.1	301333_Ptpn18 +	9	40988099	40988463	1	1	1	-0.710254	0.730056	0.000417635	0.119607
9.43393261.43393921.2.2.1	316335_Tmem131 -	9	43393261	43393921	1	2	1	0.429011	1.69343	0.00155793	0.193131
9.43394031.43395197.2.2.1	316335_Tmem131 -	9	43394031	43395197	1	2	1	0.44249	1.87905	0.00113993	0.170101
9.43770436.43778392.1.1.1	501126_Vwa3b +	9	43770436	43778392	1	1	1	-1.35935	-0.77293	8.51334e-05	0.063836
9.43969531.43971342.1.1.0	80849_Inpp4a +	9	43969531	43971342	1	1	0	-0.871666	-0.524264	0.00344937	0.248101
9.45204271.45205506.2.2.1	363220_Aff3 -	9	45204271	45205506	1	2	1	0.472405	1.61522	0.00247711	0.220991
9.45205628.45207661.2.2.1	363220_Aff3 -	9	45205628	45207661	1	2	1	0.511447	1.22548	0.00127336	0.176999
9.45492935.45505687.2.2.1	301361_Lonrf2 -	9	45492935	45505687	1	2	1	0.491812	1.90629	0.00183123	0.205404
9.45555601.45556978.2.2.1	140568_Chst10 -	9	45555601	45556978	1	2	1	0.800869	-0.136676	0.000923292	0.159534
9.46757033.46759171.1.1.1	301363_Map4k4 +	9	46757033	46759171	1	1	1	-0.673426	0.636395	0.000728473	0.143746
9.49950096.49962789.2.2.1	63839_Fhl2 -	9	49950096	49962789	1	2	1	0.629575	1.96282	0.000669451	0.140052
9.50533262.50541643.1.1.1	363225_RGD1305645 +	9	50533262	50541643	1	1	1	-0.790315	0.703872	0.000902949	0.158736
9.50541802.50547722.1.1.1	363225_RGD1305645 +	9	50541802	50547722	1	1	1	-0.804976	0.452954	0.000394813	0.117245
9.52023484.52032507.1.1.1	84032_Col3a1 +	9	52023484	52032507	1	1	1	1.56423	1.03008	3.24077e-05	0.0405374
9.52032708.52032916.1.1.1	84032_Col3a1 +	9	52032708	52032916	1	1	1	1.50303	1.31725	2.3728e-05	0.0331709
9.52032968.52033365.1.1.1	84032_Col3a1 +	9	52032968	52033365	1	1	1	1.51419	0.93164	0.00033063	0.108975
9.52033480.52034684.1.1.1	84032_Col3a1 +	9	52033480	52034684	1	1	1	1.25977	1.03486	0.000549378	0.127234
9.52036377.52036777.1.1.1	84032_Col3a1 +	9	52036377	52036777	1	1	1	1.31862	1.05775	0.00339857	0.246875
9.52036832.52037536.1.1.1	84032_Col3a1 +	9	52036832	52037536	1	1	1	1.38751	1.44711	0.000854347	0.154255
9.52037591.52038543.1.1.1	84032_Col3a1 +	9	52037591	52038543	1	1	1	1.29645	1.43198	0.00149115	0.18944
9.52038598.52038757.1.1.1	84032_Col3a1 +	9	52038598	52038757	1	1	1	1.15679	1.76939	0.00142071	0.185269
[truncated: 1,058 more rows]
