# Supplementary material for: Conserved role for PCBP1 in altered RNA splicing in the hippocampus after chronic alcohol exposure
Source: Mol Psychiatry. 2023 Aug 3;28(10):4215–24. doi: 10.1038/s41380-023-02184-y (PMC10827656; doi:10.1038/s41380-023-02184-y)
Supplement: Supplementary file 5 — Supplementary file 2 [file 41380_2023_2184_MOESM5_ESM.xlsx]

## Sheet: Pathways_Reactome
Term	Overlap	P-value	Adjusted P-value	Old P-value	Old Adjusted P-value	Odds Ratio	Combined Score	Genes
Signal Transduction R-HSA-162582	18/2465	3.62227e-05	0.0109393	0	0	3.67797	37.6103	LINGO1;B4GALT1;LAMA4;PDE4C;HSPB1;PLAT;ETV4;VEGFA;LFNG;CRHBP;CORT;CYLD;MAG;PDZD2;KIF5B;PSMC1;KIF5A;PDE4A
Axonal Growth Inhibition (RHOA Activation) R-HSA-193634	2/8	0.000190964	0.0184743	0	0	130.333	1116.1	LINGO1;MAG
PI5P Regulates TP53 Acetylation R-HSA-6811555	2/9	0.000245109	0.0184743	0	0	111.709	928.725	PDZD2;MAP2K6
p75NTR Regulates Axonogenesis R-HSA-193697	2/9	0.000245109	0.0184743	0	0	111.709	928.725	LINGO1;MAG
RHO GTPases Activate KTN1 R-HSA-5625970	2/10	0.000305866	0.0184743	0	0	97.7402	790.949	KIF5B;KIF5A
Pre-NOTCH Processing In Golgi R-HSA-1912420	2/18	0.00102592	0.051638	0	0	48.8505	336.197	LFNG;B4GALT1
MAPK6/MAPK4 Signaling R-HSA-5687128	3/90	0.00175438	0.0691561	0	0	13.6966	86.9133	PSMC1;HSPB1;ETV4
DARPP-32 Events R-HSA-180024	2/24	0.00183195	0.0691561	0	0	35.5169	223.841	PDE4C;PDE4A
Insulin Processing R-HSA-264876	2/27	0.00231795	0.0777801	0	0	31.2502	189.597	KIF5B;KIF5A
Regulation Of TP53 Activity Thru Acetylation R-HSA-6804758	2/29	0.0026721	0.0806973	0	0	28.9325	171.422	PDZD2;MAP2K6
NOD1/2 Signaling Pathway R-HSA-168638	2/33	0.00345159	0.0940652	0	0	25.1942	142.824	CYLD;MAP2K6
Negative Regulators Of DDX58/IFIH1 Signaling R-HSA-936440	2/35	0.00387644	0.0940652	0	0	23.6649	131.407	CYLD;PDZD2
Hemostasis R-HSA-109582	6/576	0.00404917	0.0940652	0	0	4.33975	23.9088	MAG;KIF5B;KIF5A;MAFF;PLAT;VEGFA
Kinesins R-HSA-983189	2/42	0.00554345	0.112711	0	0	19.5167	101.392	KIF5B;KIF5A
Factors Involved In Megakaryocyte Development And Platelet Production R-HSA-983231	3/136	0.00562158	0.112711	0	0	8.93865	46.3124	KIF5B;KIF5A;MAFF
Death Receptor Signaling R-HSA-73887	3/139	0.00597145	0.112711	0	0	8.74015	44.7562	LINGO1;CYLD;MAG
Nucleotide-binding Domain, Leucine Rich Repeat Containing NLR Signaling Pathways R-HSA-168643	2/53	0.00870889	0.15148	0	0	15.2987	72.5682	CYLD;MAP2K6
AUF1 (hnRNP D0) Binds And Destabilizes mRNA R-HSA-450408	2/54	0.00902862	0.15148	0	0	15.0038	70.6281	PSMC1;HSPB1
Defective LFNG Causes SCDO3 R-HSA-5083630	1/5	0.0131812	0.209511	0	0	95.8798	415.061	LFNG
Activation Of C3 And C5 R-HSA-174577	1/6	0.0157969	0.212169	0	0	76.7	318.147	C4B
Cellular Response To Hypoxia R-HSA-1234174	2/73	0.0160591	0.212169	0	0	10.9782	45.3562	PSMC1;VEGFA
Signaling By NOTCH R-HSA-157118	3/203	0.0166395	0.212169	0	0	5.9241	24.265	LFNG;B4GALT1;PSMC1
Pre-NOTCH Expression And Processing R-HSA-1912422	2/78	0.0181972	0.212169	0	0	10.2534	41.08	LFNG;B4GALT1
COPI-dependent Golgi-to-ER Retrograde Traffic R-HSA-6811434	2/78	0.0181972	0.212169	0	0	10.2534	41.08	KIF5B;KIF5A
Anchoring Fibril Formation R-HSA-2214320	1/7	0.0184058	0.212169	0	0	63.9135	255.34	LAMA4
DDX58/IFIH1-mediated Induction Of Interferon-Alpha/Beta R-HSA-168928	2/81	0.0195347	0.212169	0	0	9.8625	38.8145	CYLD;PDZD2
VEGF Binds To VEGFR Leading To Receptor Dimerization R-HSA-195399	1/8	0.0210079	0.212169	0	0	54.7802	211.608	VEGFA
Defective B4GALT1 Causes B4GALT1-CDG (CDG-2d) R-HSA-3656244	1/8	0.0210079	0.212169	0	0	54.7802	211.608	B4GALT1
Opioid Signaling R-HSA-111885	2/88	0.0228106	0.212169	0	0	9.05654	34.2385	PDE4C;PDE4A
Regulation Of mRNA Stability By Proteins That Bind AU-rich Elements R-HSA-450531	2/88	0.0228106	0.212169	0	0	9.05654	34.2385	PSMC1;HSPB1
Peptide Hormone Metabolism R-HSA-2980736	2/89	0.023296	0.212169	0	0	8.95199	33.6548	KIF5B;KIF5A
Type I Hemidesmosome Assembly R-HSA-446107	1/9	0.0236033	0.212169	0	0	47.9303	179.565	LAMA4
Collagen Formation R-HSA-1474290	2/90	0.0237855	0.212169	0	0	8.84982	33.0866	LAMA4;P4HA3
VEGFA-VEGFR2 Pathway R-HSA-4420097	2/93	0.0252796	0.212169	0	0	8.55678	31.4698	HSPB1;VEGFA
Bicarbonate Transporters R-HSA-425381	1/10	0.0261919	0.212169	0	0	42.6026	155.172	SLC4A10
Interaction With Cumulus Cells And Zona Pellucida R-HSA-2534343	1/10	0.0261919	0.212169	0	0	42.6026	155.172	B4GALT1
P75 NTR Receptor-Mediated Signaling R-HSA-193704	2/95	0.0262964	0.212169	0	0	8.37192	30.4597	LINGO1;MAG
SLC-mediated Transmembrane Transport R-HSA-425407	3/247	0.0277186	0.212169	0	0	4.845	17.3725	HEPH;SLC4A10;SLC38A2
Uptake And Function Of Anthrax Toxins R-HSA-5210891	1/11	0.0287737	0.212169	0	0	38.3404	136.043	MAP2K6
Regulation Of Gene Expression By Hypoxia-inducible Factor R-HSA-1234158	1/11	0.0287737	0.212169	0	0	38.3404	136.043	VEGFA
Signaling By VEGF R-HSA-194138	2/102	0.0299836	0.212169	0	0	7.78314	27.2963	HSPB1;VEGFA
Transport Of Inorganic Cations/Anions And Amino Acids/Oligopeptides R-HSA-425393	2/104	0.0310729	0.212169	0	0	7.62976	26.4861	SLC4A10;SLC38A2
MHC Class II Antigen Presentation R-HSA-2132295	2/104	0.0310729	0.212169	0	0	7.62976	26.4861	KIF5B;KIF5A
Degradation Of Extracellular Matrix R-HSA-1474228	2/109	0.0338639	0.212169	0	0	7.27139	24.6166	LAMA4;HTRA1
TFAP2 (AP-2) Family Regulates Transcription Of Growth Factors And Their Receptors R-HSA-8866910	1/13	0.0339173	0.212169	0	0	31.9471	108.104	VEGFA
TNFR1-induced Proapoptotic Signaling R-HSA-5357786	1/13	0.0339173	0.212169	0	0	31.9471	108.104	CYLD
Purine Salvage R-HSA-74217	1/13	0.0339173	0.212169	0	0	31.9471	108.104	ADK
Dissolution Of Fibrin Clot R-HSA-75205	1/13	0.0339173	0.212169	0	0	31.9471	108.104	PLAT
RHO GTPase Effectors R-HSA-195258	3/269	0.0344248	0.212169	0	0	4.43932	14.956	PDZD2;KIF5B;KIF5A
Golgi-to-ER Retrograde Transport R-HSA-8856688	2/112	0.0355839	0.214927	0	0	7.07201	23.5913	KIF5B;KIF5A
Interleukin-1 Signaling R-HSA-9020702	2/114	0.0367492	0.217613	0	0	6.94503	22.9439	PSMC1;MAP2K6
N-Glycan Antennae Elongation R-HSA-975577	1/15	0.0390342	0.226699	0	0	27.3805	88.8036	B4GALT1
Extracellular Matrix Organization R-HSA-1474244	3/291	0.0418989	0.235831	0	0	4.09563	12.9934	LAMA4;P4HA3;HTRA1
Signaling By Receptor Tyrosine Kinases R-HSA-9006934	4/496	0.0421685	0.235831	0	0	3.22797	10.22	LAMA4;HSPB1;PLAT;VEGFA
MET Activates PTK2 Signaling R-HSA-8874081	1/17	0.0441245	0.242284	0	0	23.9555	74.759	LAMA4
VEGFR2 Mediated Cell Proliferation R-HSA-5218921	1/18	0.0466598	0.250335	0	0	22.5452	69.0983	VEGFA
Aflatoxin Activation And Detoxification R-HSA-5423646	1/19	0.0491884	0.250335	0	0	21.2917	64.1326	MGST3
Activated TAK1 Mediates P38 MAPK Activation R-HSA-450302	1/19	0.0491884	0.250335	0	0	21.2917	64.1326	MAP2K6
Nuclear Events Stimulated By ALK Signaling In Cancer R-HSA-9725371	1/19	0.0491884	0.250335	0	0	21.2917	64.1326	KIF5B
G Alpha (I) Signaling Events R-HSA-418594	3/312	0.0497353	0.250335	0	0	3.8132	11.4436	CORT;PDE4C;PDE4A
Diseases Associated With N-glycosylation Of Proteins R-HSA-3781860	1/20	0.0517104	0.253766	0	0	20.17	59.7456	B4GALT1
MAPK Family Signaling Cascades R-HSA-5683057	3/318	0.0520977	0.253766	0	0	3.73943	11.0486	PSMC1;HSPB1;ETV4
Initial Triggering Of Complement R-HSA-166663	1/21	0.0542259	0.256474	0	0	19.1606	55.8454	C4B
Innate Immune System R-HSA-168249	6/1035	0.0549973	0.256474	0	0	2.347	6.80741	C4B;CYLD;B4GALT1;PDZD2;PSMC1;MAP2K6
Diseases Of Glycosylation R-HSA-3781865	2/143	0.0552014	0.256474	0	0	5.50855	15.957	LFNG;B4GALT1
Laminin Interactions R-HSA-3000157	1/22	0.0567348	0.259605	0	0	18.2473	52.3581	LAMA4
Nucleotide Salvage R-HSA-8956321	1/23	0.0592372	0.261624	0	0	17.417	49.2239	ADK
Glutamate Neurotransmitter Release Cycle R-HSA-210500	1/23	0.0592372	0.261624	0	0	17.417	49.2239	SLC38A2
Interleukin-1 Family Signaling R-HSA-446652	2/152	0.0614713	0.261624	0	0	5.17569	14.4359	PSMC1;MAP2K6
RHO GTPases Activate NADPH Oxidases R-HSA-5668599	1/24	0.0617331	0.261624	0	0	16.6589	46.3938	PDZD2
G Alpha (S) Signaling Events R-HSA-418555	2/153	0.0621825	0.261624	0	0	5.14115	14.2805	PDE4C;PDE4A
Fertilization R-HSA-1187000	1/25	0.0642225	0.261624	0	0	15.9639	43.8274	B4GALT1
Basigin Interactions R-HSA-210991	1/25	0.0642225	0.261624	0	0	15.9639	43.8274	MAG
Regulation Of TP53 Activity R-HSA-5633007	2/157	0.0650555	0.261624	0	0	5.00746	13.683	PDZD2;MAP2K6
TNFR1-induced NFkappaB Signaling Pathway R-HSA-5357956	1/26	0.0667054	0.261624	0	0	15.3246	41.4909	CYLD
Metal Ion SLC Transporters R-HSA-425410	1/26	0.0667054	0.261624	0	0	15.3246	41.4909	HEPH
N-glycan Antennae Elongation In medial/trans-Golgi R-HSA-975576	1/26	0.0667054	0.261624	0	0	15.3246	41.4909	B4GALT1
Immune System R-HSA-168256	9/1943	0.0676566	0.261953	0	0	1.90511	5.13104	C4B;CYLD;B4GALT1;PDZD2;KIF5B;PSMC1;KIF5A;MAP2K6;VEGFA
Keratan Sulfate Biosynthesis R-HSA-2022854	1/28	0.0716518	0.269673	0	0	14.188	37.3988	B4GALT1
MET Promotes Cell Motility R-HSA-8875878	1/28	0.0716518	0.269673	0	0	14.188	37.3988	LAMA4
Uptake And Actions Of Bacterial Toxins R-HSA-5339562	1/29	0.0741154	0.269673	0	0	13.6806	35.5988	MAP2K6
Myogenesis R-HSA-525793	1/29	0.0741154	0.269673	0	0	13.6806	35.5988	MAP2K6
EGR2 And SOX10-mediated Initiation Of Schwann Cell Myelination R-HSA-9619665	1/29	0.0741154	0.269673	0	0	13.6806	35.5988	MAG
Disorders Of Transmembrane Transporters R-HSA-5619115	2/176	0.0792855	0.28505	0	0	4.45639	11.2956	HEPH;PSMC1
Intra-Golgi And Retrograde Golgi-to-ER Traffic R-HSA-6811442	2/181	0.0831801	0.287949	0	0	4.33081	10.7696	KIF5B;KIF5A
Striated Muscle Contraction R-HSA-390522	1/33	0.0839057	0.287949	0	0	11.9681	29.6578	TNNT2
Amino Acid Transport Across Plasma Membrane R-HSA-352230	1/33	0.0839057	0.287949	0	0	11.9681	29.6578	SLC38A2
Keratan Sulfate/Keratin Metabolism R-HSA-1638074	1/33	0.0839057	0.287949	0	0	11.9681	29.6578	B4GALT1
Regulation Of TNFR1 Signaling R-HSA-5357905	1/35	0.0887627	0.297848	0	0	11.263	27.2766	CYLD
N-glycan Trimming In ER And Calnexin/Calreticulin Cycle R-HSA-532668	1/35	0.0887627	0.297848	0	0	11.263	27.2766	PSMC1
Glutathione Conjugation R-HSA-156590	1/36	0.0911817	0.299314	0	0	10.9407	26.2018	MGST3
Transcriptional Regulation By AP-2 (TFAP2) Family Of Transcription Factors R-HSA-8864260	1/36	0.0911817	0.299314	0	0	10.9407	26.2018	VEGFA
Ub-specific Processing Proteases R-HSA-5689880	2/201	0.0993188	0.319882	0	0	3.89161	8.98738	CYLD;PSMC1
Diseases Associated With Glycosaminoglycan Metabolism R-HSA-3560782	1/40	0.100795	0.319882	0	0	9.81657	22.5258	B4GALT1
Non-integrin membrane-ECM Interactions R-HSA-3000171	1/41	0.103183	0.319882	0	0	9.57067	21.7374	LAMA4
Condensation Of Prophase Chromosomes R-HSA-2299718	1/43	0.107939	0.319882	0	0	9.11401	20.2895	MCPH1
Signaling By GPCR R-HSA-372790	4/689	0.109232	0.319882	0	0	2.29549	5.08284	CRHBP;CORT;PDE4C;PDE4A
TNF Signaling R-HSA-75893	1/44	0.110308	0.319882	0	0	8.90161	19.6234	CYLD
Regulation Of Complement Cascade R-HSA-977606	1/45	0.112671	0.319882	0	0	8.69886	18.9921	C4B
Cytokine Signaling In Immune System R-HSA-1280215	4/702	0.114885	0.319882	0	0	2.25121	4.87122	PDZD2;PSMC1;MAP2K6;VEGFA
Transport Of Small Molecules R-HSA-382551	4/706	0.116651	0.319882	0	0	2.23792	4.80833	HEPH;PSMC1;SLC4A10;SLC38A2
PKMTs Methylate Histone Lysines R-HSA-3214841	1/47	0.117378	0.319882	0	0	8.31982	17.824	DOT1L
Signaling By Interleukins R-HSA-449147	3/453	0.118363	0.319882	0	0	2.5996	5.54754	PSMC1;MAP2K6;VEGFA
Cross-presentation Of Soluble Exogenous Antigens (Endosomes) R-HSA-1236978	1/48	0.119723	0.319882	0	0	8.14239	17.2828	PSMC1
Regulation Of Activated PAK-2p34 By Proteasome Mediated Degradation R-HSA-211733	1/49	0.122061	0.319882	0	0	7.97236	16.7677	PSMC1
Regulation Of Ornithine Decarboxylase (ODC) R-HSA-350562	1/50	0.124393	0.319882	0	0	7.80926	16.2769	PSMC1
Neurotransmitter Release Cycle R-HSA-112310	1/50	0.124393	0.319882	0	0	7.80926	16.2769	SLC38A2
GSK3B And BTRC:CUL1-mediated-degradation Of NFE2L2 R-HSA-9762114	1/51	0.12672	0.319882	0	0	7.65269	15.8088	PSMC1
Autodegradation Of E3 Ubiquitin Ligase COP1 R-HSA-349425	1/51	0.12672	0.319882	0	0	7.65269	15.8088	PSMC1
Ubiquitin Mediated Degradation Of Phosphorylated Cdc25A R-HSA-69601	1/51	0.12672	0.319882	0	0	7.65269	15.8088	PSMC1
Ubiquitin-dependent Degradation Of Cyclin D R-HSA-75815	1/51	0.12672	0.319882	0	0	7.65269	15.8088	PSMC1
Vpu Mediated Degradation Of CD4 R-HSA-180534	1/51	0.12672	0.319882	0	0	7.65269	15.8088	PSMC1
Regulation Of Apoptosis R-HSA-169911	1/52	0.12904	0.319882	0	0	7.50226	15.3619	PSMC1
Signaling By PDGF R-HSA-186797	1/52	0.12904	0.319882	0	0	7.50226	15.3619	PLAT
Vif-mediated Degradation Of APOBEC3G R-HSA-180585	1/53	0.131354	0.319882	0	0	7.35762	14.9349	PSMC1
Negative Regulation Of NOTCH4 Signaling R-HSA-9604323	1/53	0.131354	0.319882	0	0	7.35762	14.9349	PSMC1
Regulation Of RUNX3 Expression And Activity R-HSA-8941858	1/54	0.133662	0.319882	0	0	7.21843	14.5267	PSMC1
SCF-beta-TrCP Mediated Degradation Of Emi1 R-HSA-174113	1/54	0.133662	0.319882	0	0	7.21843	14.5267	PSMC1
Degradation Of AXIN R-HSA-4641257	1/54	0.133662	0.319882	0	0	7.21843	14.5267	PSMC1
FBXL7 Down-Regulates AURKA During Mitotic Entry And In Early Mitosis R-HSA-8854050	1/54	0.133662	0.319882	0	0	7.21843	14.5267	PSMC1
Hh Mutants Are Degraded By ERAD R-HSA-5362768	1/55	0.135964	0.319882	0	0	7.0844	14.136	PSMC1
Complement Cascade R-HSA-166658	1/55	0.135964	0.319882	0	0	7.0844	14.136	C4B
Degradation Of DVL R-HSA-4641258	1/55	0.135964	0.319882	0	0	7.0844	14.136	PSMC1
Signaling By ALK Fusions And Activated Point Mutants R-HSA-9725370	1/55	0.135964	0.319882	0	0	7.0844	14.136	KIF5B
ECM Proteoglycans R-HSA-3000178	1/55	0.135964	0.319882	0	0	7.0844	14.136	LAMA4
Stabilization Of P53 R-HSA-69541	1/56	0.13826	0.319882	0	0	6.95524	13.7618	PSMC1
Diseases Of Metabolism R-HSA-5668914	2/247	0.139269	0.319882	0	0	3.15358	6.21682	LFNG;B4GALT1
Assembly Of Collagen Fibrils And Other Multimeric Structures R-HSA-2022090	1/57	0.14055	0.319882	0	0	6.8307	13.4032	LAMA4
Hh Mutants Abrogate Ligand Secretion R-HSA-5387390	1/58	0.142834	0.319882	0	0	6.71053	13.0592	PSMC1
Metabolism Of Polyamines R-HSA-351202	1/58	0.142834	0.319882	0	0	6.71053	13.0592	PSMC1
NIK To Noncanonical NF-kB Signaling R-HSA-5676590	1/58	0.142834	0.319882	0	0	6.71053	13.0592	PSMC1
GLI3 Is Processed To GLI3R By Proteasome R-HSA-5610785	1/59	0.145112	0.319882	0	0	6.5945	12.729	PSMC1
Role Of GTSE1 In G2/M Progression After G2 Checkpoint R-HSA-8852276	1/59	0.145112	0.319882	0	0	6.5945	12.729	PSMC1
Iron Uptake And Transport R-HSA-917937	1/59	0.145112	0.319882	0	0	6.5945	12.729	HEPH
SCF(Skp2)-mediated Degradation Of P27/P21 R-HSA-187577	1/59	0.145112	0.319882	0	0	6.5945	12.729	PSMC1
Degradation Of GLI1 By Proteasome R-HSA-5610780	1/59	0.145112	0.319882	0	0	6.5945	12.729	PSMC1
Degradation Of GLI2 By Proteasome R-HSA-5610783	1/59	0.145112	0.319882	0	0	6.5945	12.729	PSMC1
Defective CFTR Causes Cystic Fibrosis R-HSA-5678895	1/60	0.147384	0.322536	0	0	6.4824	12.4119	PSMC1
Dectin-1 Mediated Noncanonical NF-kB Signaling R-HSA-5607761	1/61	0.14965	0.324102	0	0	6.37404	12.1072	PSMC1
Asymmetric Localization Of PCP Proteins R-HSA-4608870	1/62	0.151911	0.324102	0	0	6.26923	11.8141	PSMC1
MAP Kinase Activation R-HSA-450294	1/62	0.151911	0.324102	0	0	6.26923	11.8141	MAP2K6
Autodegradation Of Cdh1 By Cdh1:APC/C R-HSA-174084	1/63	0.154165	0.324102	0	0	6.1678	11.5321	PSMC1
Signaling By MET R-HSA-6806834	1/63	0.154165	0.324102	0	0	6.1678	11.5321	LAMA4
Oxygen-dependent Proline Hydroxylation Of Hypoxia-inducible Factor Alpha R-HSA-1234176	1/64	0.156414	0.324102	0	0	6.0696	11.2606	PSMC1
Hedgehog Ligand Biogenesis R-HSA-5358346	1/64	0.156414	0.324102	0	0	6.0696	11.2606	PSMC1
p53-Dependent G1 DNA Damage Response R-HSA-69563	1/65	0.158656	0.324102	0	0	5.97446	10.9991	PSMC1
Regulation Of RAS By GAPs R-HSA-5658442	1/65	0.158656	0.324102	0	0	5.97446	10.9991	PSMC1
Activation Of NF-kappaB In B Cells R-HSA-1169091	1/66	0.160893	0.324102	0	0	5.88225	10.747	PSMC1
APC/C:Cdc20 Mediated Degradation Of Securin R-HSA-174154	1/67	0.163124	0.324102	0	0	5.79283	10.5038	PSMC1
G1/S DNA Damage Checkpoints R-HSA-69615	1/67	0.163124	0.324102	0	0	5.79283	10.5038	PSMC1
Collagen Biosynthesis And Modifying Enzymes R-HSA-1650814	1/67	0.163124	0.324102	0	0	5.79283	10.5038	P4HA3
Regulation Of PTEN Stability And Activity R-HSA-8948751	1/67	0.163124	0.324102	0	0	5.79283	10.5038	PSMC1
Orc1 Removal From Chromatin R-HSA-68949	1/69	0.167569	0.326489	0	0	5.62189	10.0427	PSMC1
Interleukin-17 Signaling R-HSA-448424	1/69	0.167569	0.326489	0	0	5.62189	10.0427	MAP2K6
Diseases Associated With O-glycosylation Of Proteins R-HSA-3906995	1/69	0.167569	0.326489	0	0	5.62189	10.0427	LFNG
Deubiquitination R-HSA-5688426	2/279	0.168806	0.326746	0	0	2.78474	4.95407	CYLD;PSMC1
Asparagine N-linked Glycosylation R-HSA-446203	2/282	0.17163	0.326746	0	0	2.75448	4.85453	B4GALT1;PSMC1
Disease R-HSA-1643685	7/1736	0.173107	0.326746	0	0	1.60341	2.81214	LFNG;B4GALT1;HEPH;KIF5B;PSMC1;MAP2K6;VEGFA
CDK-mediated Phosphorylation And Removal Of Cdc6 R-HSA-69017	1/72	0.174192	0.326746	0	0	5.38353	9.40824	PSMC1
Cdc20:Phospho-APC/C Mediated Degradation Of Cyclin A R-HSA-174184	1/72	0.174192	0.326746	0	0	5.38353	9.40824	PSMC1
Regulation Of RUNX2 Expression And Activity R-HSA-8939902	1/72	0.174192	0.326746	0	0	5.38353	9.40824	PSMC1
APC/C:Cdh1 Mediated Degradation Of Cdc20 And APC/C:Cdh1 Targets In Late Mitosis/Early G1 R-HSA-174178	1/73	0.176388	0.326806	0	0	5.30849	9.21059	PSMC1
APC:Cdc20 Mediated Degradation Of Cell Cycle Proteins Before Cycle Checkpoint Satisfied R-HSA-179419	1/73	0.176388	0.326806	0	0	5.30849	9.21059	PSMC1
APC/C:Cdc20 Mediated Degradation Of Mitotic Proteins R-HSA-176409	1/75	0.180764	0.330853	0	0	5.1645	8.83421	PSMC1
ISG15 Antiviral Mechanism R-HSA-1169408	1/75	0.180764	0.330853	0	0	5.1645	8.83421	PDZD2
Activation Of APC/C And APC/C:Cdc20 Mediated Degradation Of Mitotic Proteins R-HSA-176814	1/76	0.182943	0.332824	0	0	5.09538	8.65492	PSMC1
ABC Transporter Disorders R-HSA-5619084	1/77	0.185116	0.334674	0	0	5.02809	8.48123	PSMC1
FCERI Mediated NF-kB Activation R-HSA-2871837	1/78	0.187284	0.334674	0	0	4.96254	8.31288	PSMC1
Nuclear Events Mediated By NFE2L2 R-HSA-9759194	1/78	0.187284	0.334674	0	0	4.96254	8.31288	PSMC1
Downstream Signaling Events Of B Cell Receptor (BCR) R-HSA-1168372	1/79	0.189446	0.336546	0	0	4.89867	8.14967	PSMC1
Regulation Of APC/C Activators Between G1/S And Early Anaphase R-HSA-176408	1/80	0.191603	0.338386	0	0	4.83642	7.99136	PSMC1
Signaling By NOTCH4 R-HSA-9013694	1/81	0.193754	0.340195	0	0	4.77572	7.83776	PSMC1
Cyclin E Associated Events During G1/S Transition R-HSA-69202	1/82	0.195899	0.341974	0	0	4.71652	7.68867	PSMC1
Antiviral Mechanism By IFN-stimulated Genes R-HSA-1169410	1/83	0.198039	0.343478	0	0	4.65877	7.54392	PDZD2
Cyclin A:Cdk2-associated Events At S Phase Entry R-HSA-69656	1/84	0.200173	0.343478	0	0	4.60241	7.40332	PSMC1
Degradation Of Beta-Catenin By Destruction Complex R-HSA-195253	1/84	0.200173	0.343478	0	0	4.60241	7.40332	PSMC1
Hedgehog On State R-HSA-5632684	1/85	0.202301	0.344894	0	0	4.54739	7.26672	PSMC1
Transport Of Bile Salts And Organic Acids, Metal Ions And Amine Compounds R-HSA-425366	1/86	0.204424	0.344894	0	0	4.49367	7.13396	HEPH
Cell Junction Organization R-HSA-446728	1/86	0.204424	0.344894	0	0	4.49367	7.13396	LAMA4
APC/C-mediated Degradation Of Cell Cycle Proteins R-HSA-174143	1/87	0.206541	0.346531	0	0	4.44119	7.00489	PSMC1
PCP/CE Pathway R-HSA-4086400	1/88	0.208653	0.34814	0	0	4.38992	6.87936	PSMC1
ER-Phagosome Pathway R-HSA-1236974	1/89	0.21076	0.349369	0	0	4.33982	6.75726	PSMC1
Switching Of Origins To A Post-Replicative State R-HSA-69052	1/90	0.21286	0.349369	0	0	4.29084	6.63844	PSMC1
Regulation Of TP53 Activity Thru Phosphorylation R-HSA-6804756	1/90	0.21286	0.349369	0	0	4.29084	6.63844	PDZD2
Class B/2 (Secretin Family Receptors) R-HSA-373080	1/92	0.217046	0.354312	0	0	4.19611	6.41018	CRHBP
Oxidative Stress Induced Senescence R-HSA-2559580	1/93	0.21913	0.35434	0	0	4.15029	6.30052	MAP2K6
Downstream TCR Signaling R-HSA-202424	1/94	0.221209	0.35434	0	0	4.10546	6.19369	PSMC1
Transcriptional Regulation By RUNX3 R-HSA-8878159	1/95	0.223283	0.35434	0	0	4.06158	6.0896	PSMC1
UCH Proteinases R-HSA-5689603	1/95	0.223283	0.35434	0	0	4.06158	6.0896	PSMC1
Metabolism Of Nucleotides R-HSA-15869	1/95	0.223283	0.35434	0	0	4.06158	6.0896	ADK
MyD88 Cascade Initiated On Plasma Membrane R-HSA-975871	1/96	0.225351	0.35434	0	0	4.01862	5.98814	MAP2K6
GPCR Downstream Signaling R-HSA-388396	3/619	0.225469	0.35434	0	0	1.88289	2.8047	CORT;PDE4C;PDE4A
Potential Therapeutics For SARS R-HSA-9679191	1/97	0.227413	0.35434	0	0	3.97656	5.88923	VEGFA
Hedgehog Off State R-HSA-5610787	1/98	0.229471	0.35434	0	0	3.93537	5.79278	PSMC1
RUNX1 Regulates Transcription Of Genes Involved In Differentiation Of HSCs R-HSA-8939236	1/98	0.229471	0.35434	0	0	3.93537	5.79278	PSMC1
CLEC7A (Dectin-1) Signaling R-HSA-5607764	1/99	0.231523	0.35434	0	0	3.89502	5.69871	PSMC1
SLC Transporter Disorders R-HSA-5619102	1/99	0.231523	0.35434	0	0	3.89502	5.69871	HEPH
TNFR2 Non-Canonical NF-kB Pathway R-HSA-5668541	1/100	0.233569	0.35434	0	0	3.85548	5.60693	PSMC1
KEAP1-NFE2L2 Pathway R-HSA-9755511	1/100	0.233569	0.35434	0	0	3.85548	5.60693	PSMC1
TRAF6 Mediated Induction Of NFkB And MAP Kinases Upon TLR7/8 Or 9 Activation R-HSA-975138	1/101	0.235611	0.35434	0	0	3.81673	5.51737	MAP2K6
ABC-family Proteins Mediated Transport R-HSA-382556	1/102	0.237646	0.35434	0	0	3.77875	5.42996	PSMC1
MyD88 Dependent Cascade Initiated On Endosome R-HSA-975155	1/102	0.237646	0.35434	0	0	3.77875	5.42996	MAP2K6
Toll Like Receptor 3 (TLR3) Cascade R-HSA-168164	1/103	0.239677	0.35434	0	0	3.74152	5.34462	MAP2K6
Toll Like Receptor 7/8 (TLR7/8) Cascade R-HSA-168181	1/103	0.239677	0.35434	0	0	3.74152	5.34462	MAP2K6
Transcriptional Regulation By TP53 R-HSA-3700989	2/354	0.24123	0.35434	0	0	2.18304	3.1043	PDZD2;MAP2K6
Antigen processing-Cross Presentation R-HSA-1236975	1/104	0.241702	0.35434	0	0	3.705	5.26128	PSMC1
Signaling By Rho GTPases R-HSA-194315	3/644	0.243096	0.354594	0	0	1.80711	2.5558	PDZD2;KIF5B;KIF5A
Toll Like Receptor 9 (TLR9) Cascade R-HSA-168138	1/106	0.245737	0.354594	0	0	3.63407	5.10039	MAP2K6
Phase II - Conjugation Of Compounds R-HSA-156580	1/107	0.247746	0.354594	0	0	3.5996	5.0227	MGST3
Interleukin-4 And Interleukin-13 Signaling R-HSA-6785807	1/107	0.247746	0.354594	0	0	3.5996	5.0227	VEGFA
MyD88-independent TLR4 Cascade R-HSA-166166	1/107	0.247746	0.354594	0	0	3.5996	5.0227	MAP2K6
Signaling By B Cell Receptor (BCR) R-HSA-983705	1/109	0.25175	0.358624	0	0	3.53259	4.87257	PSMC1
Assembly Of Pre-Replicative Complex R-HSA-68867	1/110	0.253743	0.359158	0	0	3.5	4.80001	PSMC1
Signaling By Rho GTPases, Miro GTPases And RHOBTB3 R-HSA-9716542	3/660	0.254503	0.359158	0	0	1.76164	2.41071	PDZD2;KIF5B;KIF5A
Mitotic Prophase R-HSA-68875	1/112	0.257715	0.359759	0	0	3.43659	4.65967	MCPH1
MyD88:MAL(TIRAP) Cascade Initiated On Plasma Membrane R-HSA-166058	1/112	0.257715	0.359759	0	0	3.43659	4.65967	MAP2K6
Metabolism Of RNA R-HSA-8953854	3/666	0.258802	0.359759	0	0	1.74516	2.35891	PSMC1;HSPB1;SNRPA
Reproduction R-HSA-1474165	1/113	0.259693	0.359759	0	0	3.40573	4.5918	B4GALT1
TCR Signaling R-HSA-202403	1/116	0.265597	0.366257	0	0	3.31639	4.39679	PSMC1
M Phase R-HSA-68886	2/380	0.266823	0.366275	0	0	2.03019	2.68222	PSMC1;MCPH1
Synthesis Of DNA R-HSA-69239	1/119	0.271454	0.368597	0	0	3.23158	4.21387	PSMC1
Transcriptional Regulation By RUNX2 R-HSA-8878166	1/119	0.271454	0.368597	0	0	3.23158	4.21387	PSMC1
Glycosaminoglycan Metabolism R-HSA-1630316	1/120	0.273396	0.368597	0	0	3.20427	4.1554	B4GALT1
Cell-Cell Communication R-HSA-1500931	1/120	0.273396	0.368597	0	0	3.20427	4.1554	LAMA4
Metabolism Of Water-Soluble Vitamins And Cofactors R-HSA-196849	1/122	0.277265	0.372152	0	0	3.15099	4.04202	AOX1
Platelet Degranulation R-HSA-114608	1/125	0.283031	0.37821	0	0	3.07429	3.88036	VEGFA
DNA Replication Pre-Initiation R-HSA-69002	1/127	0.28685	0.381624	0	0	3.02518	3.77784	PSMC1
G1/S Transition R-HSA-69206	1/129	0.290649	0.382456	0	0	2.97761	3.67926	PSMC1
Fc Epsilon Receptor (FCERI) Signaling R-HSA-2454202	1/130	0.292541	0.382456	0	0	2.95438	3.63138	PSMC1
Host Interactions Of HIV Factors R-HSA-162909	1/130	0.292541	0.382456	0	0	2.95438	3.63138	PSMC1
Response To Elevated Platelet Cytosolic Ca2+ R-HSA-76005	1/130	0.292541	0.382456	0	0	2.95438	3.63138	VEGFA
Cellular Responses To Stress R-HSA-2262752	3/722	0.299359	0.388918	0	0	1.60456	1.93528	PSMC1;MAP2K6;VEGFA
Cell Surface Interactions At Vascular Wall R-HSA-202733	1/134	0.300059	0.388918	0	0	2.86495	3.44876	MAG
Signaling By Hedgehog R-HSA-5358351	1/135	0.301927	0.389666	0	0	2.84343	3.40521	PSMC1
Adaptive Immune System R-HSA-1280218	3/733	0.30739	0.39322	0	0	1.57948	1.86322	KIF5B;PSMC1;KIF5A
PTEN Regulation R-HSA-6807070	1/139	0.309347	0.39322	0	0	2.76045	3.23881	PSMC1
Cellular Responses To Stimuli R-HSA-8953897	3/736	0.309582	0.39322	0	0	1.57277	1.84412	PSMC1;MAP2K6;VEGFA
Diseases Of Signal Transduction By Growth Factor Receptors And Second Messengers R-HSA-5663202	2/424	0.310125	0.39322	0	0	1.81442	2.12429	KIF5B;PSMC1
Toll Like Receptor 4 (TLR4) Cascade R-HSA-166016	1/140	0.31119	0.39322	0	0	2.74045	3.19907	MAP2K6
C-type Lectin Receptors (CLRs) R-HSA-5621481	1/141	0.313029	0.393894	0	0	2.72074	3.16003	PSMC1
Beta-catenin Independent WNT Signaling R-HSA-3858494	1/142	0.314862	0.394557	0	0	2.70131	3.12169	PSMC1
Mitotic G1 Phase And G1/S Transition R-HSA-453279	1/147	0.323957	0.404277	0	0	2.60814	2.93975	PSMC1
G2/M Checkpoints R-HSA-69481	1/148	0.325762	0.404856	0	0	2.59027	2.90521	PSMC1
DNA Replication R-HSA-69306	1/155	0.338264	0.418671	0	0	2.47165	2.6791	PSMC1
GPCR Ligand Binding R-HSA-500792	2/458	0.343294	0.423163	0	0	1.67621	1.79215	CRHBP;CORT
S Phase R-HSA-69242	1/161	0.348798	0.4282	0	0	2.37825	2.50491	PSMC1
Toll-like Receptor Cascades R-HSA-168898	1/162	0.350538	0.428593	0	0	2.36335	2.47747	MAP2K6
Transport To Golgi And Subsequent Modification R-HSA-948021	1/164	0.354004	0.431085	0	0	2.33412	2.42386	B4GALT1
Cellular Senescence R-HSA-2559583	1/165	0.35573	0.431447	0	0	2.31977	2.39768	MAP2K6
Regulation Of Expression Of SLITs And ROBOs R-HSA-9010553	1/167	0.359168	0.433875	0	0	2.29159	2.34651	PSMC1
Separation Of Sister Chromatids R-HSA-2467813	1/170	0.364292	0.438312	0	0	2.25057	2.27262	PSMC1
Apoptosis R-HSA-109581	1/178	0.377761	0.452713	0	0	2.14798	2.09105	PSMC1
mRNA Splicing - Major Pathway R-HSA-72163	1/181	0.382739	0.455238	0	0	2.11186	2.02823	SNRPA
G2/M Transition R-HSA-69275	1/182	0.384389	0.455238	0	0	2.10008	2.00789	PSMC1
Cellular Response To Chemical Stress R-HSA-9711123	1/182	0.384389	0.455238	0	0	2.10008	2.00789	PSMC1
Mitotic G2-G2/M Phases R-HSA-453274	1/184	0.387678	0.456105	0	0	2.07692	1.96805	PSMC1
Generic Transcription Pathway R-HSA-212436	4/1190	0.388142	0.456105	0	0	1.29132	1.22209	PDZD2;PSMC1;MAP2K6;VEGFA
Metabolism Of Vitamins And Cofactors R-HSA-196854	1/186	0.390949	0.457622	0	0	2.05426	1.92932	AOX1
mRNA Splicing R-HSA-72172	1/189	0.395824	0.461539	0	0	2.02117	1.8732	SNRPA
Cell Cycle, Mitotic R-HSA-69278	2/523	0.405241	0.469194	0	0	1.4622	1.32076	PSMC1;MCPH1
Peptide Ligand-Binding Receptors R-HSA-375276	1/196	0.407049	0.469194	0	0	1.94793	1.75084	CORT
Muscle Contraction R-HSA-397014	1/196	0.407049	0.469194	0	0	1.94793	1.75084	TNNT2
TCF Dependent Signaling In Response To WNT R-HSA-201681	1/198	0.410219	0.47105	0	0	1.92796	1.71793	PSMC1
Interferon Signaling R-HSA-913531	1/200	0.413372	0.472872	0	0	1.90839	1.68589	PDZD2
Transcriptional Regulation By RUNX1 R-HSA-8878171	1/204	0.419628	0.478218	0	0	1.87041	1.62423	PSMC1
Nervous System Development R-HSA-9675108	2/545	0.425623	0.481573	0	0	1.40136	1.19705	MAG;PSMC1
Programmed Cell Death R-HSA-5357801	1/208	0.425819	0.481573	0	0	1.83389	1.56567	PSMC1
Signaling By ROBO Receptors R-HSA-376176	1/209	0.427357	0.481573	0	0	1.82498	1.55148	PSMC1
Biological Oxidations R-HSA-211859	1/218	0.441014	0.495116	0	0	1.74849	1.43145	MGST3
HIV Infection R-HSA-162906	1/229	0.457273	0.511469	0	0	1.66321	1.30142	PSMC1
Mitotic Anaphase R-HSA-68882	1/232	0.461626	0.51226	0	0	1.64136	1.26877	PSMC1
RNA Polymerase II Transcription R-HSA-73857	4/1312	0.461958	0.51226	0	0	1.16327	0.898368	PDZD2;PSMC1;MAP2K6;VEGFA
Mitotic Metaphase And Anaphase R-HSA-2555396	1/233	0.46307	0.51226	0	0	1.6342	1.25813	PSMC1
Neddylation R-HSA-8951664	1/237	0.468806	0.516115	0	0	1.60618	1.21679	PSMC1
Chromatin Modifying Enzymes R-HSA-3247509	1/238	0.47023	0.516115	0	0	1.59932	1.20674	DOT1L
Infectious Disease R-HSA-5663205	3/961	0.471681	0.516115	0	0	1.18929	0.893694	PSMC1;MAP2K6;VEGFA
Membrane Trafficking R-HSA-199991	2/599	0.474114	0.516904	0	0	1.27106	0.948604	KIF5B;KIF5A
Processing Of Capped Intron-Containing Pre-mRNA R-HSA-72203	1/242	0.475891	0.516975	0	0	1.57245	1.16765	SNRPA
Transmission Across Chemical Synapses R-HSA-112315	1/246	0.481492	0.521185	0	0	1.54647	1.13026	SLC38A2
Platelet Activation, Signaling And Aggregation R-HSA-76002	1/254	0.49252	0.531218	0	0	1.49696	1.06018	VEGFA
Vesicle-mediated Transport R-HSA-5653656	2/637	0.506786	0.544659	0	0	1.19265	0.810606	KIF5B;KIF5A
PIP3 Activates AKT Signaling R-HSA-1257604	1/268	0.511266	0.547526	0	0	1.41746	0.950923	PSMC1
RAF/MAP Kinase Cascade R-HSA-5673001	1/271	0.515194	0.547847	0	0	1.4015	0.929488	PSMC1
Cell Cycle Checkpoints R-HSA-69620	1/271	0.515194	0.547847	0	0	1.4015	0.929488	PSMC1
Cell Cycle R-HSA-1640170	2/654	0.520986	0.552063	0	0	1.16053	0.756703	PSMC1;MCPH1
MAPK1/MAPK3 Signaling R-HSA-5684996	1/277	0.522957	0.552213	0	0	1.37061	0.888506	PSMC1
Metabolism Of Carbohydrates R-HSA-71387	1/285	0.533118	0.560981	0	0	1.33146	0.837505	B4GALT1
Gene Expression (Transcription) R-HSA-74160	4/1449	0.541269	0.567581	0	0	1.04524	0.641607	PDZD2;PSMC1;MAP2K6;VEGFA
Signaling By WNT R-HSA-195721	1/294	0.544296	0.56878	0	0	1.28997	0.784641	PSMC1
Developmental Biology R-HSA-1266738	3/1073	0.546573	0.56919	0	0	1.05852	0.639441	MAG;PSMC1;MAP2K6
Intracellular Signaling By Second Messengers R-HSA-9006925	1/306	0.558792	0.579156	0	0	1.23846	0.720758	PSMC1
Antigen Processing: Ubiquitination And Proteasome Degradation R-HSA-983168	1/307	0.559979	0.579156	0	0	1.23435	0.715746	PSMC1
Metabolism Of Proteins R-HSA-392499	5/1890	0.570033	0.587542	0	0	0.998121	0.561005	CYLD;B4GALT1;KIF5B;PSMC1;KIF5A
Class A/1 (Rhodopsin-like Receptors) R-HSA-373076	1/327	0.583079	0.598945	0	0	1.15744	0.624364	CORT
Metabolism Of Amino Acids And Derivatives R-HSA-71291	1/364	0.622718	0.637495	0	0	1.03751	0.491427	PSMC1
SARS-CoV Infections R-HSA-9679506	1/369	0.627783	0.640508	0	0	1.02315	0.476338	VEGFA
Class I MHC Mediated Antigen Processing And Presentation R-HSA-983169	1/378	0.636732	0.647451	0	0	0.998266	0.450624	PSMC1
Metabolism R-HSA-1430728	5/2049	0.644072	0.650976	0	0	0.912376	0.401395	B4GALT1;MGST3;PSMC1;ADK;AOX1
Neuronal System R-HSA-112316	1/386	0.644509	0.650976	0	0	0.977123	0.429217	SLC38A2
Neutrophil Degranulation R-HSA-6798695	1/468	0.715377	0.720147	0	0	0.802174	0.268684	B4GALT1
Post-translational Protein Modification R-HSA-597592	3/1383	0.719193	0.721582	0	0	0.807261	0.266094	CYLD;B4GALT1;PSMC1
Axon Guidance R-HSA-422475	1/519	0.752252	0.752252	0	0	0.721302	0.205343	PSMC1

## Sheet: Go_biological process
Term	Overlap	P-value	Adjusted P-value	Old P-value	Old Adjusted P-value	Odds Ratio	Combined Score	Genes
protein localization to presynapse (GO:1905383)	3/8	9.7476e-07	0.000206649	0	0	239.304	3312.22	KIF5B;KIF5A;HSPB1
anterograde axonal protein transport (GO:0099641)	3/8	9.7476e-07	0.000206649	0	0	239.304	3312.22	KIF5B;KIF5A;HSPB1
axo-dendritic protein transport (GO:0099640)	3/8	9.7476e-07	0.000206649	0	0	239.304	3312.22	KIF5B;KIF5A;HSPB1
anterograde dendritic transport (GO:0098937)	2/5	6.85496e-05	0.00726626	0	0	260.706	2499.64	KIF5B;KIF5A
anterograde dendritic transport of neurotransmitter receptor complex (GO:0098971)	2/5	6.85496e-05	0.00726626	0	0	260.706	2499.64	KIF5B;KIF5A
positive regulation of endothelial cell chemotaxis by VEGF-activated vascular endothelial growth factor receptor signaling pathway (GO:0038033)	2/5	6.85496e-05	0.00726626	0	0	260.706	2499.64	HSPB1;VEGFA
anterograde axonal transport (GO:0008089)	3/37	0.000128101	0.0114056	0	0	35.1406	314.954	KIF5B;KIF5A;HSPB1
dense core granule cytoskeletal transport (GO:0099519)	2/7	0.000143466	0.0114056	0	0	156.408	1384.12	KIF5B;KIF5A
positive regulation of cell migration by vascular endothelial growth factor signaling pathway (GO:0038089)	2/8	0.000190964	0.0121453	0	0	130.333	1116.1	HSPB1;VEGFA
commissural neuron axon guidance (GO:0071679)	2/8	0.000190964	0.0121453	0	0	130.333	1116.1	SMO;VEGFA
synaptic vesicle transport (GO:0048489)	2/11	0.000373202	0.0215779	0	0	86.8758	685.745	KIF5B;KIF5A
positive regulation of branching involved in ureteric bud morphogenesis (GO:0090190)	2/12	0.000447083	0.0236954	0	0	78.1843	603.017	SMO;VEGFA
regulation of response to stress (GO:0080134)	2/13	0.000527475	0.0239624	0	0	71.0731	536.418	CRHBP;SLC38A2
synaptic vesicle localization (GO:0097479)	2/13	0.000527475	0.0239624	0	0	71.0731	536.418	KIF5B;KIF5A
positive regulation of endothelial cell chemotaxis (GO:2001028)	2/15	0.000707656	0.0281293	0	0	60.1327	436.176	HSPB1;VEGFA
regulation of branching involved in ureteric bud morphogenesis (GO:0090189)	2/15	0.000707656	0.0281293	0	0	60.1327	436.176	SMO;VEGFA
retrograde axonal transport (GO:0008090)	2/16	0.000807379	0.0302055	0	0	55.8347	397.639	KIF5B;KIF5A
establishment of vesicle localization (GO:0051650)	2/18	0.00102592	0.0362492	0	0	48.8505	336.197	KIF5B;KIF5A
positive regulation of morphogenesis of an epithelium (GO:1905332)	2/23	0.00168214	0.0509447	0	0	37.2101	237.687	SMO;VEGFA
cytoskeleton-dependent intracellular transport (GO:0030705)	2/23	0.00168214	0.0509447	0	0	37.2101	237.687	KIF5B;KIF5A
vesicle transport along microtubule (GO:0047496)	2/23	0.00168214	0.0509447	0	0	37.2101	237.687	KIF5B;KIF5A
nucleotide-binding domain, leucine rich repeat containing receptor signaling pathway (GO:0035872)	2/24	0.00183195	0.05296	0	0	35.5169	223.841	CYLD;MAP2K6
axon guidance (GO:0007411)	4/203	0.0020456	0.0565653	0	0	8.10091	50.1614	SMO;KIF5B;KIF5A;VEGFA
cytoplasmic pattern recognition receptor signaling pathway (GO:0002753)	2/27	0.00231795	0.0587011	0	0	31.2502	189.597	CYLD;MAP2K6
negative regulation of multicellular organismal process (GO:0051241)	4/214	0.00247669	0.0587011	0	0	7.6723	46.0402	CRHBP;LAMA4;MCC;MAP2K6
negative regulation of axonogenesis (GO:0050771)	2/28	0.00249203	0.0587011	0	0	30.0468	180.12	LINGO1;MAG
nucleotide-binding oligomerization domain containing signaling pathway (GO:0070423)	2/28	0.00249203	0.0587011	0	0	30.0468	180.12	CYLD;MAP2K6
cellular response to vascular endothelial growth factor stimulus (GO:0035924)	2/34	0.00366112	0.0795295	0	0	24.4056	136.915	HSPB1;VEGFA
organelle disassembly (GO:1903008)	2/34	0.00366112	0.0795295	0	0	24.4056	136.915	PLK5;KIF5B
bicarbonate transport (GO:0015701)	2/35	0.00387644	0.0795295	0	0	23.6649	131.407	SLC4A10;HBB
negative regulation of neurogenesis (GO:0050768)	2/35	0.00387644	0.0795295	0	0	23.6649	131.407	LINGO1;MAG
platelet aggregation (GO:0070527)	2/36	0.00409753	0.0808909	0	0	22.9677	126.262	HBB;HSPB1
lysosome localization (GO:0032418)	2/37	0.00432435	0.0808909	0	0	22.3104	121.446	KIF5B;S100A13
regulation of p38MAPK cascade (GO:1900744)	2/37	0.00432435	0.0808909	0	0	22.3104	121.446	CYLD;VEGFA
homotypic cell-cell adhesion (GO:0034109)	2/44	0.00607017	0.110304	0	0	18.5854	94.8669	HBB;HSPB1
positive regulation of chemotaxis (GO:0050921)	2/45	0.00634178	0.112038	0	0	18.1523	91.8615	HSPB1;VEGFA
negative regulation of cold-induced thermogenesis (GO:0120163)	2/47	0.00690137	0.115507	0	0	17.3438	86.3033	LAMA4;MAP2K6
regulation of DNA binding (GO:0051101)	2/47	0.00690137	0.115507	0	0	17.3438	86.3033	SMO;DOT1L
positive regulation of blood vessel endothelial cell migration (GO:0043536)	2/48	0.00718929	0.117241	0	0	16.9659	83.7295	HSPB1;VEGFA
regulation of axonogenesis (GO:0050770)	2/51	0.00808516	0.126611	0	0	15.9248	76.7212	LINGO1;MAG
extracellular matrix organization (GO:0030198)	4/300	0.00816206	0.126611	0	0	5.41947	26.0582	POSTN;LAMA4;P4HA3;HTRA1
cellular response to growth factor stimulus (GO:0071363)	3/158	0.00848911	0.128549	0	0	7.66142	36.5371	PLK5;HSPB1;VEGFA
regulation of blood vessel endothelial cell migration (GO:0043535)	2/55	0.00935354	0.133024	0	0	14.7199	68.7716	HSPB1;VEGFA
negative regulation of canonical Wnt signaling pathway (GO:0090090)	3/165	0.00955152	0.133024	0	0	7.32778	34.0819	CYLD;PSMC1;MCC
negative regulation of metabolic process (GO:0009892)	2/56	0.00968363	0.133024	0	0	14.4466	66.9936	LAMA4;MAP2K6
negative regulation of neuron projection development (GO:0010977)	2/58	0.0103592	0.133024	0	0	13.9293	63.6551	LINGO1;MAG
positive regulation of interleukin-1 production (GO:0032732)	2/62	0.0117712	0.133024	0	0	12.998	57.7386	S100A13;HSPB1
positive regulation of multicellular organismal process (GO:0051240)	4/345	0.0131212	0.133024	0	0	4.69352	20.3395	SMO;S100A13;ETV4;VEGFA
positive regulation of axon extension involved in axon guidance (GO:0048842)	1/5	0.0131812	0.133024	0	0	95.8798	415.061	VEGFA
regulation of retinal ganglion cell axon guidance (GO:0090259)	1/5	0.0131812	0.133024	0	0	95.8798	415.061	VEGFA
pyridine-containing compound metabolic process (GO:0072524)	1/5	0.0131812	0.133024	0	0	95.8798	415.061	AOX1
regulation of adherens junction organization (GO:1903391)	1/5	0.0131812	0.133024	0	0	95.8798	415.061	VEGFA
response to cocaine (GO:0042220)	1/5	0.0131812	0.133024	0	0	95.8798	415.061	CRHBP
positive regulation of mast cell chemotaxis (GO:0060754)	1/5	0.0131812	0.133024	0	0	95.8798	415.061	VEGFA
cellular response to vitamin (GO:0071295)	1/5	0.0131812	0.133024	0	0	95.8798	415.061	POSTN
stress granule disassembly (GO:0035617)	1/5	0.0131812	0.133024	0	0	95.8798	415.061	KIF5B
regulation of interleukin-1 alpha production (GO:0032650)	1/5	0.0131812	0.133024	0	0	95.8798	415.061	S100A13
coronary artery morphogenesis (GO:0060982)	1/5	0.0131812	0.133024	0	0	95.8798	415.061	VEGFA
positive regulation of transcription from RNA polymerase II promoter in response to hypoxia (GO:0061419)	1/5	0.0131812	0.133024	0	0	95.8798	415.061	VEGFA
determination of left/right asymmetry in lateral mesoderm (GO:0003140)	1/5	0.0131812	0.133024	0	0	95.8798	415.061	SMO
vascular endothelial growth factor receptor-2 signaling pathway (GO:0036324)	1/5	0.0131812	0.133024	0	0	95.8798	415.061	VEGFA
disaccharide biosynthetic process (GO:0046351)	1/5	0.0131812	0.133024	0	0	95.8798	415.061	B4GALT1
vascular endothelial growth factor receptor signaling pathway (GO:0048010)	2/67	0.0136478	0.133024	0	0	11.9952	51.5094	HSPB1;VEGFA
negative regulation of Wnt signaling pathway (GO:0030178)	3/191	0.0141564	0.133024	0	0	6.30606	26.8486	CYLD;PSMC1;MCC
positive regulation of deacetylase activity (GO:0090045)	1/6	0.0157969	0.133024	0	0	76.7	318.147	VEGFA
contact inhibition (GO:0060242)	1/6	0.0157969	0.133024	0	0	76.7	318.147	SMO
regulation of mast cell chemotaxis (GO:0060753)	1/6	0.0157969	0.133024	0	0	76.7	318.147	VEGFA
mesenchymal to epithelial transition involved in metanephros morphogenesis (GO:0003337)	1/6	0.0157969	0.133024	0	0	76.7	318.147	SMO
venous blood vessel morphogenesis (GO:0048845)	1/6	0.0157969	0.133024	0	0	76.7	318.147	VEGFA
regulation of nitric oxide mediated signal transduction (GO:0010749)	1/6	0.0157969	0.133024	0	0	76.7	318.147	VEGFA
regulation of transcription from RNA polymerase II promoter in response to hypoxia (GO:0061418)	2/75	0.0169005	0.133024	0	0	10.6763	43.5639	PSMC1;VEGFA
glutamine transport (GO:0006868)	1/7	0.0184058	0.133024	0	0	63.9135	255.34	SLC38A2
regulation of blood-brain barrier permeability (GO:1905603)	1/7	0.0184058	0.133024	0	0	63.9135	255.34	VEGFA
Golgi disassembly (GO:0090166)	1/7	0.0184058	0.133024	0	0	63.9135	255.34	PLK5
ribonucleoprotein complex disassembly (GO:0032988)	1/7	0.0184058	0.133024	0	0	63.9135	255.34	KIF5B
negative regulation of p38MAPK cascade (GO:1903753)	1/7	0.0184058	0.133024	0	0	63.9135	255.34	CYLD
serine transport (GO:0032329)	1/7	0.0184058	0.133024	0	0	63.9135	255.34	SLC38A2
smooth muscle cell migration (GO:0014909)	1/7	0.0184058	0.133024	0	0	63.9135	255.34	PLAT
regulation of histone deacetylase activity (GO:1901725)	1/7	0.0184058	0.133024	0	0	63.9135	255.34	VEGFA
surfactant homeostasis (GO:0043129)	1/7	0.0184058	0.133024	0	0	63.9135	255.34	VEGFA
chemical homeostasis within a tissue (GO:0048875)	1/7	0.0184058	0.133024	0	0	63.9135	255.34	VEGFA
synaptic transmission, dopaminergic (GO:0001963)	1/7	0.0184058	0.133024	0	0	63.9135	255.34	CRHBP
marginal zone B cell differentiation (GO:0002315)	1/7	0.0184058	0.133024	0	0	63.9135	255.34	LFNG
positive regulation of trophoblast cell migration (GO:1901165)	1/7	0.0184058	0.133024	0	0	63.9135	255.34	VEGFA
detection of molecule of bacterial origin (GO:0032490)	1/7	0.0184058	0.133024	0	0	63.9135	255.34	C4B
vascular associated smooth muscle cell development (GO:0097084)	1/7	0.0184058	0.133024	0	0	63.9135	255.34	VEGFA
oxygen transport (GO:0015671)	1/7	0.0184058	0.133024	0	0	63.9135	255.34	HBB
vascular wound healing (GO:0061042)	1/7	0.0184058	0.133024	0	0	63.9135	255.34	VEGFA
positive regulation of apoptotic cell clearance (GO:2000427)	1/8	0.0210079	0.13496	0	0	54.7802	211.608	C4B
regulation of apoptotic cell clearance (GO:2000425)	1/8	0.0210079	0.13496	0	0	54.7802	211.608	C4B
response to potassium ion (GO:0035864)	1/8	0.0210079	0.13496	0	0	54.7802	211.608	CRHBP
cellular response to potassium ion (GO:0035865)	1/8	0.0210079	0.13496	0	0	54.7802	211.608	CRHBP
mast cell activation involved in immune response (GO:0002279)	1/8	0.0210079	0.13496	0	0	54.7802	211.608	S100A13
chromatin silencing at telomere (GO:0006348)	1/8	0.0210079	0.13496	0	0	54.7802	211.608	DOT1L
mast cell degranulation (GO:0043303)	1/8	0.0210079	0.13496	0	0	54.7802	211.608	S100A13
coronary vasculature morphogenesis (GO:0060977)	1/8	0.0210079	0.13496	0	0	54.7802	211.608	VEGFA
DNA damage induced protein phosphorylation (GO:0006975)	1/8	0.0210079	0.13496	0	0	54.7802	211.608	MAP2K6
peptidyl-proline hydroxylation to 4-hydroxy-L-proline (GO:0018401)	1/8	0.0210079	0.13496	0	0	54.7802	211.608	P4HA3
regulation of positive chemotaxis (GO:0050926)	1/8	0.0210079	0.13496	0	0	54.7802	211.608	VEGFA
positive regulation of endothelial cell migration (GO:0010595)	2/86	0.0218529	0.138984	0	0	9.27311	35.455	HSPB1;VEGFA
regulation of transcription from RNA polymerase II promoter in response to stress (GO:0043618)	2/87	0.0223296	0.138997	0	0	9.16355	34.8384	PSMC1;VEGFA
positive regulation of blood vessel endothelial cell proliferation involved in sprouting angiogenesis (GO:1903589)	1/9	0.0236033	0.138997	0	0	47.9303	179.565	VEGFA
regulation of animal organ morphogenesis (GO:2000027)	1/9	0.0236033	0.138997	0	0	47.9303	179.565	SMO
regulation of epidermis development (GO:0045682)	1/9	0.0236033	0.138997	0	0	47.9303	179.565	MAFF
positive regulation of protein kinase C signaling (GO:0090037)	1/9	0.0236033	0.138997	0	0	47.9303	179.565	VEGFA
mast cell mediated immunity (GO:0002448)	1/9	0.0236033	0.138997	0	0	47.9303	179.565	S100A13
plasminogen activation (GO:0031639)	1/9	0.0236033	0.138997	0	0	47.9303	179.565	PLAT
endothelial cell chemotaxis (GO:0035767)	1/9	0.0236033	0.138997	0	0	47.9303	179.565	VEGFA
regulation of epithelial cell proliferation (GO:0050678)	2/93	0.0252796	0.144852	0	0	8.55678	31.4698	MCC;VEGFA
negative regulation of cell-cell adhesion mediated by cadherin (GO:2000048)	1/10	0.0261919	0.144852	0	0	42.6026	155.172	VEGFA
regulation of axon guidance (GO:1902667)	1/10	0.0261919	0.144852	0	0	42.6026	155.172	VEGFA
smooth muscle tissue development (GO:0048745)	1/10	0.0261919	0.144852	0	0	42.6026	155.172	SMO
lactation (GO:0007595)	1/10	0.0261919	0.144852	0	0	42.6026	155.172	VEGFA
defense response to tumor cell (GO:0002357)	1/10	0.0261919	0.144852	0	0	42.6026	155.172	PLK5
muscle cell migration (GO:0014812)	1/10	0.0261919	0.144852	0	0	42.6026	155.172	PLAT
organic anion transport (GO:0015711)	2/99	0.0283793	0.145239	0	0	8.02507	28.5861	SLC4A10;HBB
regulation of intracellular signal transduction (GO:1902531)	4/437	0.0284014	0.145239	0	0	3.67894	13.1019	CYLD;HSPB1;MAP2K6;VEGFA
angiogenesis involved in wound healing (GO:0060055)	1/11	0.0287737	0.145239	0	0	38.3404	136.043	VEGFA
Golgi inheritance (GO:0048313)	1/11	0.0287737	0.145239	0	0	38.3404	136.043	PLK5
camera-type eye morphogenesis (GO:0048593)	1/11	0.0287737	0.145239	0	0	38.3404	136.043	VEGFA
induction of positive chemotaxis (GO:0050930)	1/11	0.0287737	0.145239	0	0	38.3404	136.043	VEGFA
cellular response to cholesterol (GO:0071397)	1/11	0.0287737	0.145239	0	0	38.3404	136.043	SMO
positive regulation of neuroblast proliferation (GO:0002052)	1/11	0.0287737	0.145239	0	0	38.3404	136.043	VEGFA
somite development (GO:0061053)	1/11	0.0287737	0.145239	0	0	38.3404	136.043	SMO
peptidyl-proline hydroxylation (GO:0019511)	1/11	0.0287737	0.145239	0	0	38.3404	136.043	P4HA3
monocyte differentiation (GO:0030224)	1/11	0.0287737	0.145239	0	0	38.3404	136.043	VEGFA
regulation of canonical Wnt signaling pathway (GO:0060828)	3/253	0.0294707	0.147586	0	0	4.72728	16.6606	CYLD;PSMC1;MCC
positive regulation of vasculature development (GO:1904018)	2/102	0.0299836	0.148981	0	0	7.78314	27.2963	HSPB1;VEGFA
eye photoreceptor cell differentiation (GO:0001754)	1/12	0.0313489	0.149909	0	0	34.8531	120.682	VEGFA
gas transport (GO:0015669)	1/12	0.0313489	0.149909	0	0	34.8531	120.682	HBB
negative regulation of vascular permeability (GO:0043116)	1/12	0.0313489	0.149909	0	0	34.8531	120.682	VEGFA
positive regulation of vascular permeability (GO:0043117)	1/12	0.0313489	0.149909	0	0	34.8531	120.682	VEGFA
mitotic G1/S transition checkpoint signaling (GO:0044819)	1/12	0.0313489	0.149909	0	0	34.8531	120.682	PLK5
response to calcium ion (GO:0051592)	2/107	0.032736	0.151723	0	0	7.41064	25.3391	CRHBP;TNNT2
regulation of receptor signaling pathway via STAT (GO:1904892)	1/13	0.0339173	0.151723	0	0	31.9471	108.104	DOT1L
regulation of short-term neuronal synaptic plasticity (GO:0048172)	1/13	0.0339173	0.151723	0	0	31.9471	108.104	SLC4A10
purine-containing compound salvage (GO:0043101)	1/13	0.0339173	0.151723	0	0	31.9471	108.104	ADK
positive regulation of histone deacetylation (GO:0031065)	1/13	0.0339173	0.151723	0	0	31.9471	108.104	VEGFA
cardiac cell development (GO:0055006)	1/13	0.0339173	0.151723	0	0	31.9471	108.104	VEGFA
mature B cell differentiation involved in immune response (GO:0002313)	1/13	0.0339173	0.151723	0	0	31.9471	108.104	LFNG
muscle tissue development (GO:0060537)	1/13	0.0339173	0.151723	0	0	31.9471	108.104	SMO
sulfur compound biosynthetic process (GO:0044272)	2/113	0.0361647	0.151723	0	0	7.00795	23.2641	B4GALT1;MGST3
regulation of trophoblast cell migration (GO:1901163)	1/14	0.0364791	0.151723	0	0	29.4882	97.6358	VEGFA
renal absorption (GO:0070293)	1/14	0.0364791	0.151723	0	0	29.4882	97.6358	HBB
branching involved in blood vessel morphogenesis (GO:0001569)	1/14	0.0364791	0.151723	0	0	29.4882	97.6358	VEGFA
ribonucleoside monophosphate biosynthetic process (GO:0009156)	1/14	0.0364791	0.151723	0	0	29.4882	97.6358	ADK
ovarian follicle development (GO:0001541)	1/14	0.0364791	0.151723	0	0	29.4882	97.6358	VEGFA
vascular endothelial growth factor signaling pathway (GO:0038084)	1/14	0.0364791	0.151723	0	0	29.4882	97.6358	VEGFA
regulation of protein kinase C signaling (GO:0090036)	1/14	0.0364791	0.151723	0	0	29.4882	97.6358	VEGFA
positive regulation of angiogenesis (GO:0045766)	2/116	0.0379291	0.151723	0	0	6.8225	22.3235	HSPB1;VEGFA
positive regulation of gene expression (GO:0010628)	4/482	0.0386119	0.151723	0	0	3.32491	10.8199	SMO;S100A13;SLC38A2;VEGFA
aflatoxin metabolic process (GO:0046222)	1/15	0.0390342	0.151723	0	0	27.3805	88.8036	MGST3
eye photoreceptor cell development (GO:0042462)	1/15	0.0390342	0.151723	0	0	27.3805	88.8036	VEGFA
fibrinolysis (GO:0042730)	1/15	0.0390342	0.151723	0	0	27.3805	88.8036	PLAT
positive regulation of keratinocyte differentiation (GO:0045618)	1/15	0.0390342	0.151723	0	0	27.3805	88.8036	ETV4
icosanoid biosynthetic process (GO:0046456)	1/15	0.0390342	0.151723	0	0	27.3805	88.8036	MGST3
regulation of endothelial cell chemotaxis (GO:2001026)	1/15	0.0390342	0.151723	0	0	27.3805	88.8036	HSPB1
cellular response to estrogen stimulus (GO:0071391)	1/15	0.0390342	0.151723	0	0	27.3805	88.8036	CRHBP
macrophage differentiation (GO:0030225)	1/15	0.0390342	0.151723	0	0	27.3805	88.8036	VEGFA
positive regulation of sprouting angiogenesis (GO:1903672)	1/15	0.0390342	0.151723	0	0	27.3805	88.8036	VEGFA
organic heteropentacyclic compound metabolic process (GO:1901376)	1/15	0.0390342	0.151723	0	0	27.3805	88.8036	MGST3
mycotoxin metabolic process (GO:0043385)	1/15	0.0390342	0.151723	0	0	27.3805	88.8036	MGST3
photoreceptor cell development (GO:0042461)	1/15	0.0390342	0.151723	0	0	27.3805	88.8036	VEGFA
regulation of cellular response to stress (GO:0080135)	2/118	0.0391234	0.151723	0	0	6.70419	21.7285	CRHBP;SLC38A2
epithelium development (GO:0060429)	2/122	0.0415548	0.153759	0	0	6.47941	20.6093	SMO;VEGFA
regulation of mRNA catabolic process (GO:0061013)	2/122	0.0415548	0.153759	0	0	6.47941	20.6093	PSMC1;HSPB1
regulation of blood vessel endothelial cell proliferation involved in sprouting angiogenesis (GO:1903587)	1/16	0.0415827	0.153759	0	0	25.5538	81.263	VEGFA
resolution of meiotic recombination intermediates (GO:0000712)	1/16	0.0415827	0.153759	0	0	25.5538	81.263	CORT
body fluid secretion (GO:0007589)	1/16	0.0415827	0.153759	0	0	25.5538	81.263	VEGFA
cellular response to sterol (GO:0036315)	1/16	0.0415827	0.153759	0	0	25.5538	81.263	SMO
platelet-derived growth factor receptor signaling pathway (GO:0048008)	1/16	0.0415827	0.153759	0	0	25.5538	81.263	PLAT
necroptotic process (GO:0070266)	1/16	0.0415827	0.153759	0	0	25.5538	81.263	CYLD
negative regulation of ATPase activity (GO:0032780)	1/17	0.0441245	0.158549	0	0	23.9555	74.759	TNNT2
regulation of establishment of endothelial barrier (GO:1903140)	1/17	0.0441245	0.158549	0	0	23.9555	74.759	VEGFA
positive regulation of positive chemotaxis (GO:0050927)	1/17	0.0441245	0.158549	0	0	23.9555	74.759	VEGFA
regulation of leukocyte migration (GO:0002685)	1/17	0.0441245	0.158549	0	0	23.9555	74.759	VEGFA
regulation of neuroblast proliferation (GO:1902692)	1/17	0.0441245	0.158549	0	0	23.9555	74.759	VEGFA
positive regulation of cell migration involved in sprouting angiogenesis (GO:0090050)	1/18	0.0466598	0.160409	0	0	22.5452	69.0983	VEGFA
positive regulation of CREB transcription factor activity (GO:0032793)	1/18	0.0466598	0.160409	0	0	22.5452	69.0983	VEGFA
cell migration involved in sprouting angiogenesis (GO:0002042)	1/18	0.0466598	0.160409	0	0	22.5452	69.0983	VEGFA
negative regulation of peptide hormone secretion (GO:0090278)	1/18	0.0466598	0.160409	0	0	22.5452	69.0983	CRHBP
cellular response to alkaloid (GO:0071312)	1/18	0.0466598	0.160409	0	0	22.5452	69.0983	CRHBP
programmed necrotic cell death (GO:0097300)	1/18	0.0466598	0.160409	0	0	22.5452	69.0983	CYLD
regulation of oxidative stress-induced intrinsic apoptotic signaling pathway (GO:1902175)	1/18	0.0466598	0.160409	0	0	22.5452	69.0983	HSPB1
positive chemotaxis (GO:0050918)	1/18	0.0466598	0.160409	0	0	22.5452	69.0983	VEGFA
cellular response to hypoxia (GO:0071456)	2/131	0.047227	0.161304	0	0	6.02462	18.3919	PSMC1;VEGFA
chemical synaptic transmission (GO:0007268)	3/306	0.0474274	0.161304	0	0	3.8899	11.8586	CRHBP;CORT;KIF5A
positive regulation of focal adhesion assembly (GO:0051894)	1/19	0.0491884	0.162092	0	0	21.2917	64.1326	VEGFA
response to cholesterol (GO:0070723)	1/19	0.0491884	0.162092	0	0	21.2917	64.1326	SMO
regulation of cell-cell adhesion mediated by cadherin (GO:2000047)	1/19	0.0491884	0.162092	0	0	21.2917	64.1326	VEGFA
negative regulation of oxidative stress-induced intrinsic apoptotic signaling pathway (GO:1902176)	1/19	0.0491884	0.162092	0	0	21.2917	64.1326	HSPB1
regulation of epithelial cell differentiation (GO:0030856)	1/19	0.0491884	0.162092	0	0	21.2917	64.1326	MAFF
leukotriene biosynthetic process (GO:0019370)	1/19	0.0491884	0.162092	0	0	21.2917	64.1326	MGST3
eye morphogenesis (GO:0048592)	1/20	0.0517104	0.164439	0	0	20.17	59.7456	VEGFA
positive regulation of epidermal cell differentiation (GO:0045606)	1/20	0.0517104	0.164439	0	0	20.17	59.7456	ETV4
mesoderm development (GO:0007498)	1/20	0.0517104	0.164439	0	0	20.17	59.7456	VEGFA
nucleobase-containing compound biosynthetic process (GO:0034654)	1/20	0.0517104	0.164439	0	0	20.17	59.7456	ADK
dopaminergic neuron differentiation (GO:0071542)	1/20	0.0517104	0.164439	0	0	20.17	59.7456	VEGFA
regulation of programmed necrotic cell death (GO:0062098)	1/20	0.0517104	0.164439	0	0	20.17	59.7456	CYLD
natural killer cell mediated immunity (GO:0002228)	1/20	0.0517104	0.164439	0	0	20.17	59.7456	KIF5B
positive regulation of immune system process (GO:0002684)	1/21	0.0542259	0.168233	0	0	19.1606	55.8454	VEGFA
hydrogen peroxide catabolic process (GO:0042744)	1/21	0.0542259	0.168233	0	0	19.1606	55.8454	HBB
cellular response to estradiol stimulus (GO:0071392)	1/21	0.0542259	0.168233	0	0	19.1606	55.8454	CRHBP
positive regulation of smoothened signaling pathway (GO:0045880)	1/21	0.0542259	0.168233	0	0	19.1606	55.8454	SMO
positive regulation of transcription from RNA polymerase II promoter involved in cellular response to chemical stimulus (GO:1901522)	1/21	0.0542259	0.168233	0	0	19.1606	55.8454	VEGFA
nitrogen compound transport (GO:0071705)	2/143	0.0552014	0.170204	0	0	5.50855	15.957	HBB;SLC38A2
positive regulation of axon extension (GO:0045773)	1/22	0.0567348	0.170204	0	0	18.2473	52.3581	VEGFA
female gonad development (GO:0008585)	1/22	0.0567348	0.170204	0	0	18.2473	52.3581	VEGFA
glutathione derivative biosynthetic process (GO:1901687)	1/22	0.0567348	0.170204	0	0	18.2473	52.3581	MGST3
glutathione derivative metabolic process (GO:1901685)	1/22	0.0567348	0.170204	0	0	18.2473	52.3581	MGST3
positive regulation of neural precursor cell proliferation (GO:2000179)	1/22	0.0567348	0.170204	0	0	18.2473	52.3581	VEGFA
natural killer cell mediated cytotoxicity (GO:0042267)	1/22	0.0567348	0.170204	0	0	18.2473	52.3581	KIF5B
regulation of mRNA stability (GO:0043488)	2/146	0.0572647	0.170705	0	0	5.39297	15.4243	PSMC1;HSPB1
artery development (GO:0060840)	1/23	0.0592372	0.170705	0	0	17.417	49.2239	VEGFA
blood vessel endothelial cell migration (GO:0043534)	1/23	0.0592372	0.170705	0	0	17.417	49.2239	VEGFA
positive regulation of protein autophosphorylation (GO:0031954)	1/23	0.0592372	0.170705	0	0	17.417	49.2239	VEGFA
positive regulation of receptor internalization (GO:0002092)	1/23	0.0592372	0.170705	0	0	17.417	49.2239	VEGFA
oligosaccharide biosynthetic process (GO:0009312)	1/23	0.0592372	0.170705	0	0	17.417	49.2239	B4GALT1
mitotic cell cycle checkpoint signaling (GO:0007093)	1/23	0.0592372	0.170705	0	0	17.417	49.2239	PLK5
regulation of necroptotic process (GO:0060544)	1/23	0.0592372	0.170705	0	0	17.417	49.2239	CYLD
positive regulation of cell-substrate junction organization (GO:0150117)	1/24	0.0617331	0.170705	0	0	16.6589	46.3938	VEGFA
regulation of axon extension involved in axon guidance (GO:0048841)	1/24	0.0617331	0.170705	0	0	16.6589	46.3938	VEGFA
carbohydrate biosynthetic process (GO:0016051)	1/24	0.0617331	0.170705	0	0	16.6589	46.3938	B4GALT1
cardiac muscle cell development (GO:0055013)	1/24	0.0617331	0.170705	0	0	16.6589	46.3938	VEGFA
cardiac muscle cell differentiation (GO:0055007)	1/24	0.0617331	0.170705	0	0	16.6589	46.3938	VEGFA
negative regulation of NIK/NF-kappaB signaling (GO:1901223)	1/24	0.0617331	0.170705	0	0	16.6589	46.3938	CYLD
positive regulation of p38MAPK cascade (GO:1900745)	1/24	0.0617331	0.170705	0	0	16.6589	46.3938	VEGFA
leukotriene metabolic process (GO:0006691)	1/24	0.0617331	0.170705	0	0	16.6589	46.3938	MGST3
mammary gland development (GO:0030879)	1/24	0.0617331	0.170705	0	0	16.6589	46.3938	VEGFA
positive regulation of transcription from RNA polymerase II promoter in response to stress (GO:0036003)	1/24	0.0617331	0.170705	0	0	16.6589	46.3938	VEGFA
in utero embryonic development (GO:0001701)	1/25	0.0642225	0.175303	0	0	15.9639	43.8274	VEGFA
regulation of epidermal cell differentiation (GO:0045604)	1/25	0.0642225	0.175303	0	0	15.9639	43.8274	MAFF
ventricular cardiac muscle tissue development (GO:0003229)	1/25	0.0642225	0.175303	0	0	15.9639	43.8274	TNNT2
cellular response to DNA damage stimulus (GO:0006974)	3/350	0.0655959	0.178255	0	0	3.38905	9.23259	PLK5;DOT1L;MAP2K6
purine-containing compound biosynthetic process (GO:0072522)	1/26	0.0667054	0.178255	0	0	15.3246	41.4909	ADK
cellular response to drug (GO:0035690)	1/26	0.0667054	0.178255	0	0	15.3246	41.4909	CRHBP
negative regulation of signaling receptor activity (GO:2000272)	1/26	0.0667054	0.178255	0	0	15.3246	41.4909	CRHBP
mononuclear cell differentiation (GO:1903131)	1/26	0.0667054	0.178255	0	0	15.3246	41.4909	VEGFA
positive regulation of cellular component movement (GO:0051272)	1/27	0.0691818	0.180836	0	0	14.7345	39.356	VEGFA
regulation of transcription regulatory region DNA binding (GO:2000677)	1/27	0.0691818	0.180836	0	0	14.7345	39.356	DOT1L
camera-type eye development (GO:0043010)	1/27	0.0691818	0.180836	0	0	14.7345	39.356	VEGFA
positive regulation of nitric oxide biosynthetic process (GO:0045429)	1/27	0.0691818	0.180836	0	0	14.7345	39.356	HBB
mitotic chromosome condensation (GO:0007076)	1/27	0.0691818	0.180836	0	0	14.7345	39.356	MCPH1
regulation of neuron projection development (GO:0010975)	2/165	0.0709329	0.180836	0	0	4.75977	12.5945	MAG;PLK5
negative regulation of oxidative stress-induced cell death (GO:1903202)	1/28	0.0716518	0.180836	0	0	14.188	37.3988	HSPB1
cellular response to acid chemical (GO:0071229)	1/28	0.0716518	0.180836	0	0	14.188	37.3988	VEGFA
sarcomere organization (GO:0045214)	1/28	0.0716518	0.180836	0	0	14.188	37.3988	TNNT2
internal peptidyl-lysine acetylation (GO:0018393)	1/28	0.0716518	0.180836	0	0	14.188	37.3988	PHF20L1
keratan sulfate biosynthetic process (GO:0018146)	1/28	0.0716518	0.180836	0	0	14.188	37.3988	B4GALT1
positive regulation of nitric oxide metabolic process (GO:1904407)	1/28	0.0716518	0.180836	0	0	14.188	37.3988	HBB
L-amino acid transport (GO:0015807)	1/28	0.0716518	0.180836	0	0	14.188	37.3988	SLC38A2
neutral amino acid transport (GO:0015804)	1/28	0.0716518	0.180836	0	0	14.188	37.3988	SLC38A2
positive regulation of extrinsic apoptotic signaling pathway (GO:2001238)	1/29	0.0741154	0.183414	0	0	13.6806	35.5988	CYLD
positive regulation of leukocyte migration (GO:0002687)	1/29	0.0741154	0.183414	0	0	13.6806	35.5988	VEGFA
hydrogen peroxide metabolic process (GO:0042743)	1/29	0.0741154	0.183414	0	0	13.6806	35.5988	HBB
transition metal ion homeostasis (GO:0055076)	1/29	0.0741154	0.183414	0	0	13.6806	35.5988	HEPH
regulation of neuronal synaptic plasticity (GO:0048168)	1/29	0.0741154	0.183414	0	0	13.6806	35.5988	SLC4A10
artery morphogenesis (GO:0048844)	1/30	0.0765726	0.186591	0	0	13.2082	33.9387	VEGFA
respiratory tube development (GO:0030323)	1/30	0.0765726	0.186591	0	0	13.2082	33.9387	VEGFA
negative regulation of Notch signaling pathway (GO:0045746)	1/30	0.0765726	0.186591	0	0	13.2082	33.9387	LFNG
ion homeostasis (GO:0050801)	1/30	0.0765726	0.186591	0	0	13.2082	33.9387	SLC4A10
negative regulation of axon extension (GO:0030517)	1/31	0.0790233	0.187533	0	0	12.7673	32.4036	MAG
negative regulation of DNA binding (GO:0043392)	1/31	0.0790233	0.187533	0	0	12.7673	32.4036	SMO
regulation of cellular pH (GO:0030641)	1/31	0.0790233	0.187533	0	0	12.7673	32.4036	SLC4A10
cellular response to cAMP (GO:0071320)	1/31	0.0790233	0.187533	0	0	12.7673	32.4036	CRHBP
positive regulation of RNA splicing (GO:0033120)	1/31	0.0790233	0.187533	0	0	12.7673	32.4036	SLC38A2
organelle transport along microtubule (GO:0072384)	1/31	0.0790233	0.187533	0	0	12.7673	32.4036	KIF5B
regulation of potassium ion transport (GO:0043266)	1/31	0.0790233	0.187533	0	0	12.7673	32.4036	KIF5B
regulation of mitotic cell cycle (GO:0007346)	2/178	0.0808362	0.187858	0	0	4.4053	11.0808	CYLD;PSMC1
negative regulation of developmental growth (GO:0048640)	1/32	0.0814677	0.187858	0	0	12.3548	30.9804	MAG
regulation of cell migration involved in sprouting angiogenesis (GO:0090049)	1/32	0.0814677	0.187858	0	0	12.3548	30.9804	VEGFA
cardiac muscle tissue morphogenesis (GO:0055008)	1/32	0.0814677	0.187858	0	0	12.3548	30.9804	TNNT2
DNA damage checkpoint signaling (GO:0000077)	1/32	0.0814677	0.187858	0	0	12.3548	30.9804	DOT1L
regulation of NMDA receptor activity (GO:2000310)	1/32	0.0814677	0.187858	0	0	12.3548	30.9804	CRHBP
protein K63-linked deubiquitination (GO:0070536)	1/32	0.0814677	0.187858	0	0	12.3548	30.9804	CYLD
positive regulation of macromolecule metabolic process (GO:0010604)	3/384	0.0815231	0.187858	0	0	3.08126	7.72431	SMO;SLC38A2;VEGFA
regulated exocytosis (GO:0045055)	2/180	0.0823965	0.188565	0	0	4.35536	10.8719	CRHBP;VEGFA
positive regulation of cellular process (GO:0048522)	4/625	0.0833863	0.188565	0	0	2.54047	6.31122	DOT1L;S100A13;HBB;VEGFA
regulation of sprouting angiogenesis (GO:1903670)	1/33	0.0839057	0.188565	0	0	11.9681	29.6578	VEGFA
negative regulation of JNK cascade (GO:0046329)	1/33	0.0839057	0.188565	0	0	11.9681	29.6578	CYLD
keratan sulfate metabolic process (GO:0042339)	1/33	0.0839057	0.188565	0	0	11.9681	29.6578	B4GALT1
vasculogenesis (GO:0001570)	1/33	0.0839057	0.188565	0	0	11.9681	29.6578	VEGFA
muscle cell development (GO:0055001)	1/33	0.0839057	0.188565	0	0	11.9681	29.6578	VEGFA
cardiac muscle contraction (GO:0060048)	1/34	0.0863374	0.191326	0	0	11.6049	28.4261	TNNT2
histone lysine methylation (GO:0034968)	1/34	0.0863374	0.191326	0	0	11.6049	28.4261	DOT1L
regulation of keratinocyte differentiation (GO:0045616)	1/34	0.0863374	0.191326	0	0	11.6049	28.4261	ETV4
ventricular cardiac muscle tissue morphogenesis (GO:0055010)	1/34	0.0863374	0.191326	0	0	11.6049	28.4261	TNNT2
regulation of mitotic cell cycle phase transition (GO:1901990)	2/188	0.0887297	0.191366	0	0	4.16635	10.0916	PLK5;PSMC1
negative regulation of epithelial cell migration (GO:0010633)	1/35	0.0887627	0.191366	0	0	11.263	27.2766	MCC
regulation of blood circulation (GO:1903522)	1/35	0.0887627	0.191366	0	0	11.263	27.2766	TNNT2
respiratory system development (GO:0060541)	1/35	0.0887627	0.191366	0	0	11.263	27.2766	VEGFA
response to estrogen (GO:0043627)	1/35	0.0887627	0.191366	0	0	11.263	27.2766	CRHBP
smoothened signaling pathway (GO:0007224)	1/35	0.0887627	0.191366	0	0	11.263	27.2766	SMO
lung development (GO:0030324)	1/35	0.0887627	0.191366	0	0	11.263	27.2766	VEGFA
positive regulation of reproductive process (GO:2000243)	1/35	0.0887627	0.191366	0	0	11.263	27.2766	VEGFA
regulation of receptor internalization (GO:0002090)	1/36	0.0911817	0.193266	0	0	10.9407	26.2018	VEGFA
regulation of cell cycle G1/S phase transition (GO:1902806)	1/36	0.0911817	0.193266	0	0	10.9407	26.2018	PLK5
retina homeostasis (GO:0001895)	1/36	0.0911817	0.193266	0	0	10.9407	26.2018	HSPB1
transition metal ion transport (GO:0000041)	1/36	0.0911817	0.193266	0	0	10.9407	26.2018	HEPH
regulation of microtubule-based process (GO:0032886)	1/36	0.0911817	0.193266	0	0	10.9407	26.2018	CYLD
positive regulation of transcription by RNA polymerase II (GO:0045944)	5/908	0.0916701	0.193266	0	0	2.19684	5.24949	DOT1L;MAFF;ETV4;ETV5;VEGFA
negative regulation of macromolecule metabolic process (GO:0010605)	2/194	0.0935728	0.193266	0	0	4.03493	9.5588	SMO;VEGFA
cellular response to tumor necrosis factor (GO:0071356)	2/194	0.0935728	0.193266	0	0	4.03493	9.5588	CRHBP;PSMC1
negative regulation of G1/S transition of mitotic cell cycle (GO:2000134)	1/37	0.0935944	0.193266	0	0	10.6362	25.1949	PLK5
negative regulation of stress-activated MAPK cascade (GO:0032873)	1/37	0.0935944	0.193266	0	0	10.6362	25.1949	CYLD
regulation of intracellular pH (GO:0051453)	1/37	0.0935944	0.193266	0	0	10.6362	25.1949	SLC4A10
regulation of microtubule cytoskeleton organization (GO:0070507)	1/37	0.0935944	0.193266	0	0	10.6362	25.1949	CYLD
regulation of protein autophosphorylation (GO:0031952)	1/37	0.0935944	0.193266	0	0	10.6362	25.1949	VEGFA
actin-myosin filament sliding (GO:0033275)	1/38	0.0960008	0.19383	0	0	10.3482	24.25	TNNT2
regulation of apoptotic signaling pathway (GO:2001233)	1/38	0.0960008	0.19383	0	0	10.3482	24.25	CYLD
regulation of axon extension (GO:0030516)	1/38	0.0960008	0.19383	0	0	10.3482	24.25	MAG
response to cAMP (GO:0051591)	1/38	0.0960008	0.19383	0	0	10.3482	24.25	CRHBP
response to estradiol (GO:0032355)	1/38	0.0960008	0.19383	0	0	10.3482	24.25	CRHBP
positive regulation of potassium ion transport (GO:0043268)	1/38	0.0960008	0.19383	0	0	10.3482	24.25	KIF5B
muscle filament sliding (GO:0030049)	1/38	0.0960008	0.19383	0	0	10.3482	24.25	TNNT2
replication fork processing (GO:0031297)	1/39	0.098401	0.196185	0	0	10.0754	23.3619	CORT
vesicle cytoskeletal trafficking (GO:0099518)	1/39	0.098401	0.196185	0	0	10.0754	23.3619	KIF5B
DNA integrity checkpoint signaling (GO:0031570)	1/39	0.098401	0.196185	0	0	10.0754	23.3619	DOT1L
endothelial cell migration (GO:0043542)	1/39	0.098401	0.196185	0	0	10.0754	23.3619	VEGFA
negative regulation of blood coagulation (GO:0030195)	1/40	0.100795	0.198831	0	0	9.81657	22.5258	PLAT
digestive tract development (GO:0048565)	1/40	0.100795	0.198831	0	0	9.81657	22.5258	SMO
regulation of nitric oxide biosynthetic process (GO:0045428)	1/40	0.100795	0.198831	0	0	9.81657	22.5258	HBB
regulation of angiogenesis (GO:0045765)	2/203	0.100979	0.198831	0	0	3.8525	8.8332	HSPB1;VEGFA
negative regulation of cell-cell adhesion (GO:0022408)	1/41	0.103183	0.200073	0	0	9.57067	21.7374	VEGFA
heart contraction (GO:0060047)	1/41	0.103183	0.200073	0	0	9.57067	21.7374	TNNT2
response to growth factor (GO:0070848)	1/41	0.103183	0.200073	0	0	9.57067	21.7374	PLK5
carboxylic acid transmembrane transport (GO:1905039)	1/41	0.103183	0.200073	0	0	9.57067	21.7374	SLC38A2
T cell differentiation (GO:0030217)	1/41	0.103183	0.200073	0	0	9.57067	21.7374	LFNG
positive regulation of ATPase activity (GO:0032781)	1/42	0.105564	0.203451	0	0	9.33677	20.9932	TNNT2
determination of left/right symmetry (GO:0007368)	1/42	0.105564	0.203451	0	0	9.33677	20.9932	SMO
heart looping (GO:0001947)	1/43	0.107939	0.204923	0	0	9.11401	20.2895	SMO
negative regulation of proteolysis (GO:0045861)	1/43	0.107939	0.204923	0	0	9.11401	20.2895	PLAT
negative regulation of type I interferon production (GO:0032480)	1/43	0.107939	0.204923	0	0	9.11401	20.2895	CYLD
DNA-dependent DNA replication maintenance of fidelity (GO:0045005)	1/43	0.107939	0.204923	0	0	9.11401	20.2895	CORT
myofibril assembly (GO:0030239)	1/43	0.107939	0.204923	0	0	9.11401	20.2895	TNNT2
positive regulation of cell-matrix adhesion (GO:0001954)	1/44	0.110308	0.20695	0	0	8.90161	19.6234	VEGFA
branching morphogenesis of an epithelial tube (GO:0048754)	1/44	0.110308	0.20695	0	0	8.90161	19.6234	VEGFA
cardiac ventricle morphogenesis (GO:0003208)	1/44	0.110308	0.20695	0	0	8.90161	19.6234	TNNT2
positive regulation of receptor-mediated endocytosis (GO:0048260)	1/44	0.110308	0.20695	0	0	8.90161	19.6234	VEGFA
extracellular structure organization (GO:0043062)	2/216	0.111954	0.207363	0	0	3.61609	7.91804	POSTN;LAMA4
regulation of receptor signaling pathway via JAK-STAT (GO:0046425)	1/45	0.112671	0.207363	0	0	8.69886	18.9921	DOT1L
amino acid transmembrane transport (GO:0003333)	1/45	0.112671	0.207363	0	0	8.69886	18.9921	SLC38A2
chromosome condensation (GO:0030261)	1/45	0.112671	0.207363	0	0	8.69886	18.9921	MCPH1
positive regulation of RNA metabolic process (GO:0051254)	1/45	0.112671	0.207363	0	0	8.69886	18.9921	SLC38A2
zymogen activation (GO:0031638)	1/45	0.112671	0.207363	0	0	8.69886	18.9921	PLAT
external encapsulating structure organization (GO:0045229)	2/217	0.112811	0.207363	0	0	3.59909	7.85337	POSTN;LAMA4
nervous system development (GO:0007399)	3/447	0.114941	0.210223	0	0	2.63554	5.70157	SMO;HAPLN2;VEGFA
erythrocyte differentiation (GO:0030218)	1/46	0.115028	0.210223	0	0	8.50513	18.393	VEGFA
positive regulation of cell motility (GO:2000147)	2/221	0.116256	0.211859	0	0	3.53263	7.60209	SMO;VEGFA
telomere organization (GO:0032200)	1/47	0.117378	0.212082	0	0	8.31982	17.824	DOT1L
determination of heart left/right asymmetry (GO:0061371)	1/47	0.117378	0.212082	0	0	8.31982	17.824	SMO
embryonic heart tube morphogenesis (GO:0003143)	1/47	0.117378	0.212082	0	0	8.31982	17.824	SMO
regulation of I-kappaB kinase/NF-kappaB signaling (GO:0043122)	2/224	0.118858	0.214146	0	0	3.48437	7.4211	S100A13;HSPB1
cellular response to alcohol (GO:0097306)	1/48	0.119723	0.215095	0	0	8.14239	17.2828	SMO
negative regulation of cell projection organization (GO:0031345)	1/49	0.122061	0.216846	0	0	7.97236	16.7677	MAG
response to hydrogen peroxide (GO:0042542)	1/49	0.122061	0.216846	0	0	7.97236	16.7677	HBB
response to unfolded protein (GO:0006986)	1/49	0.122061	0.216846	0	0	7.97236	16.7677	HSPB1
oligosaccharide metabolic process (GO:0009311)	1/49	0.122061	0.216846	0	0	7.97236	16.7677	B4GALT1
amino acid transport (GO:0006865)	1/50	0.124393	0.217347	0	0	7.80926	16.2769	SLC38A2
regulation of cellular component movement (GO:0051270)	1/50	0.124393	0.217347	0	0	7.80926	16.2769	VEGFA
positive regulation of ion transport (GO:0043270)	1/50	0.124393	0.217347	0	0	7.80926	16.2769	KIF5B
regulation of complement activation (GO:0030449)	1/50	0.124393	0.217347	0	0	7.80926	16.2769	C4B
iron ion transport (GO:0006826)	1/50	0.124393	0.217347	0	0	7.80926	16.2769	HEPH
neuron migration (GO:0001764)	1/50	0.124393	0.217347	0	0	7.80926	16.2769	VEGFA
regulation of smoothened signaling pathway (GO:0008589)	1/51	0.12672	0.219005	0	0	7.65269	15.8088	SMO
regulation of cellular amine metabolic process (GO:0033238)	1/51	0.12672	0.219005	0	0	7.65269	15.8088	PSMC1
regulation of epithelial cell migration (GO:0010632)	1/51	0.12672	0.219005	0	0	7.65269	15.8088	MCC
regulation of protein modification process (GO:0031399)	1/51	0.12672	0.219005	0	0	7.65269	15.8088	HSPB1
signal transduction in response to DNA damage (GO:0042770)	1/52	0.12904	0.220025	0	0	7.50226	15.3619	DOT1L
sprouting angiogenesis (GO:0002040)	1/52	0.12904	0.220025	0	0	7.50226	15.3619	VEGFA
positive regulation of protein localization to cell periphery (GO:1904377)	1/52	0.12904	0.220025	0	0	7.50226	15.3619	KIF5B
positive regulation of protein localization to plasma membrane (GO:1903078)	1/52	0.12904	0.220025	0	0	7.50226	15.3619	KIF5B
regulation of intrinsic apoptotic signaling pathway (GO:2001242)	1/52	0.12904	0.220025	0	0	7.50226	15.3619	CYLD
positive regulation of cell population proliferation (GO:0008284)	3/474	0.13064	0.22023	0	0	2.48102	5.04964	DOT1L;S100A13;VEGFA
negative regulation of cysteine-type endopeptidase activity (GO:2000117)	1/53	0.131354	0.22023	0	0	7.35762	14.9349	VEGFA
heart morphogenesis (GO:0003007)	1/53	0.131354	0.22023	0	0	7.35762	14.9349	VEGFA
positive regulation of phagocytosis (GO:0050766)	1/53	0.131354	0.22023	0	0	7.35762	14.9349	C4B
regulation of immune effector process (GO:0002697)	1/53	0.131354	0.22023	0	0	7.35762	14.9349	C4B
axonogenesis (GO:0007409)	2/240	0.132975	0.22023	0	0	3.24749	6.55212	KIF5B;KIF5A
regulation of proteolysis (GO:0030162)	1/54	0.133662	0.22023	0	0	7.21843	14.5267	PLAT
regulation of cellular amino acid metabolic process (GO:0006521)	1/54	0.133662	0.22023	0	0	7.21843	14.5267	PSMC1
positive regulation of leukocyte chemotaxis (GO:0002690)	1/54	0.133662	0.22023	0	0	7.21843	14.5267	VEGFA
inorganic anion transport (GO:0015698)	1/54	0.133662	0.22023	0	0	7.21843	14.5267	SLC4A10
regulation of focal adhesion assembly (GO:0051893)	1/54	0.133662	0.22023	0	0	7.21843	14.5267	VEGFA
regulation of humoral immune response (GO:0002920)	1/54	0.133662	0.22023	0	0	7.21843	14.5267	C4B
striated muscle contraction (GO:0006941)	1/54	0.133662	0.22023	0	0	7.21843	14.5267	TNNT2
negative regulation of cysteine-type endopeptidase activity involved in apoptotic process (GO:0043154)	1/55	0.135964	0.223444	0	0	7.0844	14.136	VEGFA
anterograde trans-synaptic signaling (GO:0098916)	2/244	0.136563	0.223851	0	0	3.19316	6.35749	CORT;KIF5A
negative regulation of apoptotic process (GO:0043066)	3/485	0.137248	0.224395	0	0	2.42303	4.81206	MAG;HSPB1;VEGFA
blood vessel morphogenesis (GO:0048514)	1/56	0.13826	0.224491	0	0	6.95524	13.7618	VEGFA
positive regulation of interleukin-1 beta production (GO:0032731)	1/56	0.13826	0.224491	0	0	6.95524	13.7618	HSPB1
positive regulation of DNA-binding transcription factor activity (GO:0051091)	2/246	0.138365	0.224491	0	0	3.16667	6.26322	SMO;VEGFA
negative regulation of cell cycle G2/M phase transition (GO:1902750)	1/57	0.14055	0.225732	0	0	6.8307	13.4032	PSMC1
positive regulation of cell junction assembly (GO:1901890)	1/57	0.14055	0.225732	0	0	6.8307	13.4032	VEGFA
renal system development (GO:0072001)	1/57	0.14055	0.225732	0	0	6.8307	13.4032	VEGFA
carboxylic acid transport (GO:0046942)	1/57	0.14055	0.225732	0	0	6.8307	13.4032	SLC38A2
regulation of tumor necrosis factor-mediated signaling pathway (GO:0010803)	1/58	0.142834	0.227106	0	0	6.71053	13.0592	CYLD
cellular iron ion homeostasis (GO:0006879)	1/58	0.142834	0.227106	0	0	6.71053	13.0592	HEPH
chordate embryonic development (GO:0043009)	1/58	0.142834	0.227106	0	0	6.71053	13.0592	VEGFA
regulation of neurotransmitter receptor activity (GO:0099601)	1/58	0.142834	0.227106	0	0	6.71053	13.0592	CRHBP
positive regulation of apoptotic signaling pathway (GO:2001235)	1/59	0.145112	0.229011	0	0	6.5945	12.729	CYLD
response to reactive oxygen species (GO:0000302)	1/59	0.145112	0.229011	0	0	6.5945	12.729	HBB
positive regulation of tyrosine phosphorylation of STAT protein (GO:0042531)	1/59	0.145112	0.229011	0	0	6.5945	12.729	VEGFA
adenylate cyclase-inhibiting G protein-coupled receptor signaling pathway (GO:0007193)	1/60	0.147384	0.232021	0	0	6.4824	12.4119	CORT
iron ion homeostasis (GO:0055072)	1/61	0.14965	0.235007	0	0	6.37404	12.1072	HEPH
negative regulation of kinase activity (GO:0033673)	1/62	0.151911	0.237969	0	0	6.26923	11.8141	HSPB1
negative regulation of intrinsic apoptotic signaling pathway (GO:2001243)	1/64	0.156414	0.241847	0	0	6.0696	11.2606	HSPB1
regulation of cellular ketone metabolic process (GO:0010565)	1/64	0.156414	0.241847	0	0	6.0696	11.2606	PSMC1
regulation of cilium assembly (GO:1902017)	1/64	0.156414	0.241847	0	0	6.0696	11.2606	CYLD
regulation of extrinsic apoptotic signaling pathway (GO:2001236)	1/64	0.156414	0.241847	0	0	6.0696	11.2606	CYLD
pre-replicative complex assembly (GO:0036388)	1/64	0.156414	0.241847	0	0	6.0696	11.2606	PSMC1
regulation of protein phosphorylation (GO:0001932)	2/266	0.156668	0.241847	0	0	2.9238	5.41962	HSPB1;VEGFA
protein deubiquitination (GO:0016579)	2/267	0.157596	0.242561	0	0	2.91262	5.3817	CYLD;PSMC1
central nervous system development (GO:0007417)	2/268	0.158524	0.242561	0	0	2.90152	5.34416	SMO;HAPLN2
regulation of cellular catabolic process (GO:0031329)	1/65	0.158656	0.242561	0	0	5.97446	10.9991	HSPB1
chemical homeostasis (GO:0048878)	1/65	0.158656	0.242561	0	0	5.97446	10.9991	SLC4A10
positive regulation of cell migration (GO:0030335)	2/269	0.159454	0.24306	0	0	2.8905	5.30697	SMO;VEGFA
extracellular matrix disassembly (GO:0022617)	1/66	0.160893	0.24306	0	0	5.88225	10.747	HTRA1
positive regulation of cell death (GO:0010942)	1/66	0.160893	0.24306	0	0	5.88225	10.747	HBB
negative regulation of G2/M transition of mitotic cell cycle (GO:0010972)	1/66	0.160893	0.24306	0	0	5.88225	10.747	PSMC1
cellular component disassembly (GO:0022411)	1/66	0.160893	0.24306	0	0	5.88225	10.747	HTRA1
protein N-linked glycosylation (GO:0006487)	1/67	0.163124	0.245846	0	0	5.79283	10.5038	B4GALT1
regulation of translational initiation (GO:0006446)	1/68	0.165349	0.248024	0	0	5.70608	10.2692	HSPB1
regulation of tyrosine phosphorylation of STAT protein (GO:0042509)	1/68	0.165349	0.248024	0	0	5.70608	10.2692	VEGFA
protein modification by small protein removal (GO:0070646)	2/276	0.16599	0.248399	0	0	2.81566	5.05644	CYLD;PSMC1
cell chemotaxis (GO:0060326)	1/69	0.167569	0.248424	0	0	5.62189	10.0427	VEGFA
positive regulation of MAP kinase activity (GO:0043406)	1/69	0.167569	0.248424	0	0	5.62189	10.0427	VEGFA
cellular response to calcium ion (GO:0071277)	1/69	0.167569	0.248424	0	0	5.62189	10.0427	CRHBP
cellular response to decreased oxygen levels (GO:0036294)	1/69	0.167569	0.248424	0	0	5.62189	10.0427	VEGFA
kidney development (GO:0001822)	1/70	0.169782	0.250311	0	0	5.54013	9.82398	VEGFA
regulation of plasma membrane bounded cell projection assembly (GO:0120032)	1/70	0.169782	0.250311	0	0	5.54013	9.82398	CYLD
histone acetylation (GO:0016573)	1/71	0.17199	0.250311	0	0	5.46071	9.6126	PHF20L1
response to metal ion (GO:0010038)	1/71	0.17199	0.250311	0	0	5.46071	9.6126	TNNT2
negative regulation of neuron apoptotic process (GO:0043524)	1/71	0.17199	0.250311	0	0	5.46071	9.6126	MAG
regulation of G1/S transition of mitotic cell cycle (GO:2000045)	1/71	0.17199	0.250311	0	0	5.46071	9.6126	PLK5
regulation of hematopoietic stem cell differentiation (GO:1902036)	1/71	0.17199	0.250311	0	0	5.46071	9.6126	PSMC1
myeloid leukocyte differentiation (GO:0002573)	1/71	0.17199	0.250311	0	0	5.46071	9.6126	VEGFA
negative regulation of epithelial cell proliferation (GO:0050680)	1/72	0.174192	0.25236	0	0	5.38353	9.40824	MCC
positive regulation of neurogenesis (GO:0050769)	1/72	0.174192	0.25236	0	0	5.38353	9.40824	VEGFA
proteolysis (GO:0006508)	2/287	0.176356	0.253235	0	0	2.70547	4.69467	HTRA1;PLAT
antigen processing and presentation of exogenous peptide antigen via MHC class I, TAP-dependent (GO:0002479)	1/73	0.176388	0.253235	0	0	5.30849	9.21059	PSMC1
response to molecule of bacterial origin (GO:0002237)	1/73	0.176388	0.253235	0	0	5.30849	9.21059	C4B
neurotransmitter transport (GO:0006836)	1/73	0.176388	0.253235	0	0	5.30849	9.21059	SLC38A2
regulation of cytokine-mediated signaling pathway (GO:0001959)	1/74	0.178579	0.254655	0	0	5.23551	9.01934	CYLD
NIK/NF-kappaB signaling (GO:0038061)	1/74	0.178579	0.254655	0	0	5.23551	9.01934	PSMC1
regulation of peptide hormone secretion (GO:0090276)	1/74	0.178579	0.254655	0	0	5.23551	9.01934	CRHBP
regulation of hematopoietic progenitor cell differentiation (GO:1901532)	1/75	0.180764	0.256847	0	0	5.1645	8.83421	PSMC1
actomyosin structure organization (GO:0031032)	1/76	0.182943	0.256847	0	0	5.09538	8.65492	TNNT2
regulation of RNA splicing (GO:0043484)	1/76	0.182943	0.256847	0	0	5.09538	8.65492	SLC38A2
regulation of cell division (GO:0051302)	1/76	0.182943	0.256847	0	0	5.09538	8.65492	PLK5
cellular response to hormone stimulus (GO:0032870)	1/76	0.182943	0.256847	0	0	5.09538	8.65492	CRHBP
chloride transport (GO:0006821)	1/76	0.182943	0.256847	0	0	5.09538	8.65492	SLC4A10
water-soluble vitamin metabolic process (GO:0006767)	1/76	0.182943	0.256847	0	0	5.09538	8.65492	AOX1
regulation of cell cycle (GO:0051726)	2/296	0.184915	0.257624	0	0	2.62145	4.42464	CYLD;MAP2K6
positive regulation of endothelial cell proliferation (GO:0001938)	1/77	0.185116	0.257624	0	0	5.02809	8.48123	VEGFA
positive regulation of tumor necrosis factor production (GO:0032760)	1/77	0.185116	0.257624	0	0	5.02809	8.48123	HSPB1
regulation of organelle assembly (GO:1902115)	1/77	0.185116	0.257624	0	0	5.02809	8.48123	CYLD
protein modification process (GO:0036211)	1/78	0.187284	0.259505	0	0	4.96254	8.31288	PLAT
antigen processing and presentation of exogenous peptide antigen via MHC class I (GO:0042590)	1/78	0.187284	0.259505	0	0	4.96254	8.31288	PSMC1
negative regulation of NF-kappaB transcription factor activity (GO:0032088)	1/79	0.189446	0.26193	0	0	4.89867	8.14967	CYLD
negative regulation of cellular component organization (GO:0051129)	1/80	0.191603	0.262628	0	0	4.83642	7.99136	VEGFA
positive regulation of cell adhesion (GO:0045785)	1/80	0.191603	0.262628	0	0	4.83642	7.99136	VEGFA
regulation of NIK/NF-kappaB signaling (GO:1901222)	1/80	0.191603	0.262628	0	0	4.83642	7.99136	CYLD
regulation of protein localization to plasma membrane (GO:1903076)	1/80	0.191603	0.262628	0	0	4.83642	7.99136	KIF5B
positive regulation of tumor necrosis factor superfamily cytokine production (GO:1903557)	1/81	0.193754	0.265005	0	0	4.77572	7.83776	HSPB1
regulation of defense response (GO:0031347)	1/83	0.198039	0.269129	0	0	4.65877	7.54392	CYLD
regulation of interleukin-1 beta production (GO:0032651)	1/83	0.198039	0.269129	0	0	4.65877	7.54392	HSPB1
regulation of Notch signaling pathway (GO:0008593)	1/83	0.198039	0.269129	0	0	4.65877	7.54392	LFNG
anaphase-promoting complex-dependent catabolic process (GO:0031145)	1/84	0.200173	0.269724	0	0	4.60241	7.40332	PSMC1
regulation of cytokinesis (GO:0032465)	1/84	0.200173	0.269724	0	0	4.60241	7.40332	PLK5
lymphocyte differentiation (GO:0030098)	1/84	0.200173	0.269724	0	0	4.60241	7.40332	LFNG
vascular transport (GO:0010232)	1/84	0.200173	0.269724	0	0	4.60241	7.40332	SLC38A2
retrograde vesicle-mediated transport, Golgi to endoplasmic reticulum (GO:0006890)	1/85	0.202301	0.271442	0	0	4.54739	7.26672	KIF5A
Wnt signaling pathway, planar cell polarity pathway (GO:0060071)	1/85	0.202301	0.271442	0	0	4.54739	7.26672	PSMC1
positive regulation of transcription, DNA-templated (GO:0045893)	5/1183	0.202934	0.271718	0	0	1.65968	2.64698	DOT1L;MAFF;ETV4;ETV5;VEGFA
transport across blood-brain barrier (GO:0150104)	1/86	0.204424	0.273138	0	0	4.49367	7.13396	SLC38A2
negative regulation of binding (GO:0051100)	1/88	0.208653	0.275242	0	0	4.38992	6.87936	SMO
regulation of establishment of planar polarity (GO:0090175)	1/88	0.208653	0.275242	0	0	4.38992	6.87936	PSMC1
sensory perception of mechanical stimulus (GO:0050954)	1/88	0.208653	0.275242	0	0	4.38992	6.87936	USP53
positive regulation of neuron projection development (GO:0010976)	1/88	0.208653	0.275242	0	0	4.38992	6.87936	PLK5
negative regulation of gene expression (GO:0010629)	2/322	0.209958	0.275242	0	0	2.40527	3.75426	SMO;VEGFA
regulation of type I interferon production (GO:0032479)	1/89	0.21076	0.275242	0	0	4.33982	6.75726	CYLD
regulation of cation channel activity (GO:2001257)	1/89	0.21076	0.275242	0	0	4.33982	6.75726	CRHBP
regulation of cysteine-type endopeptidase activity involved in apoptotic process (GO:0043281)	1/89	0.21076	0.275242	0	0	4.33982	6.75726	VEGFA
regulation of endothelial cell migration (GO:0010594)	1/89	0.21076	0.275242	0	0	4.33982	6.75726	VEGFA
SCF-dependent proteasomal ubiquitin-dependent protein catabolic process (GO:0031146)	1/89	0.21076	0.275242	0	0	4.33982	6.75726	PSMC1
collagen fibril organization (GO:0030199)	1/89	0.21076	0.275242	0	0	4.33982	6.75726	P4HA3
negative regulation of protein kinase activity (GO:0006469)	1/90	0.21286	0.277416	0	0	4.29084	6.63844	HSPB1
regulation of stem cell differentiation (GO:2000736)	1/91	0.214956	0.278871	0	0	4.24295	6.52278	PSMC1
sensory perception of sound (GO:0007605)	1/91	0.214956	0.278871	0	0	4.24295	6.52278	USP53
positive regulation of cellular component biogenesis (GO:0044089)	1/92	0.217046	0.278871	0	0	4.19611	6.41018	VEGFA
negative regulation of mitotic cell cycle phase transition (GO:1901991)	1/92	0.217046	0.278871	0	0	4.19611	6.41018	PSMC1
regulation of endothelial cell proliferation (GO:0001936)	1/92	0.217046	0.278871	0	0	4.19611	6.41018	VEGFA
T cell activation (GO:0042110)	1/92	0.217046	0.278871	0	0	4.19611	6.41018	LFNG
regulation of peptidyl-tyrosine phosphorylation (GO:0050730)	1/92	0.217046	0.278871	0	0	4.19611	6.41018	VEGFA
positive regulation of peptidyl-serine phosphorylation (GO:0033138)	1/93	0.21913	0.279853	0	0	4.15029	6.30052	VEGFA
regulation of heart contraction (GO:0008016)	1/93	0.21913	0.279853	0	0	4.15029	6.30052	TNNT2
visual perception (GO:0007601)	1/93	0.21913	0.279853	0	0	4.15029	6.30052	SLC4A10
negative regulation of cellular protein metabolic process (GO:0032269)	1/94	0.221209	0.280816	0	0	4.10546	6.19369	PLAT
positive regulation of epithelial cell migration (GO:0010634)	1/94	0.221209	0.280816	0	0	4.10546	6.19369	VEGFA
interleukin-1-mediated signaling pathway (GO:0070498)	1/94	0.221209	0.280816	0	0	4.10546	6.19369	PSMC1
regulation of cell cycle phase transition (GO:1901987)	1/95	0.223283	0.282321	0	0	4.06158	6.0896	PSMC1
sensory perception of light stimulus (GO:0050953)	1/95	0.223283	0.282321	0	0	4.06158	6.0896	SLC4A10
cellular transition metal ion homeostasis (GO:0046916)	1/96	0.225351	0.2839	0	0	4.01862	5.98814	HEPH
regulation of transcription by RNA polymerase II (GO:0006357)	8/2206	0.225424	0.2839	0	0	1.43557	2.13867	PHF20L1;TEF;DOT1L;MAFF;ETV4;ETV5;MCPH1;VEGFA
positive regulation of cold-induced thermogenesis (GO:0120162)	1/97	0.227413	0.284714	0	0	3.97656	5.88923	VEGFA
glycosaminoglycan biosynthetic process (GO:0006024)	1/97	0.227413	0.284714	0	0	3.97656	5.88923	B4GALT1
regulation of MAP kinase activity (GO:0043405)	1/97	0.227413	0.284714	0	0	3.97656	5.88923	VEGFA
antigen processing and presentation of exogenous peptide antigen via MHC class II (GO:0019886)	1/98	0.229471	0.285046	0	0	3.93537	5.79278	KIF5A
negative regulation of neuron death (GO:1901215)	1/98	0.229471	0.285046	0	0	3.93537	5.79278	MAG
regulation of neuron apoptotic process (GO:0043523)	1/98	0.229471	0.285046	0	0	3.93537	5.79278	MAG
regulation of peptidyl-serine phosphorylation (GO:0033135)	1/98	0.229471	0.285046	0	0	3.93537	5.79278	VEGFA
positive regulation of stress-activated MAPK cascade (GO:0032874)	1/99	0.231523	0.287034	0	0	3.89502	5.69871	VEGFA
antigen processing and presentation of peptide antigen via MHC class II (GO:0002495)	1/100	0.233569	0.288447	0	0	3.85548	5.60693	KIF5A
organic acid transport (GO:0015849)	1/100	0.233569	0.288447	0	0	3.85548	5.60693	SLC38A2
epithelial cell differentiation (GO:0030855)	1/101	0.235611	0.289282	0	0	3.81673	5.51737	VEGFA
cellular response to chemical stress (GO:0062197)	1/101	0.235611	0.289282	0	0	3.81673	5.51737	ETV5
positive regulation of protein localization to membrane (GO:1905477)	1/101	0.235611	0.289282	0	0	3.81673	5.51737	KIF5B
regulation of cell death (GO:0010941)	1/102	0.237646	0.29066	0	0	3.77875	5.42996	HBB
mitotic sister chromatid segregation (GO:0000070)	1/102	0.237646	0.29066	0	0	3.77875	5.42996	MCPH1
antigen processing and presentation of exogenous peptide antigen (GO:0002478)	1/103	0.239677	0.29202	0	0	3.74152	5.34462	KIF5A
cellular response to organonitrogen compound (GO:0071417)	1/103	0.239677	0.29202	0	0	3.74152	5.34462	CRHBP
positive regulation of cellular metabolic process (GO:0031325)	1/105	0.243722	0.295816	0	0	3.66919	5.1799	VEGFA
regulation of JNK cascade (GO:0046328)	1/105	0.243722	0.295816	0	0	3.66919	5.1799	CYLD
regulation of cell cycle process (GO:0010564)	1/106	0.245737	0.296001	0	0	3.63407	5.10039	PLK5
cellular response to peptide hormone stimulus (GO:0071375)	1/106	0.245737	0.296001	0	0	3.63407	5.10039	CRHBP
positive regulation of protein serine/threonine kinase activity (GO:0071902)	1/106	0.245737	0.296001	0	0	3.63407	5.10039	VEGFA
chromosome organization (GO:0051276)	1/106	0.245737	0.296001	0	0	3.63407	5.10039	DOT1L
response to tumor necrosis factor (GO:0034612)	1/110	0.253743	0.304492	0	0	3.5	4.80001	CRHBP
regulation of protein kinase activity (GO:0045859)	1/110	0.253743	0.304492	0	0	3.5	4.80001	HSPB1
Fc-epsilon receptor signaling pathway (GO:0038095)	1/111	0.255732	0.3063	0	0	3.46801	4.72906	PSMC1
Fc receptor signaling pathway (GO:0038093)	1/112	0.257715	0.307518	0	0	3.43659	4.65967	PSMC1
regulation of cytoskeleton organization (GO:0051493)	1/112	0.257715	0.307518	0	0	3.43659	4.65967	CYLD
positive regulation of metabolic process (GO:0009893)	1/113	0.259693	0.309298	0	0	3.40573	4.5918	VEGFA
activation of protein kinase activity (GO:0032147)	1/114	0.261666	0.309906	0	0	3.37543	4.52538	VEGFA
positive regulation of cellular component organization (GO:0051130)	1/114	0.261666	0.309906	0	0	3.37543	4.52538	VEGFA
histone modification (GO:0016570)	1/114	0.261666	0.309906	0	0	3.37543	4.52538	PHF20L1
cellular response to lectin (GO:1990858)	1/115	0.263634	0.311078	0	0	3.34565	4.4604	PSMC1
stimulatory C-type lectin receptor signaling pathway (GO:0002223)	1/115	0.263634	0.311078	0	0	3.34565	4.4604	PSMC1
regulation of protein-containing complex assembly (GO:0043254)	1/116	0.265597	0.312236	0	0	3.31639	4.39679	VEGFA
tumor necrosis factor-mediated signaling pathway (GO:0033209)	1/116	0.265597	0.312236	0	0	3.31639	4.39679	PSMC1
positive regulation of cell projection organization (GO:0031346)	1/117	0.267554	0.313676	0	0	3.28763	4.33452	PLK5
negative regulation of programmed cell death (GO:0043069)	2/381	0.267809	0.313676	0	0	2.02473	2.66755	HSPB1;VEGFA
positive regulation of protein-containing complex assembly (GO:0031334)	1/118	0.269507	0.315085	0	0	3.25937	4.27356	VEGFA
innate immune response activating cell surface receptor signaling pathway (GO:0002220)	1/119	0.271454	0.316558	0	0	3.23158	4.21387	PSMC1
negative regulation of transcription by RNA polymerase II (GO:0000122)	3/684	0.271762	0.316558	0	0	1.69744	2.21148	ETV5;MCPH1;VEGFA
regulation of anatomical structure morphogenesis (GO:0022603)	1/123	0.279192	0.323436	0	0	3.125	3.98705	LFNG
positive regulation of epithelial cell proliferation (GO:0050679)	1/123	0.279192	0.323436	0	0	3.125	3.98705	VEGFA
cellular response to organic substance (GO:0071310)	1/123	0.279192	0.323436	0	0	3.125	3.98705	PLK5
regulation of tumor necrosis factor production (GO:0032680)	1/124	0.281114	0.32448	0	0	3.09944	3.93317	HSPB1
non-canonical Wnt signaling pathway (GO:0035567)	1/124	0.281114	0.32448	0	0	3.09944	3.93317	PSMC1
cellular response to oxidative stress (GO:0034599)	1/125	0.283031	0.324924	0	0	3.07429	3.88036	ETV5
regulation of phosphorylation (GO:0042325)	1/125	0.283031	0.324924	0	0	3.07429	3.88036	HSPB1
platelet degranulation (GO:0002576)	1/125	0.283031	0.324924	0	0	3.07429	3.88036	VEGFA
negative regulation of cell growth (GO:0030308)	1/126	0.284943	0.326529	0	0	3.04954	3.82859	MAG
transmembrane receptor protein tyrosine kinase signaling pathway (GO:0007169)	2/404	0.29047	0.330472	0	0	1.90664	2.3571	PLAT;VEGFA
DNA-dependent DNA replication (GO:0006261)	1/129	0.290649	0.330472	0	0	2.97761	3.67926	PSMC1
muscle contraction (GO:0006936)	1/129	0.290649	0.330472	0	0	2.97761	3.67926	TNNT2
regulation of response to external stimulus (GO:0032101)	1/130	0.292541	0.330472	0	0	2.95438	3.63138	CYLD
positive regulation of canonical Wnt signaling pathway (GO:0090263)	1/130	0.292541	0.330472	0	0	2.95438	3.63138	PSMC1
Golgi organization (GO:0007030)	1/130	0.292541	0.330472	0	0	2.95438	3.63138	PLK5
protein glycosylation (GO:0006486)	1/130	0.292541	0.330472	0	0	2.95438	3.63138	B4GALT1
regulation of primary metabolic process (GO:0080090)	1/130	0.292541	0.330472	0	0	2.95438	3.63138	PSMC1
regulation of cell migration (GO:0030334)	2/408	0.294407	0.331427	0	0	1.88747	2.30799	SMO;VEGFA
cellular response to metal ion (GO:0071248)	1/131	0.294428	0.331427	0	0	2.93151	3.58442	CRHBP
regulation of cell adhesion (GO:0030155)	1/133	0.298187	0.335065	0	0	2.8868	3.49313	VEGFA
positive regulation of peptidyl-tyrosine phosphorylation (GO:0050731)	1/134	0.300059	0.336575	0	0	2.86495	3.44876	VEGFA
regulation of apoptotic process (GO:0042981)	3/742	0.313969	0.351557	0	0	1.55951	1.80663	PLK5;HSPB1;VEGFA
protein-DNA complex assembly (GO:0065004)	1/143	0.316691	0.352741	0	0	2.68215	3.08402	PSMC1
receptor-mediated endocytosis (GO:0006898)	1/143	0.316691	0.352741	0	0	2.68215	3.08402	HBB
negative regulation of DNA-binding transcription factor activity (GO:0043433)	1/143	0.316691	0.352741	0	0	2.68215	3.08402	CYLD
negative regulation of cell migration (GO:0030336)	1/144	0.318514	0.354152	0	0	2.66326	3.047	MCC
regulation of G2/M transition of mitotic cell cycle (GO:0010389)	1/149	0.327562	0.363577	0	0	2.57264	2.87126	PSMC1
regulation of cytokine production (GO:0001817)	1/150	0.329357	0.364298	0	0	2.55524	2.83788	S100A13
cellular response to organic cyclic compound (GO:0071407)	1/150	0.329357	0.364298	0	0	2.55524	2.83788	CRHBP
regulation of cell population proliferation (GO:0042127)	3/764	0.330073	0.364455	0	0	1.51269	1.67673	DOT1L;S100A13;VEGFA
negative regulation of protein phosphorylation (GO:0001933)	1/152	0.332934	0.366977	0	0	2.52114	2.77278	HSPB1
positive regulation of Wnt signaling pathway (GO:0030177)	1/153	0.334715	0.368303	0	0	2.50443	2.74103	PSMC1
positive regulation of protein kinase activity (GO:0045860)	1/154	0.336492	0.369618	0	0	2.48793	2.70981	VEGFA
cellular response to interleukin-1 (GO:0071347)	1/155	0.338264	0.370924	0	0	2.47165	2.6791	PSMC1
regulation of signal transduction by p53 class mediator (GO:1901796)	1/156	0.340031	0.37222	0	0	2.45558	2.64888	MAP2K6
skeletal system development (GO:0001501)	1/158	0.343552	0.374142	0	0	2.42406	2.5899	HAPLN2
T cell receptor signaling pathway (GO:0050852)	1/158	0.343552	0.374142	0	0	2.42406	2.5899	PSMC1
organonitrogen compound biosynthetic process (GO:1901566)	1/158	0.343552	0.374142	0	0	2.42406	2.5899	MGST3
heart development (GO:0007507)	1/164	0.354004	0.384866	0	0	2.33412	2.42386	VEGFA
adenylate cyclase-modulating G protein-coupled receptor signaling pathway (GO:0007188)	1/165	0.35573	0.386082	0	0	2.31977	2.39768	CORT
cell-cell adhesion via plasma-membrane adhesion molecules (GO:0098742)	1/170	0.364292	0.394702	0	0	2.25057	2.27262	MAG
neutrophil degranulation (GO:0043312)	2/481	0.365473	0.395001	0	0	1.59384	1.6043	B4GALT1;HBB
positive regulation of I-kappaB kinase/NF-kappaB signaling (GO:0043123)	1/171	0.365991	0.395001	0	0	2.23722	2.24873	S100A13
cellular response to cytokine stimulus (GO:0071345)	2/482	0.366431	0.395001	0	0	1.59044	1.59671	CRHBP;VEGFA
neutrophil activation involved in immune response (GO:0002283)	2/485	0.369304	0.397423	0	0	1.58032	1.57421	B4GALT1;HBB
neuron differentiation (GO:0030182)	1/174	0.371062	0.398641	0	0	2.19809	2.17915	VEGFA
neutrophil mediated immunity (GO:0002446)	2/488	0.372171	0.399158	0	0	1.57032	1.55211	B4GALT1;HBB
positive regulation of developmental process (GO:0051094)	1/177	0.376093	0.402685	0	0	2.16029	2.11259	VEGFA
regulation of translation (GO:0006417)	1/178	0.377761	0.403791	0	0	2.14798	2.09105	HSPB1
positive regulation of cellular biosynthetic process (GO:0031328)	1/180	0.381084	0.40666	0	0	2.12376	2.04887	HBB
negative regulation of cytokine production (GO:0001818)	1/182	0.384389	0.4095	0	0	2.10008	2.00789	CYLD
antigen receptor-mediated signaling pathway (GO:0050851)	1/185	0.389316	0.414055	0	0	2.06553	1.94855	PSMC1
regulation of programmed cell death (GO:0043067)	1/194	0.403863	0.428809	0	0	1.96831	1.78463	PLK5
regulation of signal transduction (GO:0009966)	1/198	0.410219	0.434108	0	0	1.92796	1.71793	LFNG
negative regulation of intracellular signal transduction (GO:1902532)	1/198	0.410219	0.434108	0	0	1.92796	1.71793	CYLD
proteasomal protein catabolic process (GO:0010498)	1/205	0.421182	0.44497	0	0	1.86114	1.60931	PSMC1
regulation of inflammatory response (GO:0050727)	1/206	0.422732	0.445866	0	0	1.85197	1.59458	CYLD
positive regulation of intracellular signal transduction (GO:1902533)	2/546	0.426541	0.44914	0	0	1.39872	1.19177	S100A13;VEGFA
positive regulation of protein modification process (GO:0031401)	1/214	0.434984	0.457272	0	0	1.78169	1.48316	VEGFA
cellular response to lipid (GO:0071396)	1/219	0.442512	0.464418	0	0	1.74038	1.41892	CRHBP
inflammatory response (GO:0006954)	1/230	0.458728	0.480644	0	0	1.65586	1.29041	CRHBP
regulation of autophagy (GO:0010506)	1/231	0.460179	0.481372	0	0	1.64858	1.27953	HSPB1
negative regulation of transcription, DNA-templated (GO:0045892)	3/948	0.462648	0.48316	0	0	1.20648	0.929938	ETV5;MCPH1;VEGFA
RNA splicing, via transesterification reactions with bulged adenosine as nucleophile (GO:0000377)	1/251	0.488412	0.509229	0	0	1.51515	1.08575	SNRPA
positive regulation of signal transduction (GO:0009967)	1/252	0.489785	0.509825	0	0	1.50904	1.07714	SMO
positive regulation of phosphorylation (GO:0042327)	1/253	0.491154	0.510415	0	0	1.50298	1.06861	VEGFA
cytokine-mediated signaling pathway (GO:0019221)	2/621	0.493183	0.511687	0	0	1.22449	0.865564	PSMC1;VEGFA
negative regulation of signal transduction (GO:0009968)	1/267	0.50995	0.528222	0	0	1.42286	0.958215	CRHBP
positive regulation of MAPK cascade (GO:0043410)	1/274	0.519091	0.535944	0	0	1.38588	0.908691	VEGFA
mRNA splicing, via spliceosome (GO:0000398)	1/274	0.519091	0.535944	0	0	1.38588	0.908691	SNRPA
DNA metabolic process (GO:0006259)	1/277	0.522957	0.539061	0	0	1.37061	0.888506	DOT1L
DNA repair (GO:0006281)	1/298	0.549179	0.565174	0	0	1.27234	0.762552	DOT1L
regulation of gene expression (GO:0010468)	3/1079	0.55042	0.565536	0	0	1.05229	0.628293	SMO;SLC38A2;VEGFA
mRNA processing (GO:0006397)	1/300	0.551601	0.565836	0	0	1.2637	0.751813	SNRPA
innate immune response (GO:0045087)	1/302	0.554011	0.566796	0	0	1.25518	0.74127	CYLD
regulation of transcription, DNA-templated (GO:0006355)	6/2244	0.55508	0.566796	0	0	1.01015	0.59462	PHF20L1;TEF;MAFF;ETV4;ETV5;VEGFA
MAPK cascade (GO:0000165)	1/303	0.555211	0.566796	0	0	1.25096	0.736072	PSMC1
protein polyubiquitination (GO:0000209)	1/314	0.568203	0.57913	0	0	1.20632	0.681902	PSMC1
proteasome-mediated ubiquitin-dependent protein catabolic process (GO:0043161)	1/321	0.576277	0.586419	0	0	1.17951	0.650106	PSMC1
cellular response to oxygen-containing compound (GO:1901701)	1/323	0.578556	0.587798	0	0	1.17206	0.641376	CRHBP
positive regulation of cytokine production (GO:0001819)	1/335	0.591982	0.600479	0	0	1.12926	0.592049	S100A13
post-translational protein modification (GO:0043687)	1/345	0.602848	0.610528	0	0	1.09587	0.554611	PSMC1
supramolecular fiber organization (GO:0097435)	1/351	0.609231	0.616011	0	0	1.07676	0.533595	P4HA3
ubiquitin-dependent protein catabolic process (GO:0006511)	1/354	0.612385	0.618217	0	0	1.06744	0.523468	PSMC1
positive regulation of protein phosphorylation (GO:0001934)	1/371	0.62979	0.634781	0	0	1.01752	0.470467	VEGFA
negative regulation of cell population proliferation (GO:0008285)	1/379	0.637713	0.641749	0	0	0.995574	0.447875	MCC
cellular protein metabolic process (GO:0044267)	1/417	0.673132	0.676323	0	0	0.902875	0.35737	PLAT
protein phosphorylation (GO:0006468)	1/496	0.736242	0.738565	0	0	0.755711	0.231396	MAP2K6
protein ubiquitination (GO:0016567)	1/525	0.75627	0.757461	0	0	0.712823	0.199132	PSMC1
cellular protein modification process (GO:0006464)	2/1025	0.762735	0.762735	0	0	0.725433	0.19648	PSMC1;PLAT

## Sheet: GO_molecular function
Term	Overlap	P-value	Adjusted P-value	Old P-value	Old Adjusted P-value	Odds Ratio	Combined Score	Genes
3',5'-cyclic-AMP phosphodiesterase activity (GO:0004115)	2/12	0.000447083	0.0478379	0	0	78.1843	603.017	PDE4C;PDE4A
3',5'-cyclic-nucleotide phosphodiesterase activity (GO:0004114)	2/21	0.00140098	0.0599962	0	0	41.1311	270.255	PDE4C;PDE4A
cyclic-nucleotide phosphodiesterase activity (GO:0004112)	2/23	0.00168214	0.0599962	0	0	37.2101	237.687	PDE4C;PDE4A
copper ion binding (GO:0005507)	2/45	0.00634178	0.0832535	0	0	18.1523	91.8615	HEPH;S100A13
transition metal ion binding (GO:0046914)	5/445	0.00636616	0.0832535	0	0	4.61813	23.3528	CYLD;B4GALT1;HEPH;S100A13;AOX1
iron ion binding (GO:0005506)	2/54	0.00902862	0.0832535	0	0	15.0038	70.6281	HEPH;AOX1
microtubule motor activity (GO:0003777)	2/56	0.00968363	0.0832535	0	0	14.4466	66.9936	KIF5B;KIF5A
nucleoside kinase activity (GO:0019206)	1/5	0.0131812	0.0832535	0	0	95.8798	415.061	ADK
leukotriene-C4 synthase activity (GO:0004464)	1/5	0.0131812	0.0832535	0	0	95.8798	415.061	MGST3
procollagen-proline 4-dioxygenase activity (GO:0004656)	1/5	0.0131812	0.0832535	0	0	95.8798	415.061	P4HA3
troponin I binding (GO:0031013)	1/5	0.0131812	0.0832535	0	0	95.8798	415.061	TNNT2
ganglioside binding (GO:0035594)	1/5	0.0131812	0.0832535	0	0	95.8798	415.061	MAG
hemoglobin alpha binding (GO:0031721)	1/5	0.0131812	0.0832535	0	0	95.8798	415.061	HBB
motor activity (GO:0003774)	2/66	0.0132627	0.0832535	0	0	12.1832	52.6656	KIF5B;KIF5A
sodium:bicarbonate symporter activity (GO:0008510)	1/6	0.0157969	0.0832535	0	0	76.7	318.147	SLC4A10
solute:bicarbonate symporter activity (GO:0140410)	1/6	0.0157969	0.0832535	0	0	76.7	318.147	SLC4A10
L-serine transmembrane transporter activity (GO:0015194)	1/6	0.0157969	0.0832535	0	0	76.7	318.147	SLC38A2
oxidoreductase activity, acting on metal ions, oxygen as acceptor (GO:0016724)	1/7	0.0184058	0.0832535	0	0	63.9135	255.34	HEPH
patched binding (GO:0005113)	1/7	0.0184058	0.0832535	0	0	63.9135	255.34	SMO
ferroxidase activity (GO:0004322)	1/7	0.0184058	0.0832535	0	0	63.9135	255.34	HEPH
UDP-glycosyltransferase activity (GO:0008194)	2/84	0.0209124	0.0832535	0	0	9.50024	36.7413	LFNG;B4GALT1
serine transmembrane transporter activity (GO:0022889)	1/8	0.0210079	0.0832535	0	0	54.7802	211.608	SLC38A2
peptidyl-proline 4-dioxygenase activity (GO:0031545)	1/8	0.0210079	0.0832535	0	0	54.7802	211.608	P4HA3
L-glutamine transmembrane transporter activity (GO:0015186)	1/8	0.0210079	0.0832535	0	0	54.7802	211.608	SLC38A2
procollagen-proline dioxygenase activity (GO:0019798)	1/8	0.0210079	0.0832535	0	0	54.7802	211.608	P4HA3
U1 snRNA binding (GO:0030619)	1/8	0.0210079	0.0832535	0	0	54.7802	211.608	SNRPA
vascular endothelial growth factor receptor 2 binding (GO:0043184)	1/8	0.0210079	0.0832535	0	0	54.7802	211.608	VEGFA
RAGE receptor binding (GO:0050786)	1/9	0.0236033	0.0901981	0	0	47.9303	179.565	S100A13
Lys63-specific deubiquitinase activity (GO:0061578)	1/10	0.0261919	0.0930547	0	0	42.6026	155.172	CYLD
amino acid:sodium symporter activity (GO:0005283)	1/11	0.0287737	0.0930547	0	0	38.3404	136.043	SLC38A2
galactosyltransferase activity (GO:0008378)	1/11	0.0287737	0.0930547	0	0	38.3404	136.043	B4GALT1
UDP-galactosyltransferase activity (GO:0035250)	1/11	0.0287737	0.0930547	0	0	38.3404	136.043	B4GALT1
2 iron, 2 sulfur cluster binding (GO:0051537)	1/12	0.0313489	0.0930547	0	0	34.8531	120.682	AOX1
cAMP binding (GO:0030552)	1/12	0.0313489	0.0930547	0	0	34.8531	120.682	PDE4A
vascular endothelial growth factor receptor binding (GO:0005172)	1/12	0.0313489	0.0930547	0	0	34.8531	120.682	VEGFA
growth factor receptor binding (GO:0070851)	2/105	0.0316234	0.0930547	0	0	7.5553	26.0949	LINGO1;VEGFA
thiol-dependent deubiquitinase (GO:0004843)	2/106	0.0321778	0.0930547	0	0	7.48228	25.7127	CYLD;USP53
platelet-derived growth factor receptor binding (GO:0005161)	1/13	0.0339173	0.0955041	0	0	31.9471	108.104	VEGFA
deubiquitinase activity (GO:0101005)	2/112	0.0355839	0.0967406	0	0	7.07201	23.5913	CYLD;USP53
omega peptidase activity (GO:0008242)	2/113	0.0361647	0.0967406	0	0	7.00795	23.2641	CYLD;USP53
MAP kinase kinase activity (GO:0004708)	1/15	0.0390342	0.101207	0	0	27.3805	88.8036	MAP2K6
hexosyltransferase activity (GO:0016758)	2/119	0.039726	0.101207	0	0	6.64656	21.4401	LFNG;B4GALT1
tropomyosin binding (GO:0005523)	1/16	0.0415827	0.103473	0	0	25.5538	81.263	TNNT2
serine-type peptidase activity (GO:0008236)	2/125	0.043415	0.105577	0	0	6.32042	19.8268	HTRA1;PLAT
fibroblast growth factor binding (GO:0017134)	1/21	0.0542259	0.128937	0	0	19.1606	55.8454	S100A13
TBP-class protein binding (GO:0017025)	1/22	0.0567348	0.13197	0	0	18.2473	52.3581	PSMC1
DNA-binding transcription activator activity, RNA polymerase II-specific (GO:0001228)	3/333	0.0582388	0.13205	0	0	3.56673	10.1409	MAFF;ETV4;ETV5
cyclic nucleotide binding (GO:0030551)	1/23	0.0592372	0.13205	0	0	17.417	49.2239	PDE4A
ferrous iron binding (GO:0008198)	1/24	0.0617331	0.134805	0	0	16.6589	46.3938	HEPH
epidermal growth factor receptor binding (GO:0005154)	1/26	0.0667054	0.137259	0	0	15.3246	41.4909	LINGO1
general transcription initiation factor binding (GO:0140296)	1/26	0.0667054	0.137259	0	0	15.3246	41.4909	PSMC1
neuropeptide hormone activity (GO:0005184)	1/26	0.0667054	0.137259	0	0	15.3246	41.4909	CORT
glutathione transferase activity (GO:0004364)	1/27	0.0691818	0.139669	0	0	14.7345	39.356	MGST3
protein serine/threonine/tyrosine kinase activity (GO:0004712)	1/28	0.0716518	0.141977	0	0	14.188	37.3988	MAP2K6
solute:sodium symporter activity (GO:0015370)	1/30	0.0765726	0.146308	0	0	13.2082	33.9387	SLC4A10
protein serine/threonine kinase inhibitor activity (GO:0030291)	1/30	0.0765726	0.146308	0	0	13.2082	33.9387	HSPB1
histone methyltransferase activity (GO:0042054)	1/32	0.0814677	0.147746	0	0	12.3548	30.9804	DOT1L
neutral amino acid transmembrane transporter activity (GO:0015175)	1/32	0.0814677	0.147746	0	0	12.3548	30.9804	SLC38A2
chemoattractant activity (GO:0042056)	1/32	0.0814677	0.147746	0	0	12.3548	30.9804	VEGFA
protein homodimerization activity (GO:0042803)	4/636	0.087586	0.155698	0	0	2.49483	6.07525	S100A13;HSPB1;AOX1;VEGFA
protein-lysine N-methyltransferase activity (GO:0016279)	1/35	0.0887627	0.155698	0	0	11.263	27.2766	DOT1L
double-stranded DNA binding (GO:0003690)	4/651	0.0934781	0.161325	0	0	2.4351	5.77126	TEF;MAFF;ETV4;ETV5
carboxylic acid binding (GO:0031406)	1/41	0.103183	0.175247	0	0	9.57067	21.7374	MAG
snRNA binding (GO:0017069)	1/43	0.107939	0.180268	0	0	9.11401	20.2895	SNRPA
histone-lysine N-methyltransferase activity (GO:0018024)	1/45	0.112671	0.180268	0	0	8.69886	18.9921	DOT1L
protein kinase C binding (GO:0005080)	1/45	0.112671	0.180268	0	0	8.69886	18.9921	HSPB1
sequence-specific DNA binding (GO:0043565)	4/707	0.117094	0.180268	0	0	2.23462	4.79276	TEF;MAFF;ETV4;ETV5
sequence-specific double-stranded DNA binding (GO:1990837)	4/712	0.119322	0.180268	0	0	2.21826	4.71587	TEF;MAFF;ETV4;ETV5
acetylglucosaminyltransferase activity (GO:0008375)	1/48	0.119723	0.180268	0	0	8.14239	17.2828	LFNG
manganese ion binding (GO:0030145)	1/48	0.119723	0.180268	0	0	8.14239	17.2828	B4GALT1
cation transmembrane transporter activity (GO:0008324)	1/48	0.119723	0.180268	0	0	8.14239	17.2828	SLC38A2
amino acid transmembrane transporter activity (GO:0015171)	1/49	0.122061	0.180268	0	0	7.97236	16.7677	SLC38A2
kinase binding (GO:0019900)	3/461	0.122986	0.180268	0	0	2.55314	5.35058	CYLD;HSPB1;MAP2K6
microtubule binding (GO:0008017)	2/232	0.125867	0.181997	0	0	3.36181	6.96744	KIF5B;KIF5A
L-amino acid transmembrane transporter activity (GO:0015179)	1/53	0.131354	0.187398	0	0	7.35762	14.9349	SLC38A2
flavin adenine dinucleotide binding (GO:0050660)	1/55	0.135964	0.191423	0	0	7.0844	14.136	AOX1
carboxylic acid transmembrane transporter activity (GO:0046943)	1/57	0.14055	0.19531	0	0	6.8307	13.4032	SLC38A2
protein kinase binding (GO:0019901)	3/506	0.150177	0.206012	0	0	2.31936	4.39738	CYLD;HSPB1;MAP2K6
ubiquitin binding (GO:0043130)	1/74	0.178579	0.241772	0	0	5.23551	9.01934	HSPB1
phosphotransferase activity, alcohol group as acceptor (GO:0016773)	1/75	0.180764	0.241772	0	0	5.1645	8.83421	ADK
hormone activity (GO:0005179)	1/78	0.187284	0.2474	0	0	4.96254	8.31288	CORT
tubulin binding (GO:0015631)	2/307	0.195458	0.255048	0	0	2.52549	4.12264	KIF5B;KIF5A
growth factor activity (GO:0008083)	1/87	0.206541	0.266264	0	0	4.44119	7.00489	VEGFA
heme binding (GO:0020037)	1/91	0.214956	0.273813	0	0	4.24295	6.52278	HBB
zinc ion binding (GO:0008270)	2/336	0.223594	0.281465	0	0	2.30281	3.44943	CYLD;S100A13
serine-type endopeptidase activity (GO:0004252)	1/105	0.243722	0.29975	0	0	3.66919	5.1799	PLAT
cytokine receptor binding (GO:0005126)	1/105	0.243722	0.29975	0	0	3.66919	5.1799	VEGFA
RNA binding (GO:0003723)	5/1406	0.315633	0.378678	0	0	1.37893	1.59014	CCDC9;PSMC1;ADK;HSPB1;SNRPA
G protein-coupled receptor binding (GO:0001664)	1/143	0.316691	0.378678	0	0	2.68215	3.08402	CORT
organic anion transmembrane transporter activity (GO:0008514)	1/144	0.318514	0.378678	0	0	2.66326	3.047	SLC38A2
cytokine activity (GO:0005125)	1/173	0.369376	0.434321	0	0	2.21098	2.202	VEGFA
actin binding (GO:0003779)	1/177	0.376093	0.437412	0	0	2.16029	2.11259	TNNT2
RNA polymerase II-specific DNA-binding transcription factor binding (GO:0061629)	1/190	0.39744	0.454893	0	0	2.01038	1.855	HSPB1
metal ion binding (GO:0046872)	2/517	0.399626	0.454893	0	0	1.47969	1.35721	POSTN;S100A13
DNA-binding transcription factor binding (GO:0140297)	1/208	0.425819	0.479607	0	0	1.83389	1.56567	HSPB1
transcription regulatory region nucleic acid binding (GO:0001067)	1/212	0.431945	0.481439	0	0	1.79876	1.50998	ETV5
RNA polymerase II transcription regulatory region sequence-specific DNA binding (GO:0000977)	4/1359	0.489715	0.540201	0	0	1.12008	0.799664	TEF;MAFF;ETV4;ETV5
nucleoside-triphosphatase activity (GO:0017111)	1/278	0.524239	0.572383	0	0	1.36559	0.881911	KIF5A
adenyl ribonucleotide binding (GO:0032559)	1/306	0.558792	0.599178	0	0	1.23846	0.720758	PDE4A
receptor ligand activity (GO:0048018)	1/307	0.559979	0.599178	0	0	1.23435	0.715746	VEGFA
endopeptidase activity (GO:0004175)	1/315	0.569366	0.603189	0	0	1.20241	0.677238	PLAT
cadherin binding (GO:0045296)	1/322	0.577418	0.605723	0	0	1.17577	0.645722	KIF5B
RNA polymerase II cis-regulatory region sequence-specific DNA binding (GO:0000978)	3/1149	0.593911	0.611043	0	0	0.984346	0.512869	TEF;MAFF;ETV4
cis-regulatory region sequence-specific DNA binding (GO:0000987)	3/1149	0.593911	0.611043	0	0	0.984346	0.512869	TEF;MAFF;ETV4
calcium ion binding (GO:0005509)	1/348	0.606053	0.617596	0	0	1.08623	0.543973	S100A13
DNA binding (GO:0003677)	2/811	0.639192	0.645222	0	0	0.927701	0.415193	MAFF;ETV5
transcription cis-regulatory region binding (GO:0000976)	1/549	0.771709	0.771709	0	0	0.680762	0.176418	ETV5
